# Supplementary material for: Transcriptome Analysis Reveals Crosstalk of Responsive Genes to Multiple Abiotic Stresses in Cotton (Gossypium hirsutum L.)
Source: PLoS One. 2013 Nov 5;8(11):e80218. doi: 10.1371/journal.pone.0080218 (PMC3818253; doi:10.1371/journal.pone.0080218)
Supplement: Tables S2 — Cotton microarray GO analysis. (XLSX) [file pone.0080218.s002.xlsx]

## Sheet: ABA-up
Supplementary Table S4-1 A list of GO category of up-regulated genes in cotton seedlings under ABA treatment (fold change≥2, p-value≤0.05)
Category	GO term	Ontology	Description	Number in input list	Number in BG/Ref	p-value
Nitrogen compound metabolic	GO:0034641	P	cellular nitrogen compound metabolic process	111	621	8.3e-07
Nitrogen compound metabolic	GO:0051171	P	regulation of nitrogen compound metabolic process	167	1029	1.4e-06
Nitrogen compound metabolic	GO:0051173	P	positive regulation of nitrogen compound metabolic process	14	68	0.017
Thiamin metabolism	GO:0042723	P	thiamin and derivative metabolic process	6	19	0.015
Thiamin metabolism	GO:0006772	P	thiamin metabolic process	6	19	0.015
Thiamin metabolism	GO:0042724	P	thiamin and derivative biosynthetic process	5	17	0.034
Thiamin metabolism	GO:0009228	P	thiamin biosynthetic process	5	17	0.034
Photosynthesis	GO:0009637	P	response to blue light	5	18	0.043
Carbohydrate metabolism	GO:0009889	P	regulation of biosynthetic process	171	1101	1.4e-05
Carbohydrate metabolism	GO:0031326	P	regulation of cellular biosynthetic process	171	1101	1.4e-05
Carbohydrate metabolism	GO:0010556	P	regulation of macromolecule biosynthetic process	169	1092	1.9e-05
Carbohydrate metabolism	GO:0060255	P	regulation of macromolecule metabolic process	180	1234	0.00024
Carbohydrate metabolism	GO:0031323	P	regulation of cellular metabolic process	179	1233	0.00031
Carbohydrate metabolism	GO:0080090	P	regulation of primary metabolic process	175	1207	0.00038
Carbohydrate metabolism	GO:0019222	P	regulation of metabolic process	189	1318	0.0004
Carbohydrate metabolism	GO:0048522	P	positive regulation of cellular process	21	110	0.01
Carbohydrate metabolism	GO:0048518	P	positive regulation of biological process	31	180	0.01
Carbohydrate metabolism	GO:0010557	P	positive regulation of macromolecule biosynthetic process	14	66	0.013
Carbohydrate metabolism	GO:0034645	P	cellular macromolecule biosynthetic process	247	1911	0.013
Carbohydrate metabolism	GO:0009891	P	positive regulation of biosynthetic process	14	68	0.017
Carbohydrate metabolism	GO:0031328	P	positive regulation of cellular biosynthetic process	14	68	0.017
Carbohydrate metabolism	GO:0009893	P	positive regulation of metabolic process	15	76	0.02
Carbohydrate metabolism	GO:0031325	P	positive regulation of cellular metabolic process	15	76	0.02
Carbohydrate metabolism	GO:0051239	P	regulation of multicellular organismal process	21	120	0.026
Carbohydrate metabolism	GO:0010604	P	positive regulation of macromolecule metabolic process	14	73	0.031
Carbohydrate metabolism	GO:0009749	P	response to glucose stimulus	6	13	0.0017
Carbohydrate metabolism	GO:0006030	P	chitin metabolic process	5	13	0.01
Carbohydrate metabolism	GO:0006032	P	chitin catabolic process	5	13	0.01
Carbohydrate metabolism	GO:0034284	P	response to monosaccharide stimulus	6	24	0.045
Carbohydrate metabolism	GO:0009746	P	response to hexose stimulus	6	24	0.045
Amino acid and protein	GO:0022618	P	ribonucleoprotein complex assembly	7	15	0.00063
Amino acid and protein	GO:0006559	P	L-phenylalanine catabolic process	5	14	0.015
Amino acid and protein	GO:0018106	P	peptidyl-histidine phosphorylation	5	15	0.02
Amino acid and protein	GO:0006468	P	protein amino acid phosphorylation	79	561	0.021
Amino acid and protein	GO:0009074	P	aromatic amino acid family catabolic process	5	16	0.027
Amino acid and protein	GO:0018202	P	peptidyl-histidine modification	5	16	0.027
Nucleic acid	GO:0006397	P	mRNA processing	26	88	2.6e-06
Nucleic acid	GO:0019219	P	regulation of nucleobase, nucleoside, nucleotide and nucleic acid metabolic process	164	1013	2e-06
Nucleic acid	GO:0032774	P	RNA biosynthetic process	98	546	2.8e-06
Nucleic acid	GO:0016070	P	RNA metabolic process	145	880	2.8e-06
Nucleic acid	GO:0051252	P	regulation of RNA metabolic process	91	533	4.2e-05
Nucleic acid	GO:0016071	P	mRNA metabolic process	28	121	0.00015
Nucleic acid	GO:0006396	P	RNA processing	35	185	0.0014
Nucleic acid	GO:0006139	P	nucleobase, nucleoside, nucleotide and nucleic acid metabolic process	278	2095	0.0028
Nucleic acid	GO:0016072	P	rRNA metabolic process	7	20	0.0045
Nucleic acid	GO:0006364	P	rRNA processing	7	20	0.0045
Nucleic acid	GO:0006997	P	nucleus organization	6	18	0.011
Nucleic acid	GO:0000377	P	RNA splicing, via transesterification reactions with bulged adenosine as nucleophile	9	36	0.016
Nucleic acid	GO:0000398	P	nuclear mRNA splicing, via spliceosome	9	36	0.016
Nucleic acid	GO:0045935	P	positive regulation of nucleobase, nucleoside, nucleotide and nucleic acid metabolic process	14	68	0.017
Nucleic acid	GO:0000375	P	RNA splicing, via transesterification reactions	9	37	0.019
Nucleic acid	GO:0035194	P	posttranscriptional gene silencing by RNA	6	20	0.019
Nucleic acid	GO:0008380	P	RNA splicing	12	61	0.036
Leaf and root development	GO:0009965	P	leaf morphogenesis	13	64	0.024
Leaf and root development	GO:0010016	P	shoot morphogenesis	16	88	0.035
Reproductive and embryo development	GO:0009880	P	embryonic pattern specification	6	10	0.00028
Reproductive and embryo development	GO:0009791	P	post-embryonic development	51	284	0.00052
Reproductive and embryo development	GO:0048609	P	reproductive process in a multicellular organism	5	10	0.0027
Reproductive and embryo development	GO:0000741	P	karyogamy	6	14	0.0027
Reproductive and embryo development	GO:0032504	P	multicellular organism reproduction	5	10	0.0027
Reproductive and embryo development	GO:0009559	P	embryo sac central cell differentiation	6	14	0.0027
Reproductive and embryo development	GO:0010197	P	polar nucleus fusion	6	14	0.0027
Reproductive and embryo development	GO:0009561	P	megagametogenesis	7	25	0.017
Reproductive and embryo development	GO:0007275	P	multicellular organismal development	106	804	0.047
Cell growth	GO:0045595	P	regulation of cell differentiation	9	30	0.0044
Cell growth	GO:0030154	P	cell differentiation	31	178	0.0088
Cell growth	GO:0000904	P	cell morphogenesis involved in differentiation	8	33	0.026
Cell growth	GO:0048468	P	cell development	16	90	0.041
Hormone	GO:0009735	P	response to cytokinin stimulus	10	43	0.018
Hormone	GO:0009725	P	response to hormone stimulus	62	426	0.021
Hormone	GO:0009737	P	response to abscisic acid stimulus	22	127	0.025
Hormone	GO:0009694	P	jasmonic acid metabolic process	5	17	0.034
Hormone	GO:0009695	P	jasmonic acid biosynthetic process	5	17	0.034
Stress/defense response	GO:0010035	P	response to inorganic substance	28	106	1.2e-05
Stress/defense response	GO:0009593	P	detection of chemical stimulus	7	19	0.0033
Stress/defense response	GO:0009612	P	response to mechanical stimulus	5	15	0.02
Stress/defense response	GO:0046686	P	response to cadmium ion	10	44	0.021
Stress/defense response	GO:0042742	P	defense response to bacterium	14	77	0.046
Stress/defense response	GO:0010038	P	response to metal ion	18	77	0.0018
Transcription	GO:0006350	P	transcription	175	1036	6.4e-08
Transcription	GO:0006351	P	transcription, DNA-dependent	98	546	2.8e-06
Transcriptional regulation	GO:0045449	P	regulation of transcription	161	958	2.7e-07
Transcriptional regulation	GO:0006355	P	regulation of transcription, DNA-dependent	89	491	5e-06
Transcriptional regulation	GO:0010468	P	regulation of gene expression	177	1141	1.1e-05
Transcriptional regulation	GO:0045941	P	positive regulation of transcription	14	66	0.013
Transcriptional regulation	GO:0010628	P	positive regulation of gene expression	14	66	0.013
Signaling transduction	GO:0000160	P	two-component signal transduction system (phosphorelay)	12	64	0.05
Transport facilitation	GO:0006813	P	potassium ion transport	10	39	0.0092
Transport facilitation	GO:0030001	P	metal ion transport	28	176	0.036
Others	GO:0000245	P	spliceosome assembly	7	9	6.5e-06
Others	GO:0010467	P	gene expression	261	1874	0.00028
Others	GO:0035195	P	gene silencing by miRNA	5	10	0.0027
Others	GO:0048284	P	organelle fusion	6	14	0.0027
Others	GO:0031047	P	gene silencing by RNA	6	21	0.024
Others	GO:0016441	P	posttranscriptional gene silencing	7	27	0.026
Others	GO:0007389	P	pattern specification process	14	72	0.028

## Sheet: Cold-up
Supplementary Table S4-2 A list of GO category of up-regulated genes in cotton seedlings under cold treatment (fold change≥2, p-value≤0.05)
Category	GO term	Ontology	Description	Number in input list	Number in BG/Ref	p-value
Nitrogen compound metabolic	GO:0051171	P	regulation of nitrogen compound metabolic process	71	1029	0.0012
Nitrogen compound metabolic	GO:0034641	P	cellular nitrogen compound metabolic process	44	621	0.0053
Thiamin metabolism	GO:0042724	P	thiamin and derivative biosynthetic process	5	17	0.00087
Thiamin metabolism	GO:0009228	P	thiamin biosynthetic process	5	17	0.00087
Thiamin metabolism	GO:0006772	P	thiamin metabolic process	5	19	0.0015
Thiamin metabolism	GO:0042723	P	thiamin and derivative metabolic process	5	19	0.0015
Carbohydrate metabolism	GO:0019439	P	aromatic compound catabolic process	6	26	0.0011
Carbohydrate metabolism	GO:0048518	P	positive regulation of biological process	18	180	0.0022
Carbohydrate metabolism	GO:0010556	P	regulation of macromolecule biosynthetic process	73	1092	0.0023
Carbohydrate metabolism	GO:0009889	P	regulation of biosynthetic process	73	1101	0.0028
Carbohydrate metabolism	GO:0031326	P	regulation of cellular biosynthetic process	73	1101	0.0028
Carbohydrate metabolism	GO:0031323	P	regulation of cellular metabolic process	78	1233	0.0064
Carbohydrate metabolism	GO:0019222	P	regulation of metabolic process	79	1318	0.019
Carbohydrate metabolism	GO:0080090	P	regulation of primary metabolic process	73	1207	0.02
Carbohydrate metabolism	GO:0060255	P	regulation of macromolecule metabolic process	74	1234	0.022
Carbohydrate metabolism	GO:0044272	P	sulfur compound biosynthetic process	8	80	0.034
Carbohydrate metabolism	GO:0009821	P	alkaloid biosynthetic process	5	42	0.045
Carbohydrate metabolism	GO:0009416	P	response to light stimulus	21	300	0.046
Amino acid and protein	GO:0006559	P	L-phenylalanine catabolic process	5	14	0.00032
Amino acid and protein	GO:0009074	P	aromatic amino acid family catabolic process	5	16	0.00064
Nucleic acid	GO:0019219	P	regulation of nucleobase, nucleoside, nucleotide and nucleic acid metabolic process	71	1013	0.0008
Nucleic acid	GO:0051252	P	regulation of RNA metabolic process	35	533	0.031
Nucleic acid	GO:0032774	P	RNA biosynthetic process	35	546	0.041
Reproductive and embryo development	GO:0009791	P	post-embryonic development	22	284	0.016
Reproductive and embryo development	GO:0048285	P	organelle fission	7	57	0.017
Reproductive and embryo development	GO:0007067	P	mitosis	5	33	0.018
Cell growth	GO:0000087	P	M phase of mitotic cell cycle	5	33	0.018
Cell growth	GO:0000280	P	nuclear division	5	33	0.018
Hormone	GO:0009733	P	response to auxin stimulus	19	193	0.002
Hormone	GO:0009725	P	response to hormone stimulus	33	426	0.0039
Hormone	GO:0009753	P	response to jasmonic acid stimulus	8	85	0.046
Stress/defense response	GO:0009682	P	induced systemic resistance	7	14	1.3e-06
Stress/defense response	GO:0050776	P	regulation of immune response	9	29	4.7e-06
Stress/defense response	GO:0002682	P	regulation of immune system process	9	29	4.7e-06
Stress/defense response	GO:0045088	P	regulation of innate immune response	9	29	4.7e-06
Stress/defense response	GO:0050778	P	positive regulation of immune response	8	23	6.1e-06
Stress/defense response	GO:0045089	P	positive regulation of innate immune response	8	23	6.1e-06
Stress/defense response	GO:0002684	P	positive regulation of immune system process	8	23	6.1e-06
Stress/defense response	GO:0002218	P	activation of innate immune response	8	23	6.1e-06
Stress/defense response	GO:0002253	P	activation of immune response	8	23	6.1e-06
Stress/defense response	GO:0031347	P	regulation of defense response	10	42	1.9e-05
Stress/defense response	GO:0080134	P	regulation of response to stress	10	44	2.9e-05
Stress/defense response	GO:0031349	P	positive regulation of defense response	8	29	4.1e-05
Stress/defense response	GO:0009751	P	response to salicylic acid stimulus	11	65	0.00021
Stress/defense response	GO:0010033	P	response to organic substance	47	578	0.00026
Stress/defense response	GO:0010200	P	response to chitin	5	14	0.00032
Stress/defense response	GO:0009719	P	response to endogenous stimulus	40	474	0.00034
Stress/defense response	GO:0048584	P	positive regulation of response to stimulus	8	44	0.00091
Stress/defense response	GO:0042742	P	defense response to bacterium	11	77	0.00092
Stress/defense response	GO:0009611	P	response to wounding	11	78	0.001
Stress/defense response	GO:0010035	P	response to inorganic substance	13	106	0.0014
Stress/defense response	GO:0050832	P	defense response to fungus	9	61	0.0021
Stress/defense response	GO:0006952	P	defense response	28	342	0.0035
Stress/defense response	GO:0048583	P	regulation of response to stimulus	10	80	0.0042
Stress/defense response	GO:0009620	P	response to fungus	10	81	0.0046
Stress/defense response	GO:0009607	P	response to biotic stimulus	24	288	0.0052
Stress/defense response	GO:0009617	P	response to bacterium	12	113	0.0069
Stress/defense response	GO:0051716	P	cellular response to stimulus	30	407	0.011
Stress/defense response	GO:0042221	P	response to chemical stimulus	68	1085	0.012
Stress/defense response	GO:0006950	P	response to stress	75	1214	0.012
Stress/defense response	GO:0070887	P	cellular response to chemical stimulus	21	262	0.013
Stress/defense response	GO:0009605	P	response to external stimulus	17	200	0.014
Stress/defense response	GO:0050896	P	response to stimulus	118	2028	0.014
Stress/defense response	GO:0009743	P	response to carbohydrate stimulus	9	81	0.014
Stress/defense response	GO:0006979	P	response to oxidative stress	19	239	0.018
Stress/defense response	GO:0009409	P	response to cold	12	132	0.022
Stress/defense response	GO:0010038	P	response to metal ion	8	77	0.028
Stress/defense response	GO:0009266	P	response to temperature stimulus	18	238	0.033
Transcription	GO:0006350	P	transcription	73	1036	0.0006
Transcription	GO:0006351	P	transcription, DNA-dependent	35	546	0.041
Transcriptional regulation	GO:0045449	P	regulation of transcription	71	958	0.00018
Transcriptional regulation	GO:0010468	P	regulation of gene expression	74	1141	0.0044
Transcriptional regulation	GO:0006355	P	regulation of transcription, DNA-dependent	35	491	0.011
Signaling transduction	GO:0009863	P	salicylic acid mediated signaling pathway	6	30	0.0024
Signaling transduction	GO:0009867	P	jasmonic acid mediated signaling pathway	7	45	0.0047
Signaling transduction	GO:0007178	P	transmembrane receptor protein serine/threonine kinase signaling pathway	5	27	0.0076
Transport facilitation	GO:0006825	P	copper ion transport	5	17	0.00087
Transport facilitation	GO:0000041	P	transition metal ion transport	7	37	0.0015
Transport facilitation	GO:0030001	P	metal ion transport	18	176	0.0017
Transport facilitation	GO:0015674	P	di-, tri-valent inorganic cation transport	5	38	0.031
Others	GO:0051707	P	response to other organism	23	250	0.0018
Others	GO:0051704	P	multi-organism process	24	299	0.0081

## Sheet: Mannitol-up
Supplementary Table S4-3 A list of GO category of up-regulated genes in cotton seedlings under minnitol treatment (fold change≥2, p-value≤0.05)
Category	GO term	Ontology	Description	Number in input list	Number in BG/Ref	p-value
Nitrogen compound metabolic	GO:0034641	P	cellular nitrogen compound metabolic process	95	621	0.00044
Nitrogen compound metabolic	GO:0051171	P	regulation of nitrogen compound metabolic process	145	1029	0.00082
Thiamin metabolism	GO:0042724	P	thiamin and derivative biosynthetic process	9	17	2.2e-05
Thiamin metabolism	GO:0009228	P	thiamin biosynthetic process	9	17	2.2e-05
Thiamin metabolism	GO:0006772	P	thiamin metabolic process	9	19	6.7e-05
Thiamin metabolism	GO:0042723	P	thiamin and derivative metabolic process	9	19	6.7e-05
Carbohydrate metabolism	GO:0046470	P	phosphatidylcholine metabolic process	6	25	0.046
Carbohydrate metabolism	GO:0009889	P	regulation of biosynthetic process	150	1101	0.0025
Carbohydrate metabolism	GO:0010556	P	regulation of macromolecule biosynthetic process	149	1092	0.0025
Carbohydrate metabolism	GO:0031326	P	regulation of cellular biosynthetic process	150	1101	0.0025
Carbohydrate metabolism	GO:0009637	P	response to blue light	6	18	0.0093
Carbohydrate metabolism	GO:0010200	P	response to chitin	5	14	0.013
Carbohydrate metabolism	GO:0031323	P	regulation of cellular metabolic process	159	1233	0.014
Carbohydrate metabolism	GO:0043085	P	positive regulation of catalytic activity	6	20	0.016
Carbohydrate metabolism	GO:0060255	P	regulation of macromolecule metabolic process	158	1234	0.017
Carbohydrate metabolism	GO:0080090	P	regulation of primary metabolic process	154	1207	0.02
Carbohydrate metabolism	GO:0019222	P	regulation of metabolic process	167	1318	0.021
Carbohydrate metabolism	GO:0009110	P	vitamin biosynthetic process	14	73	0.023
Carbohydrate metabolism	GO:0044093	P	positive regulation of molecular function	6	23	0.032
Carbohydrate metabolism	GO:0042364	P	water-soluble vitamin biosynthetic process	12	64	0.04
Amino acid and protein	GO:0007243	P	protein kinase cascade	5	8	0.00062
Amino acid and protein	GO:0006497	P	protein amino acid lipidation	8	27	0.0062
Amino acid and protein	GO:0042157	P	lipoprotein metabolic process	8	27	0.0062
Amino acid and protein	GO:0042158	P	lipoprotein biosynthetic process	8	27	0.0062
Amino acid and protein	GO:0033674	P	positive regulation of kinase activity	6	17	0.0068
Amino acid and protein	GO:0045860	P	positive regulation of protein kinase activity	6	17	0.0068
Amino acid and protein	GO:0051347	P	positive regulation of transferase activity	6	18	0.0093
Amino acid and protein	GO:0043543	P	protein amino acid acylation	6	19	0.012
Amino acid and protein	GO:0018377	P	protein myristoylation	5	15	0.017
Amino acid and protein	GO:0006498	P	N-terminal protein lipidation	5	15	0.017
Amino acid and protein	GO:0018319	P	protein amino acid myristoylation	5	15	0.017
Amino acid and protein	GO:0006499	P	N-terminal protein myristoylation	5	15	0.017
Amino acid and protein	GO:0018409	P	peptide or protein amino-terminal blocking	5	17	0.03
Nucleic acid	GO:0006397	P	mRNA processing	22	88	0.00014
Nucleic acid	GO:0019219	P	regulation of nucleobase, nucleoside, nucleotide and nucleic acid metabolic process	145	1013	0.00043
Nucleic acid	GO:0032774	P	RNA biosynthetic process	84	546	0.00074
Nucleic acid	GO:0051252	P	regulation of RNA metabolic process	81	533	0.0013
Nucleic acid	GO:0016070	P	RNA metabolic process	124	880	0.0018
Nucleic acid	GO:0016071	P	mRNA metabolic process	23	121	0.0052
Reproductive and embryo development	GO:0048609	P	reproductive process in a multicellular organism	6	10	0.00023
Reproductive and embryo development	GO:0032504	P	multicellular organism reproduction	6	10	0.00023
Reproductive and embryo development	GO:0009880	P	embryonic pattern specification	5	10	0.0023
Reproductive and embryo development	GO:0009791	P	post-embryonic development	44	284	0.0099
Reproductive and embryo development	GO:0000741	P	karyogamy	5	14	0.013
Reproductive and embryo development	GO:0010197	P	polar nucleus fusion	5	14	0.013
Reproductive and embryo development	GO:0010228	P	vegetative to reproductive phase transition of meristem	7	26	0.018
Reproductive and embryo development	GO:0009561	P	megagametogenesis	6	25	0.046
Reproductive and embryo development	GO:0009559	P	embryo sac central cell differentiation	5	14	0.013
Hormone	GO:0009733	P	response to auxin stimulus	29	193	0.043
Stress/defense response	GO:0051716	P	cellular response to stimulus	62	407	0.004
Stress/defense response	GO:0042742	P	defense response to bacterium	16	77	0.0076
Stress/defense response	GO:0010035	P	response to inorganic substance	20	106	0.0094
Stress/defense response	GO:0006952	P	defense response	50	342	0.018
Stress/defense response	GO:0050832	P	defense response to fungus	12	61	0.029
Stress/defense response	GO:0031347	P	regulation of defense response	9	42	0.033
Stress/defense response	GO:0070887	P	cellular response to chemical stimulus	38	262	0.038
Stress/defense response	GO:0048584	P	positive regulation of response to stimulus	9	44	0.043
Stress/defense response	GO:0080134	P	regulation of response to stress	9	44	0.043
Stress/defense response	GO:0048583	P	regulation of response to stimulus	14	80	0.047
Stress/defense response	GO:0009593	P	detection of chemical stimulus	5	19	0.047
Transcription	GO:0006350	P	transcription	150	1036	0.00022
Transcription	GO:0006351	P	transcription, DNA-dependent	84	546	0.00074
Transcriptional regulation	GO:0045449	P	regulation of transcription	143	958	7.6e-05
Transcriptional regulation	GO:0006355	P	regulation of transcription, DNA-dependent	80	491	0.00017
Transcriptional regulation	GO:0010468	P	regulation of gene expression	154	1141	0.0032
Signaling transduction	GO:0009863	P	salicylic acid mediated signaling pathway	8	30	0.012
Signaling transduction	GO:0009862	P	systemic acquired resistance, salicylic acid mediated signaling pathway	5	14	0.013
Signaling transduction	GO:0007242	P	intracellular signaling cascade	56	412	0.045
Others	GO:0048284	P	organelle fusion	5	14	0.013
Others	GO:0006997	P	nucleus organization	5	18	0.038

## Sheet: NaCl-up
Supplementary Table S4-4 A list of GO category of up-regulated genes in cotton seedlings under NaCl treatment (fold change≥2, p-value≤0.05)
Category	GO term	Ontology	Description	Number in input list	Number in BG/Ref	p-value
Nitrogen compound metabolic	GO:0034641	P	cellular nitrogen compound metabolic process	21	621	0.022
Thiamin metabolism	GO:0042724	P	thiamin and derivative biosynthetic process	5	17	1.9e-05
Thiamin metabolism	GO:0009228	P	thiamin biosynthetic process	5	17	1.9e-05
Thiamin metabolism	GO:0006772	P	thiamin metabolic process	5	19	3.5e-05
Thiamin metabolism	GO:0042723	P	thiamin and derivative metabolic process	5	19	3.5e-05
Carbohydrate metabolism	GO:0006790	P	sulfur metabolic process	15	265	0.00052
Carbohydrate metabolism	GO:0044272	P	sulfur compound biosynthetic process	7	80	0.0014
Carbohydrate metabolism	GO:0042364	P	water-soluble vitamin biosynthetic process	5	64	0.01
Carbohydrate metabolism	GO:0005985	P	sucrose metabolic process	12	267	0.011
Carbohydrate metabolism	GO:0005984	P	disaccharide metabolic process	12	277	0.014
Carbohydrate metabolism	GO:0009311	P	oligosaccharide metabolic process	12	279	0.015
Carbohydrate metabolism	GO:0005982	P	starch metabolic process	12	281	0.015
Carbohydrate metabolism	GO:0009110	P	vitamin biosynthetic process	5	73	0.018
Carbohydrate metabolism	GO:0016137	P	glycoside metabolic process	12	289	0.019
Carbohydrate metabolism	GO:0006073	P	cellular glucan metabolic process	13	331	0.022
Carbohydrate metabolism	GO:0044042	P	glucan metabolic process	13	331	0.022
Carbohydrate metabolism	GO:0044264	P	cellular polysaccharide metabolic process	13	343	0.028
Amino acid and protein	GO:0006749	P	glutathione metabolic process	5	68	0.013
Amino acid and protein	GO:0006518	P	peptide metabolic process	5	74	0.019
Nucleic acid	GO:0006323	P	DNA packaging	5	78	0.023
Stress/defense response	GO:0010035	P	response to inorganic substance	6	106	0.023
Electron transport	GO:0006118	P	electron transport	18	561	0.048
Transport facilitation	GO:0006869	P	lipid transport	7	64	0.00036
Transport facilitation	GO:0015833	P	peptide transport	5	39	0.0012
Transport facilitation	GO:0006857	P	oligopeptide transport	5	39	0.0012
Transport facilitation	GO:0030001	P	metal ion transport	9	176	0.012
Others	GO:0033036	P	macromolecule localization	13	368	0.045

## Sheet: pH-up
Supplementary Table S4-5 A list of GO category of up-regulated genes in cotton seedlings under pH treatment (fold change≥2, p-value≤0.05)
Category	GO term	Ontology	Description	Number in input list	Number in BG/Ref	p-value
Nitrogen compound metabolic	GO:0034641	P	cellular nitrogen compound metabolic process	111	621	1.2e-05
Nitrogen compound metabolic	GO:0051171	P	regulation of nitrogen compound metabolic process	160	1029	0.00038
Thiamin metabolism	GO:0042724	P	thiamin and derivative biosynthetic process	7	17	0.0022
Thiamin metabolism	GO:0009228	P	thiamin biosynthetic process	7	17	0.0022
Thiamin metabolism	GO:0042723	P	thiamin and derivative metabolic process	7	19	0.0046
Thiamin metabolism	GO:0006772	P	thiamin metabolic process	7	19	0.0046
Carbohydrate metabolism	GO:0010556	P	regulation of macromolecule biosynthetic process	164	1092	0.0015
Carbohydrate metabolism	GO:0009889	P	regulation of biosynthetic process	164	1101	0.002
Carbohydrate metabolism	GO:0031326	P	regulation of cellular biosynthetic process	164	1101	0.002
Carbohydrate metabolism	GO:0006030	P	chitin metabolic process	6	13	0.0023
Carbohydrate metabolism	GO:0006032	P	chitin catabolic process	6	13	0.0023
Carbohydrate metabolism	GO:0034404	P	nucleobase, nucleoside and nucleotide biosynthetic process	5	12	0.0091
Carbohydrate metabolism	GO:0034654	P	nucleobase, nucleoside, nucleotide and nucleic acid biosynthetic process	5	12	0.0091
Carbohydrate metabolism	GO:0060255	P	regulation of macromolecule metabolic process	174	1234	0.012
Carbohydrate metabolism	GO:0080090	P	regulation of primary metabolic process	170	1207	0.014
Carbohydrate metabolism	GO:0031323	P	regulation of cellular metabolic process	172	1233	0.018
Carbohydrate metabolism	GO:0048522	P	positive regulation of cellular process	21	110	0.019
Carbohydrate metabolism	GO:0048518	P	positive regulation of biological process	31	180	0.022
Carbohydrate metabolism	GO:0019222	P	regulation of metabolic process	181	1318	0.026
	GO:0010557	P	positive regulation of macromolecule biosynthetic process	13	66	0.045
Amino acid and protein	GO:0007243	P	protein kinase cascade	5	8	0.00097
Nucleic acid	GO:0006397	P	mRNA processing	25	88	2.4e-05
Nucleic acid	GO:0016070	P	RNA metabolic process	137	880	0.00085
Nucleic acid	GO:0016071	P	mRNA metabolic process	26	121	0.002
Nucleic acid	GO:0006396	P	RNA processing	35	185	0.0038
Nucleic acid	GO:0032774	P	RNA biosynthetic process	85	546	0.0066
Nucleic acid	GO:0006281	P	DNA repair	17	76	0.0072
Nucleic acid	GO:0051252	P	regulation of RNA metabolic process	81	533	0.014
Nucleic acid	GO:0006139	P	nucleobase, nucleoside, nucleotide and nucleic acid metabolic process	282	2095	0.02
Nucleic acid	GO:0006221	P	pyrimidine nucleotide biosynthetic process	6	22	0.039
Nucleic acid	GO:0006220	P	pyrimidine nucleotide metabolic process	6	23	0.048
Nucleic acid	GO:0019219	P	regulation of nucleobase, nucleoside, nucleotide and nucleic acid metabolic process	158	1013	0.00035
Reproductive and embryo development	GO:0048609	P	reproductive process in a multicellular organism	6	10	0.00039
Reproductive and embryo development	GO:0032504	P	multicellular organism reproduction	6	10	0.00039
Reproductive and embryo development	GO:0009791	P	post-embryonic development	53	284	0.00066
Reproductive and embryo development	GO:0009880	P	embryonic pattern specification	5	10	0.0036
Reproductive and embryo development	GO:0010228	P	vegetative to reproductive phase transition of meristem	7	26	0.029
Cell growth	GO:0045595	P	regulation of cell differentiation	8	30	0.021
Cell growth	GO:0000904	P	cell morphogenesis involved in differentiation	8	33	0.036
Cell growth	GO:0016998	P	cell wall macromolecule catabolic process	6	22	0.039
Stress/defense response	GO:0010035	P	response to inorganic substance	26	106	0.00024
Stress/defense response	GO:0009593	P	detection of chemical stimulus	8	19	0.00089
Stress/defense response	GO:0006952	P	defense response	59	342	0.0024
Stress/defense response	GO:0006974	P	response to DNA damage stimulus	17	82	0.015
Stress/defense response	GO:0042742	P	defense response to bacterium	16	77	0.018
Stress/defense response	GO:0050832	P	defense response to fungus	14	61	0.011
Stress/defense response	GO:0051606	P	detection of stimulus	10	38	0.011
Stress/defense response	GO:0051607	P	defense response to virus	5	14	0.019
Stress/defense response	GO:0010200	P	response to chitin	5	14	0.019
Stress/defense response	GO:0002252	P	immune effector process	5	14	0.019
Stress/defense response	GO:0031347	P	regulation of defense response	10	42	0.023
Stress/defense response	GO:0009607	P	response to biotic stimulus	46	288	0.024
Stress/defense response	GO:0009620	P	response to fungus	16	81	0.028
Stress/defense response	GO:0006955	P	immune response	24	136	0.031
Stress/defense response	GO:0080134	P	regulation of response to stress	10	44	0.031
Stress/defense response	GO:0051716	P	cellular response to stimulus	61	407	0.036
Stress/defense response	GO:0002376	P	immune system process	24	139	0.039
Stress/defense response	GO:0009611	P	response to wounding	15	78	0.04
Stress/defense response	GO:0033554	P	cellular response to stress	29	176	0.044
Transcription	GO:0006352	P	transcription initiation	7	26	0.029
Transcription	GO:0006350	P	transcription	164	1036	0.00014
Transcription	GO:0006351	P	transcription, DNA-dependent	85	546	0.0066
Transcriptional regulation	GO:0045449	P	regulation of transcription	155	958	7.4e-05
Transcriptional regulation	GO:0010468	P	regulation of gene expression	170	1141	0.0017
Transcriptional regulation	GO:0006355	P	regulation of transcription, DNA-dependent	79	491	0.0038
Transcriptional regulation	GO:0045941	P	positive regulation of transcription	13	66	0.045
Transcriptional regulation	GO:0010628	P	positive regulation of gene expression	13	66	0.045
Transport facilitation	GO:0006813	P	potassium ion transport	9	39	0.036
Others	GO:0010876	P	lipid localization	5	5	2.4e-05
Others	GO:0035195	P	gene silencing by miRNA	5	10	0.0036
Others	GO:0009813	P	flavonoid biosynthetic process	18	80	0.0055
Others	GO:0009812	P	flavonoid metabolic process	18	82	0.0071
Others	GO:0051707	P	response to other organism	43	250	0.0087
Others	GO:0035194	P	posttranscriptional gene silencing by RNA	6	20	0.025
Others	GO:0031047	P	gene silencing by RNA	6	21	0.031

## Sheet: ABA-down
Supplementary Table S4-6 A list of GO category of down-regulated genes in cotton seedlings under ABA treatment (fold change≤0.5, p-value≤0.05)
Category	GO term	Ontology	Description	Number in input list	Number in BG/Ref	p-value
Nitrogen compound metabolic	GO:0034641	P	cellular nitrogen compound metabolic process	230	621	4.3e-56
Nitrogen compound metabolic	GO:0044271	P	cellular nitrogen compound biosynthetic process	99	415	1.8e-11
Photosynthesis	GO:0015979	P	photosynthesis	96	215	1.5e-32
Photosynthesis	GO:0019684	P	photosynthesis, light reaction	44	99	8.1e-16
Photosynthesis	GO:0009765	P	photosynthesis, light harvesting	24	42	2.8e-12
Photosynthesis	GO:0019685	P	photosynthesis, dark reaction	24	52	9.9e-10
Carbohydrate metabolism	GO:0006091	P	generation of precursor metabolites and energy	156	576	1.9e-22
Carbohydrate metabolism	GO:0044262	P	cellular carbohydrate metabolic process	175	706	1.8e-20
Carbohydrate metabolism	GO:0006006	P	glucose metabolic process	91	288	1.6e-18
Carbohydrate metabolism	GO:0018130	P	heterocycle biosynthetic process	50	112	7.6e-18
Carbohydrate metabolism	GO:0005975	P	carbohydrate metabolic process	220	1036	1.1e-16
Carbohydrate metabolism	GO:0019318	P	hexose metabolic process	106	397	1.7e-15
Carbohydrate metabolism	GO:0006066	P	alcohol metabolic process	127	529	2.2e-14
Carbohydrate metabolism	GO:0006007	P	glucose catabolic process	74	245	2.8e-14
Carbohydrate metabolism	GO:0016051	P	carbohydrate biosynthetic process	104	403	3.2e-14
Carbohydrate metabolism	GO:0019320	P	hexose catabolic process	74	247	4.5e-14
Carbohydrate metabolism	GO:0044275	P	cellular carbohydrate catabolic process	75	258	1.7e-13
Carbohydrate metabolism	GO:0005996	P	monosaccharide metabolic process	109	443	2.4e-13
Carbohydrate metabolism	GO:0046164	P	alcohol catabolic process	75	265	7.3e-13
Carbohydrate metabolism	GO:0046365	P	monosaccharide catabolic process	74	261	9.4e-13
Carbohydrate metabolism	GO:0044265	P	cellular macromolecule catabolic process	109	461	3.4e-12
Carbohydrate metabolism	GO:0016052	P	carbohydrate catabolic process	82	314	6.9e-12
Carbohydrate metabolism	GO:0034637	P	cellular carbohydrate biosynthetic process	81	310	8.9e-12
Carbohydrate metabolism	GO:0042180	P	cellular ketone metabolic process	296	1676	3e-11
Carbohydrate metabolism	GO:0043436	P	oxoacid metabolic process	290	1641	4.2e-11
Carbohydrate metabolism	GO:0019752	P	carboxylic acid metabolic process	290	1641	4.2e-11
Carbohydrate metabolism	GO:0006082	P	organic acid metabolic process	290	1642	4.5e-11
Carbohydrate metabolism	GO:0046165	P	alcohol biosynthetic process	57	196	1.1e-10
Carbohydrate metabolism	GO:0006096	P	glycolysis	55	186	1.1e-10
Carbohydrate metabolism	GO:0015977	P	carbon fixation	36	98	2.4e-10
Carbohydrate metabolism	GO:0044248	P	cellular catabolic process	168	866	3.9e-10
Carbohydrate metabolism	GO:0008152	P	metabolic process	1076	7314	5.1e-10
Carbohydrate metabolism	GO:0006094	P	gluconeogenesis	51	175	9.1e-10
Carbohydrate metabolism	GO:0019319	P	hexose biosynthetic process	53	187	1.3e-09
Carbohydrate metabolism	GO:0046364	P	monosaccharide biosynthetic process	53	187	1.3e-09
Carbohydrate metabolism	GO:0019253	P	reductive pentose-phosphate cycle	21	43	3e-09
Carbohydrate metabolism	GO:0015995	P	chlorophyll biosynthetic process	22	47	3.5e-09
Carbohydrate metabolism	GO:0006090	P	pyruvate metabolic process	62	244	6.4e-09
Carbohydrate metabolism	GO:0015994	P	chlorophyll metabolic process	28	74	1e-08
Carbohydrate metabolism	GO:0032787	P	monocarboxylic acid metabolic process	131	674	2.3e-08
Carbohydrate metabolism	GO:0006779	P	porphyrin biosynthetic process	24	60	3.2e-08
Carbohydrate metabolism	GO:0006073	P	cellular glucan metabolic process	75	331	4e-08
Carbohydrate metabolism	GO:0044042	P	glucan metabolic process	75	331	4e-08
Carbohydrate metabolism	GO:0006778	P	porphyrin metabolic process	29	83	4.5e-08
Carbohydrate metabolism	GO:0005976	P	polysaccharide metabolic process	87	409	7.8e-08
Carbohydrate metabolism	GO:0033013	P	tetrapyrrole metabolic process	29	85	8.2e-08
Carbohydrate metabolism	GO:0033014	P	tetrapyrrole biosynthetic process	24	64	1.4e-07
Carbohydrate metabolism	GO:0034621	P	cellular macromolecular complex subunit organization	54	219	1.6e-07
Carbohydrate metabolism	GO:0046483	P	heterocycle metabolic process	126	665	1.7e-07
Carbohydrate metabolism	GO:0009820	P	alkaloid metabolic process	41	148	1.7e-07
Carbohydrate metabolism	GO:0034622	P	cellular macromolecular complex assembly	50	197	1.7e-07
Carbohydrate metabolism	GO:0044264	P	cellular polysaccharide metabolic process	75	343	1.8e-07
Carbohydrate metabolism	GO:0044237	P	cellular metabolic process	895	6233	2.1e-07
Carbohydrate metabolism	GO:0022607	P	cellular component assembly	60	259	3.6e-07
Carbohydrate metabolism	GO:0006098	P	pentose-phosphate shunt	31	105	1.1e-06
Carbohydrate metabolism	GO:0006739	P	NADP metabolic process	31	105	1.1e-06
Carbohydrate metabolism	GO:0006740	P	NADPH regeneration	31	105	1.1e-06
Carbohydrate metabolism	GO:0006769	P	nicotinamide metabolic process	32	110	1.1e-06
Carbohydrate metabolism	GO:0016053	P	organic acid biosynthetic process	101	526	1.3e-06
Carbohydrate metabolism	GO:0046394	P	carboxylic acid biosynthetic process	101	526	1.3e-06
Carbohydrate metabolism	GO:0019748	P	secondary metabolic process	84	424	2.6e-06
Carbohydrate metabolism	GO:0046148	P	pigment biosynthetic process	32	115	3.2e-06
Carbohydrate metabolism	GO:0043933	P	macromolecular complex subunit organization	59	270	3.3e-06
Carbohydrate metabolism	GO:0042440	P	pigment metabolic process	34	126	3.4e-06
Carbohydrate metabolism	GO:0065003	P	macromolecular complex assembly	55	248	4.3e-06
Carbohydrate metabolism	GO:0006790	P	sulfur metabolic process	56	265	1.6e-05
Carbohydrate metabolism	GO:0009987	P	cellular process	1067	7768	1.8e-05
Carbohydrate metabolism	GO:0042430	P	indole and derivative metabolic process	30	118	4.2e-05
Carbohydrate metabolism	GO:0016137	P	glycoside metabolic process	58	289	5.4e-05
Carbohydrate metabolism	GO:0006020	P	inositol metabolic process	12	29	5.9e-05
Carbohydrate metabolism	GO:0005985	P	sucrose metabolic process	54	267	7.6e-05
Carbohydrate metabolism	GO:0044238	P	primary metabolic process	850	6227	0.00014
Carbohydrate metabolism	GO:0019852	P	L-ascorbic acid metabolic process	19	65	0.00014
Carbohydrate metabolism	GO:0006586	P	indolalkylamine metabolic process	27	109	0.00016
Carbohydrate metabolism	GO:0005982	P	starch metabolic process	55	281	0.00016
Carbohydrate metabolism	GO:0043648	P	dicarboxylic acid metabolic process	27	110	0.00019
Carbohydrate metabolism	GO:0034285	P	response to disaccharide stimulus	14	42	0.00023
Carbohydrate metabolism	GO:0009744	P	response to sucrose stimulus	14	42	0.00023
Carbohydrate metabolism	GO:0009311	P	oligosaccharide metabolic process	54	279	0.00024
Carbohydrate metabolism	GO:0042434	P	indole derivative metabolic process	27	113	0.0003
Carbohydrate metabolism	GO:0006099	P	tricarboxylic acid cycle	26	108	0.00033
Carbohydrate metabolism	GO:0046356	P	acetyl-CoA catabolic process	26	108	0.00033
Carbohydrate metabolism	GO:0046219	P	indolalkylamine biosynthetic process	18	64	0.00036
Carbohydrate metabolism	GO:0006576	P	cellular biogenic amine metabolic process	35	163	0.00039
Carbohydrate metabolism	GO:0015980	P	energy derivation by oxidation of organic compounds	42	208	0.00045
Carbohydrate metabolism	GO:0042401	P	cellular biogenic amine biosynthetic process	23	93	0.00047
Carbohydrate metabolism	GO:0006119	P	oxidative phosphorylation	36	173	0.00061
Carbohydrate metabolism	GO:0030244	P	cellulose biosynthetic process	13	41	0.00066
Carbohydrate metabolism	GO:0006084	P	acetyl-CoA metabolic process	26	113	0.0007
Carbohydrate metabolism	GO:0009416	P	response to light stimulus	55	300	0.00083
Carbohydrate metabolism	GO:0030243	P	cellulose metabolic process	13	42	0.00086
Carbohydrate metabolism	GO:0009058	P	biosynthetic process	467	3382	0.001
Carbohydrate metabolism	GO:0006011	P	UDP-glucose metabolic process	9	24	0.0012
Carbohydrate metabolism	GO:0042435	P	indole derivative biosynthetic process	18	72	0.0016
Amino acid and protein	GO:0006732	P	coenzyme metabolic process	91	418	1.3e-08
Amino acid and protein	GO:0006457	P	protein folding	47	170	2.5e-08
Amino acid and protein	GO:0006508	P	proteolysis	107	536	9.5e-08
Amino acid and protein	GO:0009309	P	amine biosynthetic process	63	285	1.1e-06
Amino acid and protein	GO:0006566	P	threonine metabolic process	24	71	1.2e-06
Amino acid and protein	GO:0008652	P	cellular amino acid biosynthetic process	57	255	2.3e-06
Amino acid and protein	GO:0043603	P	cellular amide metabolic process	32	115	3.2e-06
Amino acid and protein	GO:0009066	P	aspartate family amino acid metabolic process	56	252	3.3e-06
Amino acid and protein	GO:0006733	P	oxidoreduction coenzyme metabolic process	38	148	3.5e-06
Amino acid and protein	GO:0044106	P	cellular amine metabolic process	165	1008	2.6e-05
Amino acid and protein	GO:0009308	P	amine metabolic process	180	1125	4.4e-05
Amino acid and protein	GO:0006544	P	glycine metabolic process	23	84	9.4e-05
Amino acid and protein	GO:0000096	P	sulfur amino acid metabolic process	30	123	9.6e-05
Amino acid and protein	GO:0006563	P	L-serine metabolic process	24	90	0.00011
Amino acid and protein	GO:0006520	P	cellular amino acid metabolic process	161	1008	0.00011
Amino acid and protein	GO:0006568	P	tryptophan metabolic process	27	109	0.00016
Amino acid and protein	GO:0009109	P	coenzyme catabolic process	27	111	0.00022
Amino acid and protein	GO:0006519	P	cellular amino acid and derivative metabolic process	193	1266	0.00033
Amino acid and protein	GO:0009072	P	aromatic amino acid family metabolic process	33	155	0.00066
Amino acid and protein	GO:0000162	P	tryptophan biosynthetic process	17	63	0.00087
Amino acid and protein	GO:0009094	P	L-phenylalanine biosynthetic process	17	64	0.0011
Amino acid and protein	GO:0006571	P	tyrosine biosynthetic process	17	65	0.0013
Amino acid and protein	GO:0051258	P	protein polymerization	15	55	0.0015
Amino acid and protein	GO:0009095	P	aromatic amino acid family biosynthetic process, prephenate pathway	17	67	0.0018
Nucleic acid	GO:0006323	P	DNA packaging	30	78	2e-09
Nucleic acid	GO:0046496	P	nicotinamide nucleotide metabolic process	32	108	7.1e-07
Nucleic acid	GO:0006753	P	nucleoside phosphate metabolic process	69	325	1.6e-06
Nucleic acid	GO:0009117	P	nucleotide metabolic process	69	325	1.6e-06
Nucleic acid	GO:0019362	P	pyridine nucleotide metabolic process	32	112	1.7e-06
Nucleic acid	GO:0051276	P	chromosome organization	40	163	6.5e-06
Nucleic acid	GO:0055086	P	nucleobase, nucleoside and nucleotide metabolic process	84	441	1.2e-05
Nucleic acid	GO:0009225	P	nucleotide-sugar metabolic process	18	54	3.2e-05
Nucleic acid	GO:0006270	P	DNA replication initiation	7	12	0.00015
Nucleic acid	GO:0006261	P	DNA-dependent DNA replication	10	29	0.0013
Nucleic acid	GO:0006260	P	DNA replication	23	101	0.0016
Lipid metabolism	GO:0008610	P	lipid biosynthetic process	71	367	3.1e-05
Lipid metabolism	GO:0006629	P	lipid metabolic process	114	689	0.00024
Lipid metabolism	GO:0006694	P	steroid biosynthetic process	21	88	0.0013
Cell growth	GO:0009833	P	primary cell wall biogenesis	9	12	7.5e-07
Cell growth	GO:0009664	P	plant-type cell wall organization	23	65	8.2e-07
Cell growth	GO:0048589	P	developmental growth	30	109	8e-06
Cell growth	GO:0009826	P	unidimensional cell growth	21	65	1.2e-05
Cell growth	GO:0016049	P	cell growth	36	151	3.5e-05
Cell growth	GO:0040007	P	growth	45	214	0.00011
Cell growth	GO:0008361	P	regulation of cell size	37	166	0.00012
Cell growth	GO:0000902	P	cell morphogenesis	24	105	0.0012
Cell growth	GO:0060560	P	developmental growth involved in morphogenesis	21	65	1.2e-05
Stress/defense response	GO:0010035	P	response to inorganic substance	35	106	1.1e-08
Stress/defense response	GO:0050896	P	response to stimulus	330	2028	2e-08
Stress/defense response	GO:0006950	P	response to stress	205	1214	4.6e-07
Stress/defense response	GO:0042221	P	response to chemical stimulus	182	1085	2.6e-06
Stress/defense response	GO:0009628	P	response to abiotic stimulus	129	767	5.1e-05
Stress/defense response	GO:0006979	P	response to oxidative stress	45	239	0.0013
Stress/defense response	GO:0009314	P	response to radiation	55	309	0.0017
Stress/defense response	GO:0070887	P	cellular response to chemical stimulus	48	262	0.0017
Electron transport	GO:0006118	P	electron transport	116	561	4e-09
Transport facilitation	GO:0006833	P	water transport	12	21	8.4e-07
Transport facilitation	GO:0042044	P	fluid transport	12	21	8.4e-07
Others	GO:0031497	P	chromatin assembly	30	76	9.5e-10
Others	GO:0006334	P	nucleosome assembly	29	73	1.5e-09
Others	GO:0034728	P	nucleosome organization	29	73	1.5e-09
Others	GO:0065004	P	protein-DNA complex assembly	29	76	4.5e-09
Others	GO:0018298	P	protein-chromophore linkage	15	24	6.3e-09
Others	GO:0006333	P	chromatin assembly or disassembly	32	97	4.5e-08
Others	GO:0006325	P	chromatin organization	40	151	8.4e-07
Others	GO:0051188	P	cofactor biosynthetic process	46	189	1.8e-06
Others	GO:0051186	P	cofactor metabolic process	122	509	7.5e-14
Others	GO:0006996	P	organelle organization	79	417	2.6e-05
Others	GO:0032535	P	regulation of cellular component size	37	167	0.00014
Others	GO:0090066	P	regulation of anatomical structure size	37	167	0.00014
Others	GO:0016043	P	cellular component organization	135	834	0.0002
Others	GO:0051187	P	cofactor catabolic process	28	120	0.00035
Others	GO:0045333	P	cellular respiration	39	193	0.00068
Others	GO:0009060	P	aerobic respiration	29	137	0.0015
Others	GO:0006804	P	peroxidase reaction	21	89	0.0015
Others	GO:0032989	P	cellular component morphogenesis	25	114	0.0018

## Sheet: Cold-down
Supplementary Table S4-7 A list of GO category of down-regulated genes in cotton seedlings under cold treatment (fold change≤0.5, p-value≤0.05)
Category	GO term	Ontology	Description	Number in input list	Number in BG/Ref	p-value
Nitrogen compound metabolic	GO:0034641	P	cellular nitrogen compound metabolic process	153	621	5.3e-32
Nitrogen compound metabolic	GO:0044271	P	cellular nitrogen compound biosynthetic process	60	415	4.8e-05
Photosynthesis	GO:0009765	P	photosynthesis, light harvesting	25	42	1.1e-16
Photosynthesis	GO:0015979	P	photosynthesis	55	215	1.3e-13
Photosynthesis	GO:0019684	P	photosynthesis, light reaction	32	99	2e-11
Photosynthesis	GO:0015995	P	chlorophyll biosynthetic process	19	47	3.2e-09
Photosynthesis	GO:0015994	P	chlorophyll metabolic process	21	74	6e-07
Photosynthesis	GO:0009644	P	response to high light intensity	11	39	0.0003
Photosynthesis	GO:0009416	P	response to light stimulus	43	300	0.00059
Photosynthesis	GO:0009639	P	response to red or far red light	15	77	0.0019
Photosynthesis	GO:0009642	P	response to light intensity	11	53	0.0045
Photosynthesis	GO:0019685	P	photosynthesis, dark reaction	9	52	0.03
Carbohydrate metabolism	GO:0018130	P	heterocycle biosynthetic process	39	112	8.8e-15
Carbohydrate metabolism	GO:0033014	P	tetrapyrrole biosynthetic process	21	64	3.8e-08
Carbohydrate metabolism	GO:0042440	P	pigment metabolic process	31	126	5.9e-08
Carbohydrate metabolism	GO:0006779	P	porphyrin biosynthetic process	20	60	5.9e-08
Carbohydrate metabolism	GO:0046148	P	pigment biosynthetic process	29	115	8.7e-08
Carbohydrate metabolism	GO:0033013	P	tetrapyrrole metabolic process	23	85	4.6e-07
Carbohydrate metabolism	GO:0044262	P	cellular carbohydrate metabolic process	99	706	1.1e-06
Carbohydrate metabolism	GO:0006778	P	porphyrin metabolic process	22	83	1.2e-06
Carbohydrate metabolism	GO:0005975	P	carbohydrate metabolic process	133	1036	2.9e-06
Carbohydrate metabolism	GO:0043412	P	macromolecule modification	134	1132	0.00011
Carbohydrate metabolism	GO:0043413	P	macromolecule glycosylation	12	43	0.00018
Carbohydrate metabolism	GO:0070085	P	glycosylation	12	43	0.00018
	GO:0016051	P	carbohydrate biosynthetic process	56	403	0.00023
Carbohydrate metabolism	GO:0006066	P	alcohol metabolic process	69	529	0.00033
Carbohydrate metabolism	GO:0042439	P	ethanolamine and derivative metabolic process	9	28	0.00036
Carbohydrate metabolism	GO:0009051	P	pentose-phosphate shunt, oxidative branch	7	18	0.00044
Carbohydrate metabolism	GO:0006006	P	glucose metabolic process	42	288	0.00047
Carbohydrate metabolism	GO:0044265	P	cellular macromolecule catabolic process	58	461	0.002
Carbohydrate metabolism	GO:0044275	P	cellular carbohydrate catabolic process	35	258	0.0043
Carbohydrate metabolism	GO:0008299	P	isoprenoid biosynthetic process	18	108	0.0044
Carbohydrate metabolism	GO:0016137	P	glycoside metabolic process	38	289	0.0052
Carbohydrate metabolism	GO:0046483	P	heterocycle metabolic process	76	665	0.0061
Carbohydrate metabolism	GO:0006007	P	glucose catabolic process	33	245	0.0061
Carbohydrate metabolism	GO:0019320	P	hexose catabolic process	33	247	0.0068
Carbohydrate metabolism	GO:0019321	P	pentose metabolic process	10	49	0.0074
Carbohydrate metabolism	GO:0005996	P	monosaccharide metabolic process	53	443	0.0081
Carbohydrate metabolism	GO:0000271	P	polysaccharide biosynthetic process	18	115	0.0085
Carbohydrate metabolism	GO:0006720	P	isoprenoid metabolic process	20	133	0.009
Carbohydrate metabolism	GO:0019318	P	hexose metabolic process	48	397	0.0093
Carbohydrate metabolism	GO:0034637	P	cellular carbohydrate biosynthetic process	39	310	0.0095
Carbohydrate metabolism	GO:0006073	P	cellular glucan metabolic process	41	331	0.01
Carbohydrate metabolism	GO:0044042	P	glucan metabolic process	41	331	0.01
Carbohydrate metabolism	GO:0046164	P	alcohol catabolic process	34	265	0.011
Carbohydrate metabolism	GO:0016052	P	carbohydrate catabolic process	39	314	0.012
Carbohydrate metabolism	GO:0005985	P	sucrose metabolic process	34	267	0.012
Carbohydrate metabolism	GO:0009250	P	glucan biosynthetic process	14	86	0.014
Carbohydrate metabolism	GO:0046365	P	monosaccharide catabolic process	33	261	0.015
Carbohydrate metabolism	GO:0006096	P	glycolysis	25	186	0.015
Carbohydrate metabolism	GO:0005976	P	polysaccharide metabolic process	48	409	0.015
Carbohydrate metabolism	GO:0005982	P	starch metabolic process	35	281	0.015
Carbohydrate metabolism	GO:0016114	P	terpenoid biosynthetic process	13	80	0.017
Carbohydrate metabolism	GO:0044264	P	cellular polysaccharide metabolic process	41	343	0.018
Carbohydrate metabolism	GO:0046219	P	indolalkylamine biosynthetic process	11	64	0.018
Carbohydrate metabolism	GO:0005984	P	disaccharide metabolic process	34	277	0.02
Carbohydrate metabolism	GO:0006586	P	indolalkylamine metabolic process	16	109	0.022
Carbohydrate metabolism	GO:0043648	P	dicarboxylic acid metabolic process	16	110	0.024
Carbohydrate metabolism	GO:0016109	P	tetraterpenoid biosynthetic process	6	29	0.033
Carbohydrate metabolism	GO:0016117	P	carotenoid biosynthetic process	6	29	0.033
Carbohydrate metabolism	GO:0009805	P	coumarin biosynthetic process	8	45	0.034
Carbohydrate metabolism	GO:0009804	P	coumarin metabolic process	8	45	0.034
Carbohydrate metabolism	GO:0033692	P	cellular polysaccharide biosynthetic process	14	97	0.035
Carbohydrate metabolism	GO:0006721	P	terpenoid metabolic process	13	88	0.035
Carbohydrate metabolism	GO:0016053	P	organic acid biosynthetic process	57	526	0.037
Carbohydrate metabolism	GO:0046394	P	carboxylic acid biosynthetic process	57	526	0.037
Carbohydrate metabolism	GO:0046417	P	chorismate metabolic process	11	71	0.037
Amino acid and protein	GO:0018298	P	protein-chromophore linkage	17	24	1.3e-13
Amino acid and protein	GO:0006457	P	protein folding	45	170	5.5e-12
Amino acid and protein	GO:0018377	P	protein myristoylation	9	15	7.2e-07
Amino acid and protein	GO:0006499	P	N-terminal protein myristoylation	9	15	7.2e-07
Amino acid and protein	GO:0006498	P	N-terminal protein lipidation	9	15	7.2e-07
Amino acid and protein	GO:0018319	P	protein amino acid myristoylation	9	15	7.2e-07
Amino acid and protein	GO:0018409	P	peptide or protein amino-terminal blocking	9	17	3e-06
Amino acid and protein	GO:0006497	P	protein amino acid lipidation	11	27	6e-06
Amino acid and protein	GO:0042157	P	lipoprotein metabolic process	11	27	6e-06
Amino acid and protein	GO:0042158	P	lipoprotein biosynthetic process	11	27	6e-06
Amino acid and protein	GO:0043543	P	protein amino acid acylation	9	19	9.7e-06
Amino acid and protein	GO:0031365	P	N-terminal protein amino acid modification	9	20	1.6e-05
Amino acid and protein	GO:0019538	P	protein metabolic process	265	2453	0.00011
Amino acid and protein	GO:0009101	P	glycoprotein biosynthetic process	13	48	0.00014
Amino acid and protein	GO:0006464	P	protein modification process	129	1092	0.00016
Amino acid and protein	GO:0006486	P	protein amino acid glycosylation	12	43	0.00018
Amino acid and protein	GO:0009100	P	glycoprotein metabolic process	13	53	0.0004
Amino acid and protein	GO:0006519	P	cellular amino acid and derivative metabolic process	143	1266	0.00051
Amino acid and protein	GO:0044106	P	cellular amine metabolic process	117	1008	0.00056
Amino acid and protein	GO:0018193	P	peptidyl-amino acid modification	14	62	0.0006
Amino acid and protein	GO:0009308	P	amine metabolic process	128	1125	0.00071
Amino acid and protein	GO:0044267	P	cellular protein metabolic process	218	2053	0.00082
Amino acid and protein	GO:0009069	P	serine family amino acid metabolic process	63	497	0.0011
Amino acid and protein	GO:0006576	P	cellular biogenic amine metabolic process	26	163	0.0014
Amino acid and protein	GO:0006575	P	cellular amino acid derivative metabolic process	56	454	0.0036
Amino acid and protein	GO:0006508	P	proteolysis	64	536	0.0043
Amino acid and protein	GO:0009086	P	methionine biosynthetic process	5	16	0.0087
Amino acid and protein	GO:0006520	P	cellular amino acid metabolic process	108	1008	0.0095
Amino acid and protein	GO:0043687	P	post-translational protein modification	103	960	0.011
Amino acid and protein	GO:0006470	P	protein amino acid dephosphorylation	21	145	0.011
Amino acid and protein	GO:0016311	P	dephosphorylation	21	147	0.013
Amino acid and protein	GO:0000162	P	tryptophan biosynthetic process	11	63	0.016
Amino acid and protein	GO:0008652	P	cellular amino acid biosynthetic process	32	255	0.018
Amino acid and protein	GO:0009094	P	L-phenylalanine biosynthetic process	11	64	0.018
Amino acid and protein	GO:0006510	P	ATP-dependent proteolysis	7	33	0.019
Amino acid and protein	GO:0006571	P	tyrosine biosynthetic process	11	65	0.02
Amino acid and protein	GO:0006568	P	tryptophan metabolic process	16	109	0.022
Amino acid and protein	GO:0044257	P	cellular protein catabolic process	23	175	0.025
Amino acid and protein	GO:0009095	P	aromatic amino acid family biosynthetic process, prephenate pathway	11	67	0.025
Amino acid and protein	GO:0009073	P	aromatic amino acid family biosynthetic process	11	71	0.037
Nucleic acid	GO:0008033	P	tRNA processing	7	29	0.0094
Nucleic acid	GO:0009311	P	oligosaccharide metabolic process	34	279	0.022
Nucleic acid	GO:0034470	P	ncRNA processing	9	51	0.027
Lipid metabolism	GO:0006656	P	phosphatidylcholine biosynthetic process	8	10	1.1e-07
Lipid metabolism	GO:0008654	P	phospholipid biosynthetic process	12	41	0.00011
Lipid metabolism	GO:0046470	P	phosphatidylcholine metabolic process	9	25	0.00013
Lipid metabolism	GO:0019637	P	organophosphate metabolic process	21	106	0.00022
Lipid metabolism	GO:0006644	P	phospholipid metabolic process	20	100	0.00027
Lipid metabolism	GO:0046474	P	glycerophospholipid biosynthetic process	8	27	0.0014
Lipid metabolism	GO:0008610	P	lipid biosynthetic process	47	367	0.0035
Lipid metabolism	GO:0045017	P	glycerolipid biosynthetic process	8	31	0.0036
Lipid metabolism	GO:0006650	P	glycerophospholipid metabolic process	10	45	0.0039
Lipid metabolism	GO:0046486	P	glycerolipid metabolic process	21	159	0.029
Leaf and root development	GO:0010150	P	leaf senescence	5	23	0.041
Reproductive and embryo development	GO:0009553	P	embryo sac development	9	34	0.0017
Reproductive and embryo development	GO:0009561	P	megagametogenesis	7	25	0.0039
Reproductive and embryo development	GO:0009886	P	post-embryonic morphogenesis	6	24	0.013
Reproductive and embryo development	GO:0048229	P	gametophyte development	11	69	0.031
Cell growth	GO:0009664	P	plant-type cell wall organization	16	65	8.5e-05
Cell growth	GO:0040007	P	growth	26	214	0.042
Hormone	GO:0042435	P	indole derivative biosynthetic process	11	72	0.04
Hormone	GO:0042430	P	indole and derivative metabolic process	18	118	0.011
Hormone	GO:0009694	P	jasmonic acid metabolic process	5	17	0.011
Hormone	GO:0009695	P	jasmonic acid biosynthetic process	5	17	0.011
Hormone	GO:0042434	P	indole derivative metabolic process	16	113	0.03
Stress/defense response	GO:0010035	P	response to inorganic substance	24	106	8.1e-06
Stress/defense response	GO:0009615	P	response to virus	10	29	8.7e-05
Stress/defense response	GO:0050896	P	response to stimulus	221	2028	0.00021
Stress/defense response	GO:0009607	P	response to biotic stimulus	41	288	0.00088
Stress/defense response	GO:0009314	P	response to radiation	43	309	0.0011
Stress/defense response	GO:0006950	P	response to stress	134	1214	0.0017
Stress/defense response	GO:0009408	P	response to heat	18	103	0.0026
Stress/defense response	GO:0042542	P	response to hydrogen peroxide	12	66	0.0092
Stress/defense response	GO:0051716	P	cellular response to stimulus	47	407	0.021
Stress/defense response	GO:0009628	P	response to abiotic stimulus	81	767	0.028
Stress/defense response	GO:0000302	P	response to reactive oxygen species	12	77	0.029
Stress/defense response	GO:0070887	P	cellular response to chemical stimulus	31	262	0.039
Signaling transduction	GO:0007186	P	G-protein coupled receptor protein signaling pathway	8	42	0.023
Transport facilitation	GO:0015833	P	peptide transport	9	39	0.0047
Transport facilitation	GO:0006857	P	oligopeptide transport	9	39	0.0047
Others	GO:0051188	P	cofactor biosynthetic process	29	189	0.0015
Others	GO:0044238	P	primary metabolic process	604	6227	0.0018
Others	GO:0006091	P	generation of precursor metabolites and energy	67	576	0.0064
Others	GO:0051707	P	response to other organism	33	250	0.0081
Others	GO:0008152	P	metabolic process	689	7314	0.0085
Others	GO:0044237	P	cellular metabolic process	583	6233	0.018
Others	GO:0006796	P	phosphate metabolic process	102	976	0.021
Others	GO:0006793	P	phosphorus metabolic process	102	980	0.023
Others	GO:0051704	P	multi-organism process	36	299	0.023
Others	GO:0019438	P	aromatic compound biosynthetic process	29	234	0.027
Others	GO:0043170	P	macromolecule metabolic process	435	4676	0.04
Others	GO:0048532	P	anatomical structure arrangement	5	23	0.041
Others	GO:0009933	P	meristem structural organization	5	23	0.041

## Sheet: Mannitol-down
Supplementary Table S4-8 A list of GO category of down-regulated genes in cotton seedlings under mannitol treatment (fold change≤0.5, p-value≤0.05)
Category	GO term	Ontology	Description	Number in input list	Number in BG/Ref	p-value
Nitrogen compound metabolic	GO:0034641	P	cellular nitrogen compound metabolic process	236	621	3.1e-61
Nitrogen compound metabolic	GO:0044271	P	cellular nitrogen compound biosynthetic process	116	415	5.4e-19
Nitrogen compound metabolic	GO:0006807	P	nitrogen compound metabolic process	420	3254	0.023
Photosynthesis	GO:0015979	P	photosynthesis	107	215	3.6e-42
Photosynthesis	GO:0019684	P	photosynthesis, light reaction	55	99	9.9e-26
Photosynthesis	GO:0009765	P	photosynthesis, light harvesting	32	42	7.3e-22
Photosynthesis	GO:0015995	P	chlorophyll biosynthetic process	24	47	4.6e-11
Photosynthesis	GO:0019685	P	photosynthesis, dark reaction	24	52	6.7e-10
Photosynthesis	GO:0015994	P	chlorophyll metabolic process	29	74	1.4e-09
Photosynthesis	GO:0009416	P	response to light stimulus	61	300	1.3e-05
Photosynthesis	GO:0043155	P	negative regulation of photosynthesis, light reaction	7	10	2.6e-05
Photosynthesis	GO:0010205	P	photoinhibition	7	10	2.6e-05
Photosynthesis	GO:0042548	P	regulation of photosynthesis, light reaction	8	15	0.0001
Photosynthesis	GO:0010109	P	regulation of photosynthesis	8	17	0.00032
Photosynthesis	GO:0009644	P	response to high light intensity	13	39	0.00032
Photosynthesis	GO:0009642	P	response to light intensity	15	53	0.00083
Photosynthesis	GO:0010304	P	PSII associated light-harvesting complex II catabolic process	5	8	0.00089
Photosynthesis	GO:0010114	P	response to red light	6	18	0.014
Photosynthesis	GO:0009853	P	photorespiration	10	43	0.024
Carbohydrate metabolism	GO:0006091	P	generation of precursor metabolites and energy	159	576	1.5e-24
Carbohydrate metabolism	GO:0018130	P	heterocycle biosynthetic process	57	112	4.9e-24
Carbohydrate metabolism	GO:0044262	P	cellular carbohydrate metabolic process	159	706	1.4e-15
Carbohydrate metabolism	GO:0019318	P	hexose metabolic process	102	397	2.3e-14
Carbohydrate metabolism	GO:0044265	P	cellular macromolecule catabolic process	112	461	8.2e-14
Carbohydrate metabolism	GO:0005975	P	carbohydrate metabolic process	204	1036	3.6e-13
Carbohydrate metabolism	GO:0006066	P	alcohol metabolic process	121	529	7.7e-13
Carbohydrate metabolism	GO:0016051	P	carbohydrate biosynthetic process	99	403	9.8e-13
Carbohydrate metabolism	GO:0005996	P	monosaccharide metabolic process	105	443	2.3e-12
Carbohydrate metabolism	GO:0046483	P	heterocycle metabolic process	141	665	4.9e-12
Carbohydrate metabolism	GO:0006007	P	glucose catabolic process	67	245	2.6e-11
Carbohydrate metabolism	GO:0019320	P	hexose catabolic process	67	247	3.8e-11
Carbohydrate metabolism	GO:0016052	P	carbohydrate catabolic process	79	314	4.6e-11
Carbohydrate metabolism	GO:0042180	P	cellular ketone metabolic process	290	1676	5.8e-11
Carbohydrate metabolism	GO:0008152	P	metabolic process	1069	7314	6.8e-11
Carbohydrate metabolism	GO:0016053	P	organic acid biosynthetic process	114	526	1.1e-10
Carbohydrate metabolism	GO:0046394	P	carboxylic acid biosynthetic process	114	526	1.1e-10
Carbohydrate metabolism	GO:0044275	P	cellular carbohydrate catabolic process	68	258	1.1e-10
Carbohydrate metabolism	GO:0034637	P	cellular carbohydrate biosynthetic process	77	310	1.5e-10
Carbohydrate metabolism	GO:0044248	P	cellular catabolic process	167	866	1.8e-10
Carbohydrate metabolism	GO:0046164	P	alcohol catabolic process	68	265	3.7e-10
Carbohydrate metabolism	GO:0043436	P	oxoacid metabolic process	280	1641	4.5e-10
Carbohydrate metabolism	GO:0019752	P	carboxylic acid metabolic process	280	1641	4.5e-10
Carbohydrate metabolism	GO:0006082	P	organic acid metabolic process	280	1642	4.8e-10
Carbohydrate metabolism	GO:0046365	P	monosaccharide catabolic process	67	261	4.9e-10
Carbohydrate metabolism	GO:0033014	P	tetrapyrrole biosynthetic process	26	64	3.9e-09
Carbohydrate metabolism	GO:0006779	P	porphyrin biosynthetic process	25	60	4.2e-09
Carbohydrate metabolism	GO:0006778	P	porphyrin metabolic process	30	83	7e-09
Carbohydrate metabolism	GO:0033013	P	tetrapyrrole metabolic process	30	85	1.3e-08
Carbohydrate metabolism	GO:0044237	P	cellular metabolic process	891	6233	3e-08
Carbohydrate metabolism	GO:0032787	P	monocarboxylic acid metabolic process	127	674	7.5e-08
Carbohydrate metabolism	GO:0046165	P	alcohol biosynthetic process	50	196	8.2e-08
Carbohydrate metabolism	GO:0019253	P	reductive pentose-phosphate cycle	19	43	9.4e-08
Carbohydrate metabolism	GO:0006096	P	glycolysis	48	186	1e-07
Carbohydrate metabolism	GO:0046148	P	pigment biosynthetic process	34	115	2.2e-07
Carbohydrate metabolism	GO:0042440	P	pigment metabolic process	36	126	2.5e-07
Carbohydrate metabolism	GO:0009058	P	biosynthetic process	500	3382	2.9e-07
Carbohydrate metabolism	GO:0015977	P	carbon fixation	30	98	4.8e-07
Carbohydrate metabolism	GO:0006094	P	gluconeogenesis	44	175	7.1e-07
Carbohydrate metabolism	GO:0019319	P	hexose biosynthetic process	46	187	7.9e-07
Carbohydrate metabolism	GO:0046364	P	monosaccharide biosynthetic process	46	187	7.9e-07
Carbohydrate metabolism	GO:0009820	P	alkaloid metabolic process	39	148	8.2e-07
Carbohydrate metabolism	GO:0055114	P	oxidation reduction	27	90	2.7e-06
Carbohydrate metabolism	GO:0044238	P	primary metabolic process	863	6227	2.8e-06
Carbohydrate metabolism	GO:0042430	P	indole and derivative metabolic process	32	118	3.9e-06
Carbohydrate metabolism	GO:0006011	P	UDP-glucose metabolic process	12	24	4.5e-06
Carbohydrate metabolism	GO:0006098	P	pentose-phosphate shunt	29	105	7.2e-06
Carbohydrate metabolism	GO:0006739	P	NADP metabolic process	29	105	7.2e-06
Carbohydrate metabolism	GO:0006740	P	NADPH regeneration	29	105	7.2e-06
Carbohydrate metabolism	GO:0006586	P	indolalkylamine metabolic process	29	109	1.6e-05
Carbohydrate metabolism	GO:0006119	P	oxidative phosphorylation	40	173	1.9e-05
Carbohydrate metabolism	GO:0006769	P	nicotinamide metabolic process	29	110	1.9e-05
Carbohydrate metabolism	GO:0044249	P	cellular biosynthetic process	453	3172	2.1e-05
Carbohydrate metabolism	GO:0043467	P	regulation of generation of precursor metabolites and energy	9	16	2.1e-05
Carbohydrate metabolism	GO:0046219	P	indolalkylamine biosynthetic process	20	64	2.6e-05
Carbohydrate metabolism	GO:0006090	P	pyruvate metabolic process	51	244	3e-05
Carbohydrate metabolism	GO:0016137	P	glycoside metabolic process	58	289	3.2e-05
Carbohydrate metabolism	GO:0042434	P	indole derivative metabolic process	29	113	3.3e-05
Carbohydrate metabolism	GO:0030244	P	cellulose biosynthetic process	15	41	3.3e-05
Carbohydrate metabolism	GO:0030243	P	cellulose metabolic process	15	42	4.6e-05
Carbohydrate metabolism	GO:0043648	P	dicarboxylic acid metabolic process	28	110	5.2e-05
Carbohydrate metabolism	GO:0043632	P	modification-dependent macromolecule catabolic process	37	166	8.5e-05
Carbohydrate metabolism	GO:0009987	P	cellular process	1030	7768	0.00015
Carbohydrate metabolism	GO:0042435	P	indole derivative biosynthetic process	20	72	0.00016
Carbohydrate metabolism	GO:0005976	P	polysaccharide metabolic process	73	409	0.00019
Carbohydrate metabolism	GO:0006073	P	cellular glucan metabolic process	61	331	0.00025
Carbohydrate metabolism	GO:0044042	P	glucan metabolic process	61	331	0.00025
Carbohydrate metabolism	GO:0006725	P	cellular aromatic compound metabolic process	98	588	0.00025
Carbohydrate metabolism	GO:0006790	P	sulfur metabolic process	51	265	0.00026
Carbohydrate metabolism	GO:0009250	P	glucan biosynthetic process	22	86	0.00029
Carbohydrate metabolism	GO:0005985	P	sucrose metabolic process	51	267	0.00031
Carbohydrate metabolism	GO:0005982	P	starch metabolic process	52	281	0.00059
Carbohydrate metabolism	GO:0044264	P	cellular polysaccharide metabolic process	61	343	0.00063
Carbohydrate metabolism	GO:0005984	P	disaccharide metabolic process	51	277	0.00075
Carbohydrate metabolism	GO:0019748	P	secondary metabolic process	72	424	0.00086
Carbohydrate metabolism	GO:0046487	P	glyoxylate metabolic process	17	65	0.001
Carbohydrate metabolism	GO:0006020	P	inositol metabolic process	10	29	0.0011
Carbohydrate metabolism	GO:0042744	P	hydrogen peroxide catabolic process	10	29	0.0011
Carbohydrate metabolism	GO:0000271	P	polysaccharide biosynthetic process	25	115	0.0016
Carbohydrate metabolism	GO:0033692	P	cellular polysaccharide biosynthetic process	22	97	0.0016
Carbohydrate metabolism	GO:0045333	P	cellular respiration	37	193	0.0017
Carbohydrate metabolism	GO:0015980	P	energy derivation by oxidation of organic compounds	39	208	0.002
Carbohydrate metabolism	GO:0006000	P	fructose metabolic process	15	59	0.0027
Carbohydrate metabolism	GO:0009051	P	pentose-phosphate shunt, oxidative branch	7	18	0.0029
Carbohydrate metabolism	GO:0042743	P	hydrogen peroxide metabolic process	10	33	0.0034
Carbohydrate metabolism	GO:0006760	P	folic acid and derivative metabolic process	9	28	0.0035
Carbohydrate metabolism	GO:0009396	P	folic acid and derivative biosynthetic process	7	19	0.0041
Carbohydrate metabolism	GO:0006081	P	cellular aldehyde metabolic process	19	86	0.0044
Carbohydrate metabolism	GO:0019438	P	aromatic compound biosynthetic process	41	234	0.0056
Carbohydrate metabolism	GO:0006694	P	steroid biosynthetic process	19	88	0.0058
Carbohydrate metabolism	GO:0006730	P	one-carbon metabolic process	19	88	0.0058
Carbohydrate metabolism	GO:0043094	P	cellular metabolic compound salvage	16	70	0.0061
Carbohydrate metabolism	GO:0006013	P	mannose metabolic process	15	64	0.0061
Carbohydrate metabolism	GO:0008299	P	isoprenoid biosynthetic process	22	108	0.0065
Carbohydrate metabolism	GO:0009821	P	alkaloid biosynthetic process	11	42	0.0075
Carbohydrate metabolism	GO:0019321	P	pentose metabolic process	12	49	0.0094
Carbohydrate metabolism	GO:0009056	P	catabolic process	187	1349	0.0097
Carbohydrate metabolism	GO:0000103	P	sulfate assimilation	6	17	0.01
Carbohydrate metabolism	GO:0008202	P	steroid metabolic process	21	106	0.011
Carbohydrate metabolism	GO:0009057	P	macromolecule catabolic process	129	909	0.013
Carbohydrate metabolism	GO:0046451	P	diaminopimelate metabolic process	5	14	0.017
Carbohydrate metabolism	GO:0042726	P	riboflavin and derivative metabolic process	8	30	0.019
Carbohydrate metabolism	GO:0006771	P	riboflavin metabolic process	8	30	0.019
Carbohydrate metabolism	GO:0006720	P	isoprenoid metabolic process	24	133	0.02
Carbohydrate metabolism	GO:0006800	P	oxygen and reactive oxygen species metabolic process	14	67	0.021
Carbohydrate metabolism	GO:0016114	P	terpenoid biosynthetic process	16	80	0.022
Carbohydrate metabolism	GO:0044272	P	sulfur compound biosynthetic process	16	80	0.022
Carbohydrate metabolism	GO:0046343	P	streptomycin metabolic process	6	20	0.023
Carbohydrate metabolism	GO:0017000	P	antibiotic biosynthetic process	6	20	0.023
Carbohydrate metabolism	GO:0019872	P	streptomycin biosynthetic process	6	20	0.023
Carbohydrate metabolism	GO:0019751	P	polyol metabolic process	12	55	0.023
Carbohydrate metabolism	GO:0030648	P	aminoglycoside antibiotic biosynthetic process	6	20	0.023
Carbohydrate metabolism	GO:0030647	P	aminoglycoside antibiotic metabolic process	6	20	0.023
Carbohydrate metabolism	GO:0019413	P	acetate biosynthetic process	11	49	0.024
Carbohydrate metabolism	GO:0030636	P	acetate derivative biosynthetic process	11	49	0.024
Carbohydrate metabolism	GO:0042181	P	ketone biosynthetic process	11	49	0.024
Carbohydrate metabolism	GO:0030639	P	polyketide biosynthetic process	11	49	0.024
Carbohydrate metabolism	GO:0006083	P	acetate metabolic process	11	49	0.024
Carbohydrate metabolism	GO:0030638	P	polyketide metabolic process	11	49	0.024
Carbohydrate metabolism	GO:0030635	P	acetate derivative metabolic process	11	49	0.024
Carbohydrate metabolism	GO:0016999	P	antibiotic metabolic process	6	21	0.029
Carbohydrate metabolism	GO:0017144	P	drug metabolic process	6	21	0.029
Carbohydrate metabolism	GO:0043170	P	macromolecule metabolic process	591	4676	0.034
Carbohydrate metabolism	GO:0006522	P	alanine metabolic process	13	65	0.036
Carbohydrate metabolism	GO:0009110	P	vitamin biosynthetic process	14	73	0.042
Carbohydrate metabolism	GO:0019497	P	hexachlorocyclohexane metabolic process	6	23	0.044
Carbohydrate metabolism	GO:0006099	P	tricarboxylic acid cycle	19	108	0.045
Carbohydrate metabolism	GO:0006721	P	terpenoid metabolic process	16	88	0.048
Carbohydrate metabolism	GO:0006107	P	oxaloacetate metabolic process	5	18	0.05
Amino acid and protein	GO:0006508	P	proteolysis	123	536	4.1e-13
Amino acid and protein	GO:0018298	P	protein-chromophore linkage	18	24	1.1e-12
Amino acid and protein	GO:0009309	P	amine biosynthetic process	75	285	1.4e-11
Amino acid and protein	GO:0008652	P	cellular amino acid biosynthetic process	67	255	1.7e-10
Amino acid and protein	GO:0006732	P	coenzyme metabolic process	88	418	4.6e-08
Amino acid and protein	GO:0009066	P	aspartate family amino acid metabolic process	59	252	1.6e-07
Amino acid and protein	GO:0006457	P	protein folding	43	170	7.9e-07
Amino acid and protein	GO:0006733	P	oxidoreduction coenzyme metabolic process	39	148	8.2e-07
Amino acid and protein	GO:0006566	P	threonine metabolic process	24	71	8.8e-07
Amino acid and protein	GO:0044106	P	cellular amine metabolic process	169	1008	2e-06
Amino acid and protein	GO:0006563	P	L-serine metabolic process	27	90	2.7e-06
Amino acid and protein	GO:0044257	P	cellular protein catabolic process	42	175	4.4e-06
Amino acid and protein	GO:0009308	P	amine metabolic process	183	1125	5.3e-06
Amino acid and protein	GO:0042401	P	cellular biogenic amine biosynthetic process	27	93	5.3e-06
Amino acid and protein	GO:0006544	P	glycine metabolic process	25	84	7.2e-06
Amino acid and protein	GO:0006520	P	cellular amino acid metabolic process	165	1008	9.8e-06
Amino acid and protein	GO:0006576	P	cellular biogenic amine metabolic process	39	163	1e-05
Amino acid and protein	GO:0009067	P	aspartate family amino acid biosynthetic process	20	61	1.2e-05
Amino acid and protein	GO:0006568	P	tryptophan metabolic process	29	109	1.6e-05
Amino acid and protein	GO:0043603	P	cellular amide metabolic process	29	115	4.7e-05
Amino acid and protein	GO:0000096	P	sulfur amino acid metabolic process	30	123	6.8e-05
Amino acid and protein	GO:0000162	P	tryptophan biosynthetic process	19	63	7e-05
Amino acid and protein	GO:0019941	P	modification-dependent protein catabolic process	37	166	8.5e-05
Amino acid and protein	GO:0009094	P	L-phenylalanine biosynthetic process	19	64	8.9e-05
Amino acid and protein	GO:0051603	P	proteolysis involved in cellular protein catabolic process	37	167	9.7e-05
Amino acid and protein	GO:0006571	P	tyrosine biosynthetic process	19	65	0.00011
Amino acid and protein	GO:0006511	P	ubiquitin-dependent protein catabolic process	36	162	0.00011
Amino acid and protein	GO:0000097	P	sulfur amino acid biosynthetic process	13	36	0.00013
Amino acid and protein	GO:0009108	P	coenzyme biosynthetic process	29	123	0.00017
Amino acid and protein	GO:0006519	P	cellular amino acid and derivative metabolic process	192	1266	0.00017
Amino acid and protein	GO:0009095	P	aromatic amino acid family biosynthetic process, prephenate pathway	19	67	0.00017
Amino acid and protein	GO:0009086	P	methionine biosynthetic process	8	16	0.00019
Amino acid and protein	GO:0009072	P	aromatic amino acid family metabolic process	34	155	0.00022
Amino acid and protein	GO:0006558	P	L-phenylalanine metabolic process	23	92	0.00031
Amino acid and protein	GO:0046417	P	chorismate metabolic process	19	71	0.00039
Amino acid and protein	GO:0009073	P	aromatic amino acid family biosynthetic process	19	71	0.00039
Amino acid and protein	GO:0019538	P	protein metabolic process	342	2453	0.0007
Amino acid and protein	GO:0006570	P	tyrosine metabolic process	22	97	0.0016
Amino acid and protein	GO:0042398	P	cellular amino acid derivative biosynthetic process	50	281	0.0018
Amino acid and protein	GO:0006575	P	cellular amino acid derivative metabolic process	74	454	0.0023
Amino acid and protein	GO:0006534	P	cysteine metabolic process	14	53	0.0025
Amino acid and protein	GO:0009098	P	leucine biosynthetic process	11	37	0.0026
Amino acid and protein	GO:0009099	P	valine biosynthetic process	11	37	0.0026
Amino acid and protein	GO:0009097	P	isoleucine biosynthetic process	11	38	0.0033
Amino acid and protein	GO:0006510	P	ATP-dependent proteolysis	10	33	0.0034
Amino acid and protein	GO:0051258	P	protein polymerization	14	55	0.0036
Amino acid and protein	GO:0009082	P	branched chain family amino acid biosynthetic process	11	39	0.0041
Amino acid and protein	GO:0006804	P	peroxidase reaction	19	89	0.0065
Amino acid and protein	GO:0006744	P	ubiquinone biosynthetic process	10	36	0.0068
Amino acid and protein	GO:0006743	P	ubiquinone metabolic process	10	36	0.0068
Amino acid and protein	GO:0009306	P	protein secretion	5	12	0.0084
Amino acid and protein	GO:0006752	P	group transfer coenzyme metabolic process	15	67	0.0094
Amino acid and protein	GO:0006555	P	methionine metabolic process	16	75	0.012
Amino acid and protein	GO:0009064	P	glutamine family amino acid metabolic process	26	142	0.014
Amino acid and protein	GO:0009070	P	serine family amino acid biosynthetic process	8	29	0.015
Amino acid and protein	GO:0008216	P	spermidine metabolic process	5	14	0.017
Amino acid and protein	GO:0009089	P	lysine biosynthetic process via diaminopimelate	5	14	0.017
Amino acid and protein	GO:0008295	P	spermidine biosynthetic process	5	14	0.017
Amino acid and protein	GO:0009085	P	lysine biosynthetic process	7	25	0.021
Amino acid and protein	GO:0006573	P	valine metabolic process	18	94	0.024
Amino acid and protein	GO:0042967	P	acyl-carrier-protein biosynthetic process	30	177	0.024
Amino acid and protein	GO:0006551	P	leucine metabolic process	17	90	0.031
Amino acid and protein	GO:0006549	P	isoleucine metabolic process	17	90	0.031
Amino acid and protein	GO:0009081	P	branched chain family amino acid metabolic process	18	97	0.031
Amino acid and protein	GO:0009109	P	coenzyme catabolic process	20	111	0.032
Amino acid and protein	GO:0009078	P	pyruvate family amino acid metabolic process	13	65	0.036
Amino acid and protein	GO:0006531	P	aspartate metabolic process	13	65	0.036
Amino acid and protein	GO:0006084	P	acetyl-CoA metabolic process	20	113	0.038
Amino acid and protein	GO:0006536	P	glutamate metabolic process	10	47	0.042
Amino acid and protein	GO:0046356	P	acetyl-CoA catabolic process	19	108	0.045
Amino acid and protein	GO:0019344	P	cysteine biosynthetic process	5	18	0.05
Nucleic acid	GO:0055086	P	nucleobase, nucleoside and nucleotide metabolic process	87	441	9.9e-07
Nucleic acid	GO:0006753	P	nucleoside phosphate metabolic process	67	325	3.3e-06
Nucleic acid	GO:0009117	P	nucleotide metabolic process	67	325	3.3e-06
Nucleic acid	GO:0009225	P	nucleotide-sugar metabolic process	19	54	6e-06
Nucleic acid	GO:0046496	P	nicotinamide nucleotide metabolic process	29	108	1.3e-05
Nucleic acid	GO:0009163	P	nucleoside biosynthetic process	5	5	2.2e-05
Nucleic acid	GO:0042455	P	ribonucleoside biosynthetic process	5	5	2.2e-05
Nucleic acid	GO:0019362	P	pyridine nucleotide metabolic process	29	112	2.8e-05
Nucleic acid	GO:0009311	P	oligosaccharide metabolic process	52	279	0.0005
Nucleic acid	GO:0034404	P	nucleobase, nucleoside and nucleotide biosynthetic process	6	12	0.0012
Nucleic acid	GO:0034654	P	nucleobase, nucleoside, nucleotide and nucleic acid biosynthetic process	6	12	0.0012
Nucleic acid	GO:0006144	P	purine base metabolic process	27	133	0.003
Nucleic acid	GO:0009226	P	nucleotide-sugar biosynthetic process	5	11	0.0054
Nucleic acid	GO:0046085	P	adenosine metabolic process	5	12	0.0084
Nucleic acid	GO:0006169	P	adenosine salvage	5	12	0.0084
Nucleic acid	GO:0009112	P	nucleobase metabolic process	29	166	0.018
Nucleic acid	GO:0006166	P	purine ribonucleoside salvage	5	15	0.024
Nucleic acid	GO:0043174	P	nucleoside salvage	5	15	0.024
Nucleic acid	GO:0006163	P	purine nucleotide metabolic process	17	94	0.044
Nucleic acid	GO:0006261	P	DNA-dependent DNA replication	7	29	0.045
Lipid metabolism	GO:0008610	P	lipid biosynthetic process	69	367	5.6e-05
Lipid metabolism	GO:0006629	P	lipid metabolic process	109	689	0.00083
Lipid metabolism	GO:0006665	P	sphingolipid metabolic process	14	58	0.006
Lipid metabolism	GO:0006643	P	membrane lipid metabolic process	15	64	0.0061
Lipid metabolism	GO:0006633	P	fatty acid biosynthetic process	31	178	0.015
Lipid metabolism	GO:0044255	P	cellular lipid metabolic process	88	611	0.025
Lipid metabolism	GO:0008654	P	phospholipid biosynthetic process	9	41	0.044
Reproductive and embryo development	GO:0009791	P	post-embryonic development	51	284	0.0013
Cell growth	GO:0009833	P	primary cell wall biogenesis	9	12	6.4e-07
Cell growth	GO:0009664	P	plant-type cell wall organization	20	65	3.3e-05
Cell growth	GO:0048589	P	developmental growth	25	109	0.0007
Cell growth	GO:0009826	P	unidimensional cell growth	17	65	0.001
Cell growth	GO:0060560	P	developmental growth involved in morphogenesis	17	65	0.001
Cell growth	GO:0040007	P	growth	39	214	0.0034
Cell growth	GO:0016049	P	cell growth	29	151	0.0049
Cell growth	GO:0042546	P	cell wall biogenesis	16	76	0.014
Cell growth	GO:0009832	P	plant-type cell wall biogenesis	13	60	0.02
Cell growth	GO:0045454	P	cell redox homeostasis	16	83	0.03
Stress/defense response	GO:0010035	P	response to inorganic substance	30	106	3e-06
Stress/defense response	GO:0009314	P	response to radiation	61	309	3.4e-05
Stress/defense response	GO:0006979	P	response to oxidative stress	48	239	0.00014
Stress/defense response	GO:0050896	P	response to stimulus	291	2028	0.00029
Stress/defense response	GO:0070301	P	cellular response to hydrogen peroxide	10	29	0.0011
Stress/defense response	GO:0034614	P	cellular response to reactive oxygen species	10	29	0.0011
Stress/defense response	GO:0042221	P	response to chemical stimulus	156	1085	0.0048
Stress/defense response	GO:0034599	P	cellular response to oxidative stress	10	36	0.0068
Stress/defense response	GO:0042542	P	response to hydrogen peroxide	15	66	0.0082
Stress/defense response	GO:0070887	P	cellular response to chemical stimulus	44	262	0.009
Stress/defense response	GO:0006950	P	response to stress	169	1214	0.011
Stress/defense response	GO:0009628	P	response to abiotic stimulus	111	767	0.012
Stress/defense response	GO:0010224	P	response to UV-B	8	29	0.015
Stress/defense response	GO:0009408	P	response to heat	20	103	0.015
Stress/defense response	GO:0051716	P	cellular response to stimulus	62	407	0.019
Stress/defense response	GO:0000302	P	response to reactive oxygen species	15	77	0.032
Stress/defense response	GO:0009411	P	response to UV	11	52	0.035
Stress/defense response	GO:0009615	P	response to virus	7	29	0.045
Transcription	GO:0006414	P	translational elongation	16	55	0.0004
Transcriptional regulation	GO:0006448	P	regulation of translational elongation	15	41	3.3e-05
Electron transport	GO:0006118	P	electron transport	108	561	2.1e-07
Electron transport	GO:0022900	P	electron transport chain	26	86	3.5e-06
Electron transport	GO:0009767	P	photosynthetic electron transport chain	12	26	1.3e-05
Electron transport	GO:0006120	P	mitochondrial electron transport, NADH to ubiquinone	10	31	0.002
Electron transport	GO:0042775	P	mitochondrial ATP synthesis coupled electron transport	14	59	0.007
Electron transport	GO:0042773	P	ATP synthesis coupled electron transport	14	59	0.007
Electron transport	GO:0022904	P	respiratory electron transport chain	14	60	0.0082
Transport facilitation	GO:0006810	P	transport	246	1535	6.4e-07
Transport facilitation	GO:0006811	P	ion transport	81	439	2.8e-05
Transport facilitation	GO:0006833	P	water transport	10	21	4.9e-05
Transport facilitation	GO:0042044	P	fluid transport	10	21	4.9e-05
Transport facilitation	GO:0015672	P	monovalent inorganic cation transport	48	231	5.8e-05
Transport facilitation	GO:0006857	P	oligopeptide transport	14	39	7.6e-05
Transport facilitation	GO:0015833	P	peptide transport	14	39	7.6e-05
Transport facilitation	GO:0015992	P	proton transport	40	185	9.2e-05
Transport facilitation	GO:0006818	P	hydrogen transport	40	185	9.2e-05
Transport facilitation	GO:0006812	P	cation transport	65	364	0.00039
Transport facilitation	GO:0006814	P	sodium ion transport	13	42	0.00072
Transport facilitation	GO:0006820	P	anion transport	17	68	0.0018
Transport facilitation	GO:0015804	P	neutral amino acid transport	5	13	0.012
Others	GO:0051186	P	cofactor metabolic process	120	509	1.1e-13
Others	GO:0051188	P	cofactor biosynthetic process	57	189	1.1e-11
Others	GO:0051179	P	localization	249	1556	6.2e-07
Others	GO:0051234	P	establishment of localization	246	1539	7.7e-07
Others	GO:0045426	P	quinone cofactor biosynthetic process	14	41	0.00014
Others	GO:0042375	P	quinone cofactor metabolic process	14	41	0.00014
Others	GO:0065008	P	regulation of biological quality	65	396	0.0033
Others	GO:0008361	P	regulation of cell size	30	166	0.01
Others	GO:0032535	P	regulation of cellular component size	30	167	0.011
Others	GO:0090066	P	regulation of anatomical structure size	30	167	0.011
Others	GO:0051187	P	cofactor catabolic process	22	120	0.021
Others	GO:0042592	P	homeostatic process	29	171	0.026
Others	GO:0019725	P	cellular homeostasis	23	137	0.047
Others	GO:0007010	P	cytoskeleton organization	17	95	0.048

## Sheet: NaCl-down
Supplementary Table S4-9 A list of GO category of down-regulated genes in cotton seedlings under NaCl treatment (fold change≤0.5, p-value≤0.05)
Category	GO term	Ontology	Description	Number in input list	Number in BG/Ref	p-value
Nitrogen compound metabolic	GO:0034641	P	cellular nitrogen compound metabolic process	20	621	0.0006
Amino acid and protein	GO:0051258	P	protein polymerization	5	55	0.00097
Amino acid and protein	GO:0043623	P	cellular protein complex assembly	5	106	0.016
Amino acid and protein	GO:0006508	P	proteolysis	14	536	0.019
Amino acid and protein	GO:0006461	P	protein complex assembly	6	157	0.022
Amino acid and protein	GO:0070271	P	protein complex biogenesis	6	157	0.022
Lipid metabolism	GO:0006633	P	fatty acid biosynthetic process	7	178	0.012
Lipid metabolism	GO:0006629	P	lipid metabolic process	17	689	0.018
Lipid metabolism	GO:0006631	P	fatty acid metabolic process	8	272	0.036
Lipid metabolism	GO:0044255	P	cellular lipid metabolic process	14	611	0.047
Reproductive and embryo development	GO:0009791	P	post-embryonic development	8	284	0.045
Cell growth	GO:0007018	P	microtubule-based movement	5	90	0.0082
Cell growth	GO:0007017	P	microtubule-based process	6	131	0.0099
Hormone	GO:0032870	P	cellular response to hormone stimulus	6	155	0.021
Stress/defense response	GO:0009719	P	response to endogenous stimulus	14	474	0.0072
Stress/defense response	GO:0070887	P	cellular response to chemical stimulus	9	262	0.011
Stress/defense response	GO:0051716	P	cellular response to stimulus	12	407	0.012
Stress/defense response	GO:0010033	P	response to organic substance	15	578	0.016
Stress/defense response	GO:0050896	P	response to stimulus	39	2028	0.03
Signaling transduction	GO:0009755	P	hormone-mediated signaling pathway	6	154	0.02
Others	GO:0007010	P	cytoskeleton organization	5	95	0.01

## Sheet: pH-down
Supplementary Table S4-10 A list of GO category of down-regulated genes in cotton seedlings under pH treatment (fold change≤0.5, p-value≤0.05)
Category	GO term	Ontology	Description	Number in input list	Number in BG/Ref	p-value
Nitrogen compound metabolic	GO:0034641	P	cellular nitrogen compound metabolic process	269	621	3.8e-73
Nitrogen compound metabolic	GO:0044271	P	cellular nitrogen compound biosynthetic process	126	415	1.4e-19
Nitrogen compound metabolic	GO:0006807	P	nitrogen compound metabolic process	482	3254	0.0049
Photosynthesis	GO:0015979	P	photosynthesis	99	215	2.1e-31
Photosynthesis	GO:0019684	P	photosynthesis, light reaction	58	99	4.5e-26
Photosynthesis	GO:0009765	P	photosynthesis, light harvesting	33	42	1.2e-21
Photosynthesis	GO:0015995	P	chlorophyll biosynthetic process	25	47	7.4e-11
Photosynthesis	GO:0015994	P	chlorophyll metabolic process	31	74	9.8e-10
Photosynthesis	GO:0042548	P	regulation of photosynthesis, light reaction	10	15	2.4e-06
Photosynthesis	GO:0043155	P	negative regulation of photosynthesis, light reaction	8	10	3.1e-06
Photosynthesis	GO:0010205	P	photoinhibition	8	10	3.1e-06
Photosynthesis	GO:0009642	P	response to light intensity	20	53	6e-06
Photosynthesis	GO:0010109	P	regulation of photosynthesis	10	17	1.2e-05
Photosynthesis	GO:0019685	P	photosynthesis, dark reaction	19	52	1.7e-05
Photosynthesis	GO:0009644	P	response to high light intensity	15	39	6.6e-05
Photosynthesis	GO:0010304	P	PSII associated light-harvesting complex II catabolic process	6	8	0.00011
Photosynthesis	GO:0009416	P	response to light stimulus	61	300	0.00036
Carbohydrate metabolism	GO:0006091	P	generation of precursor metabolites and energy	180	576	1.4e-28
Carbohydrate metabolism	GO:0044262	P	cellular carbohydrate metabolic process	193	706	9.1e-23
Carbohydrate metabolism	GO:0018130	P	heterocycle biosynthetic process	56	112	1e-20
Carbohydrate metabolism	GO:0005975	P	carbohydrate metabolic process	241	1036	4.9e-18
Carbohydrate metabolism	GO:0006006	P	glucose metabolic process	92	288	2.4e-16
Carbohydrate metabolism	GO:0019318	P	hexose metabolic process	114	397	5.5e-16
Carbohydrate metabolism	GO:0006066	P	alcohol metabolic process	137	529	7.8e-15
Carbohydrate metabolism	GO:0005996	P	monosaccharide metabolic process	120	443	1e-14
Carbohydrate metabolism	GO:0042180	P	cellular ketone metabolic process	330	1676	4.6e-13
Carbohydrate metabolism	GO:0016053	P	organic acid biosynthetic process	131	526	5.8e-13
Carbohydrate metabolism	GO:0046394	P	carboxylic acid biosynthetic process	131	526	5.8e-13
Carbohydrate metabolism	GO:0046483	P	heterocycle metabolic process	156	665	8.5e-13
Carbohydrate metabolism	GO:0044248	P	cellular catabolic process	191	866	1.3e-12
Carbohydrate metabolism	GO:0043436	P	oxoacid metabolic process	321	1641	1.9e-12
Carbohydrate metabolism	GO:0019752	P	carboxylic acid metabolic process	321	1641	1.9e-12
Carbohydrate metabolism	GO:0006082	P	organic acid metabolic process	321	1642	2.1e-12
Carbohydrate metabolism	GO:0016051	P	carbohydrate biosynthetic process	106	403	2.3e-12
Carbohydrate metabolism	GO:0044265	P	cellular macromolecule catabolic process	116	461	5.3e-12
Carbohydrate metabolism	GO:0034637	P	cellular carbohydrate biosynthetic process	86	310	1.2e-11
Carbohydrate metabolism	GO:0006007	P	glucose catabolic process	72	245	2.8e-11
Carbohydrate metabolism	GO:0019320	P	hexose catabolic process	72	247	4.2e-11
Carbohydrate metabolism	GO:0044275	P	cellular carbohydrate catabolic process	73	258	1.4e-10
Carbohydrate metabolism	GO:0016052	P	carbohydrate catabolic process	84	314	1.5e-10
Carbohydrate metabolism	GO:0006073	P	cellular glucan metabolic process	87	331	1.9e-10
Carbohydrate metabolism	GO:0044042	P	glucan metabolic process	87	331	1.9e-10
Carbohydrate metabolism	GO:0046164	P	alcohol catabolic process	73	265	5.2e-10
Carbohydrate metabolism	GO:0044264	P	cellular polysaccharide metabolic process	88	343	5.5e-10
Carbohydrate metabolism	GO:0046365	P	monosaccharide catabolic process	72	261	6.3e-10
Carbohydrate metabolism	GO:0005976	P	polysaccharide metabolic process	100	409	7e-10
Carbohydrate metabolism	GO:0006779	P	porphyrin biosynthetic process	27	60	1.7e-09
Carbohydrate metabolism	GO:0033014	P	tetrapyrrole biosynthetic process	28	64	1.9e-09
Carbohydrate metabolism	GO:0016137	P	glycoside metabolic process	75	289	5.4e-09
Carbohydrate metabolism	GO:0006778	P	porphyrin metabolic process	32	83	6.3e-09
Carbohydrate metabolism	GO:0008152	P	metabolic process	1158	7314	7.7e-09
Carbohydrate metabolism	GO:0033013	P	tetrapyrrole metabolic process	32	85	1.2e-08
Carbohydrate metabolism	GO:0005985	P	sucrose metabolic process	69	267	2.5e-08
Carbohydrate metabolism	GO:0044237	P	cellular metabolic process	988	6233	4e-08
Carbohydrate metabolism	GO:0009311	P	oligosaccharide metabolic process	70	279	7e-08
Carbohydrate metabolism	GO:0032787	P	monocarboxylic acid metabolic process	139	674	7.4e-08
Carbohydrate metabolism	GO:0005984	P	disaccharide metabolic process	69	277	1.1e-07
Carbohydrate metabolism	GO:0005984	P	disaccharide metabolic process	69	277	1.1e-07
Carbohydrate metabolism	GO:0051179	P	localization	279	1556	1.5e-07
Carbohydrate metabolism	GO:0006096	P	glycolysis	51	186	2.1e-07
Carbohydrate metabolism	GO:0005982	P	starch metabolic process	69	281	2.1e-07
Carbohydrate metabolism	GO:0030244	P	cellulose biosynthetic process	19	41	2.4e-07
Carbohydrate metabolism	GO:0006011	P	UDP-glucose metabolic process	14	24	2.4e-07
Carbohydrate metabolism	GO:0009820	P	alkaloid metabolic process	43	148	3.1e-07
Carbohydrate metabolism	GO:0030243	P	cellulose metabolic process	19	42	3.8e-07
Carbohydrate metabolism	GO:0009058	P	biosynthetic process	553	3382	3.9e-07
Carbohydrate metabolism	GO:0043467	P	regulation of generation of precursor metabolites and energy	11	16	4.6e-07
Carbohydrate metabolism	GO:0006098	P	pentose-phosphate shunt	33	105	1e-06
Carbohydrate metabolism	GO:0006739	P	NADP metabolic process	33	105	1e-06
Carbohydrate metabolism	GO:0006740	P	NADPH regeneration	33	105	1e-06
Carbohydrate metabolism	GO:0019748	P	secondary metabolic process	92	424	1e-06
Carbohydrate metabolism	GO:0046165	P	alcohol biosynthetic process	51	196	1.1e-06
Carbohydrate metabolism	GO:0006769	P	nicotinamide metabolic process	33	110	3.2e-06
Carbohydrate metabolism	GO:0045333	P	cellular respiration	49	193	3.9e-06
Carbohydrate metabolism	GO:0042440	P	pigment metabolic process	36	126	4.1e-06
Carbohydrate metabolism	GO:0006020	P	inositol metabolic process	14	29	5.1e-06
Carbohydrate metabolism	GO:0006090	P	pyruvate metabolic process	58	244	5.1e-06
Carbohydrate metabolism	GO:0019319	P	hexose biosynthetic process	47	187	7.9e-06
Carbohydrate metabolism	GO:0046364	P	monosaccharide biosynthetic process	47	187	7.9e-06
Carbohydrate metabolism	GO:0046148	P	pigment biosynthetic process	33	115	9e-06
Carbohydrate metabolism	GO:0044249	P	cellular biosynthetic process	507	3172	9.6e-06
Carbohydrate metabolism	GO:0006094	P	gluconeogenesis	44	175	1.5e-05
Carbohydrate metabolism	GO:0009250	P	glucan biosynthetic process	26	86	2.8e-05
Carbohydrate metabolism	GO:0000271	P	polysaccharide biosynthetic process	31	115	6.2e-05
Carbohydrate metabolism	GO:0043648	P	dicarboxylic acid metabolic process	30	110	6.4e-05
Carbohydrate metabolism	GO:0033692	P	cellular polysaccharide biosynthetic process	27	97	9.9e-05
Carbohydrate metabolism	GO:0019413	P	acetate biosynthetic process	17	49	0.0001
Carbohydrate metabolism	GO:0030636	P	acetate derivative biosynthetic process	17	49	0.0001
Carbohydrate metabolism	GO:0042181	P	ketone biosynthetic process	17	49	0.0001
Carbohydrate metabolism	GO:0030639	P	polyketide biosynthetic process	17	49	0.0001
Carbohydrate metabolism	GO:0006083	P	acetate metabolic process	17	49	0.0001
Carbohydrate metabolism	GO:0030638	P	polyketide metabolic process	17	49	0.0001
Carbohydrate metabolism	GO:0030635	P	acetate derivative metabolic process	17	49	0.0001
Carbohydrate metabolism	GO:0015977	P	carbon fixation	27	98	0.00012
Carbohydrate metabolism	GO:0006536	P	glutamate metabolic process	16	47	0.00021
Carbohydrate metabolism	GO:0042430	P	indole and derivative metabolic process	30	118	0.00025
Carbohydrate metabolism	GO:0006099	P	tricarboxylic acid cycle	28	108	0.00028
Carbohydrate metabolism	GO:0006730	P	one-carbon metabolic process	24	88	0.00033
Carbohydrate metabolism	GO:0006000	P	fructose metabolic process	18	59	0.0004
Carbohydrate metabolism	GO:0009805	P	coumarin biosynthetic process	15	45	0.00042
Carbohydrate metabolism	GO:0009804	P	coumarin metabolic process	15	45	0.00042
Carbohydrate metabolism	GO:0009809	P	lignin biosynthetic process	18	60	0.0005
Carbohydrate metabolism	GO:0009808	P	lignin metabolic process	18	60	0.0005
Carbohydrate metabolism	GO:0043450	P	alkene biosynthetic process	17	57	0.00077
Carbohydrate metabolism	GO:0006725	P	cellular aromatic compound metabolic process	105	588	0.00079
Carbohydrate metabolism	GO:0019253	P	reductive pentose-phosphate cycle	14	43	0.00084
Carbohydrate metabolism	GO:0034621	P	cellular macromolecular complex subunit organization	46	219	0.00086
Carbohydrate metabolism	GO:0006013	P	mannose metabolic process	18	64	0.0012
Carbohydrate metabolism	GO:0042434	P	indole derivative metabolic process	27	113	0.0014
Carbohydrate metabolism	GO:0006586	P	indolalkylamine metabolic process	26	109	0.0017
Carbohydrate metabolism	GO:0006694	P	steroid biosynthetic process	22	88	0.002
Carbohydrate metabolism	GO:0009821	P	alkaloid biosynthetic process	13	42	0.0021
Carbohydrate metabolism	GO:0009810	P	stilbene metabolic process	13	43	0.0027
Carbohydrate metabolism	GO:0009811	P	stilbene biosynthetic process	13	43	0.0027
Carbohydrate metabolism	GO:0043449	P	cellular alkene metabolic process	19	74	0.0028
Carbohydrate metabolism	GO:0043632	P	modification-dependent macromolecule catabolic process	35	166	0.003
Carbohydrate metabolism	GO:0019941	P	modification-dependent protein catabolic process	35	166	0.003
Carbohydrate metabolism	GO:0046219	P	indolalkylamine biosynthetic process	17	64	0.0031
Carbohydrate metabolism	GO:0043933	P	macromolecular complex subunit organization	52	270	0.0031
Carbohydrate metabolism	GO:0034622	P	cellular macromolecular complex assembly	40	197	0.0033
Carbohydrate metabolism	GO:0019321	P	pentose metabolic process	14	49	0.0034
Carbohydrate metabolism	GO:0042435	P	indole derivative biosynthetic process	18	72	0.0048
Carbohydrate metabolism	GO:0016122	P	xanthophyll metabolic process	5	10	0.0055
Carbohydrate metabolism	GO:0046487	P	glyoxylate metabolic process	16	65	0.0088
Carbohydrate metabolism	GO:0006721	P	terpenoid metabolic process	20	88	0.0094
Carbohydrate metabolism	GO:0006081	P	cellular aldehyde metabolic process	19	86	0.015
Carbohydrate metabolism	GO:0016138	P	glycoside biosynthetic process	13	53	0.018
Carbohydrate metabolism	GO:0006107	P	oxaloacetate metabolic process	6	18	0.023
Carbohydrate metabolism	GO:0005986	P	sucrose biosynthetic process	6	18	0.023
Carbohydrate metabolism	GO:0009051	P	pentose-phosphate shunt, oxidative branch	6	18	0.023
Carbohydrate metabolism	GO:0008299	P	isoprenoid biosynthetic process	22	108	0.023
Carbohydrate metabolism	GO:0006720	P	isoprenoid metabolic process	26	133	0.024
Carbohydrate metabolism	GO:0006108	P	malate metabolic process	7	23	0.024
Carbohydrate metabolism	GO:0009892	P	negative regulation of metabolic process	26	134	0.026
Carbohydrate metabolism	GO:0043446	P	cellular alkane metabolic process	5	14	0.028
Carbohydrate metabolism	GO:0015947	P	methane metabolic process	5	14	0.028
Carbohydrate metabolism	GO:0042816	P	vitamin B6 metabolic process	5	15	0.038
Amino acid and protein	GO:0009309	P	amine biosynthetic process	82	285	4.5e-12
Amino acid and protein	GO:0018298	P	protein-chromophore linkage	18	24	8.4e-12
Amino acid and protein	GO:0008652	P	cellular amino acid biosynthetic process	71	255	5.3e-10
Amino acid and protein	GO:0006732	P	coenzyme metabolic process	100	418	2.4e-09
Amino acid and protein	GO:0009066	P	aspartate family amino acid metabolic process	67	252	1.2e-08
Amino acid and protein	GO:0009308	P	amine metabolic process	214	1125	4.3e-08
Amino acid and protein	GO:0044106	P	cellular amine metabolic process	195	1008	4.5e-08
Amino acid and protein	GO:0009067	P	aspartate family amino acid biosynthetic process	25	61	6.6e-08
Amino acid and protein	GO:0006508	P	proteolysis	113	536	3.4e-07
Amino acid and protein	GO:0006519	P	cellular amino acid and derivative metabolic process	230	1266	5.5e-07
Amino acid and protein	GO:0006520	P	cellular amino acid metabolic process	189	1008	6e-07
Amino acid and protein	GO:0006119	P	oxidative phosphorylation	47	173	7.9e-07
Amino acid and protein	GO:0006733	P	oxidoreduction coenzyme metabolic process	42	148	8.4e-07
Amino acid and protein	GO:0046496	P	nicotinamide nucleotide metabolic process	33	108	2e-06
Amino acid and protein	GO:0006790	P	sulfur metabolic process	63	265	2.1e-06
Amino acid and protein	GO:0000096	P	sulfur amino acid metabolic process	36	123	2.2e-06
Amino acid and protein	GO:0009086	P	methionine biosynthetic process	10	16	5.7e-06
Amino acid and protein	GO:0043603	P	cellular amide metabolic process	33	115	9e-06
Amino acid and protein	GO:0006575	P	cellular amino acid derivative metabolic process	92	454	1.8e-05
Amino acid and protein	GO:0006555	P	methionine metabolic process	24	75	2e-05
Amino acid and protein	GO:0042398	P	cellular amino acid derivative biosynthetic process	62	281	2.9e-05
Amino acid and protein	GO:0009064	P	glutamine family amino acid metabolic process	37	142	2.9e-05
Amino acid and protein	GO:0042401	P	cellular biogenic amine biosynthetic process	27	93	4.5e-05
Amino acid and protein	GO:0006576	P	cellular biogenic amine metabolic process	40	163	6.3e-05
Amino acid and protein	GO:0000097	P	sulfur amino acid biosynthetic process	14	36	0.0001
Amino acid and protein	GO:0044257	P	cellular protein catabolic process	41	175	0.00015
Amino acid and protein	GO:0009109	P	coenzyme catabolic process	29	111	0.00019
Amino acid and protein	GO:0006084	P	acetyl-CoA metabolic process	29	113	0.00026
Amino acid and protein	GO:0046356	P	acetyl-CoA catabolic process	28	108	0.00028
Amino acid and protein	GO:0006522	P	alanine metabolic process	19	65	0.00051
Amino acid and protein	GO:0009078	P	pyruvate family amino acid metabolic process	19	65	0.00051
Amino acid and protein	GO:0006531	P	aspartate metabolic process	19	65	0.00051
Amino acid and protein	GO:0008216	P	spermidine metabolic process	7	14	0.00099
Amino acid and protein	GO:0008295	P	spermidine biosynthetic process	7	14	0.00099
Amino acid and protein	GO:0051258	P	protein polymerization	16	55	0.0015
Amino acid and protein	GO:0006568	P	tryptophan metabolic process	26	109	0.0017
Amino acid and protein	GO:0009098	P	leucine biosynthetic process	12	37	0.002
Amino acid and protein	GO:0009099	P	valine biosynthetic process	12	37	0.002
Amino acid and protein	GO:0006510	P	ATP-dependent proteolysis	11	33	0.0024
Amino acid and protein	GO:0009097	P	isoleucine biosynthetic process	12	38	0.0026
Amino acid and protein	GO:0009056	P	catabolic process	214	1349	0.0027
Amino acid and protein	GO:0009082	P	branched chain family amino acid biosynthetic process	12	39	0.0033
Amino acid and protein	GO:0051603	P	proteolysis involved in cellular protein catabolic process	35	167	0.0034
Amino acid and protein	GO:0006511	P	ubiquitin-dependent protein catabolic process	34	162	0.0037
Amino acid and protein	GO:0065004	P	protein-DNA complex assembly	19	76	0.0038
Amino acid and protein	GO:0009088	P	threonine biosynthetic process	5	10	0.0055
Amino acid and protein	GO:0006544	P	glycine metabolic process	20	84	0.0055
Amino acid and protein	GO:0043086	P	negative regulation of catalytic activity	5	10	0.0055
Amino acid and protein	GO:0006527	P	arginine catabolic process	6	14	0.006
Amino acid and protein	GO:0009089	P	lysine biosynthetic process via diaminopimelate	6	14	0.006
Amino acid and protein	GO:0046451	P	diaminopimelate metabolic process	6	14	0.006
Amino acid and protein	GO:0000162	P	tryptophan biosynthetic process	16	63	0.0064
Amino acid and protein	GO:0006596	P	polyamine biosynthetic process	8	23	0.0069
Amino acid and protein	GO:0006595	P	polyamine metabolic process	8	23	0.0069
Amino acid and protein	GO:0044272	P	sulfur compound biosynthetic process	19	80	0.0069
Amino acid and protein	GO:0009094	P	L-phenylalanine biosynthetic process	16	64	0.0075
Amino acid and protein	GO:0006541	P	glutamine metabolic process	10	33	0.0079
Amino acid and protein	GO:0006571	P	tyrosine biosynthetic process	16	65	0.0088
Amino acid and protein	GO:0006529	P	asparagine biosynthetic process	5	11	0.009
Amino acid and protein	GO:0009108	P	coenzyme biosynthetic process	26	123	0.0092
Amino acid and protein	GO:0006566	P	threonine metabolic process	17	71	0.0094
Amino acid and protein	GO:0006573	P	valine metabolic process	21	94	0.0097
Amino acid and protein	GO:0009072	P	aromatic amino acid family metabolic process	31	155	0.011
Amino acid and protein	GO:0009065	P	glutamine family amino acid catabolic process	7	20	0.011
Amino acid and protein	GO:0030648	P	aminoglycoside antibiotic biosynthetic process	7	20	0.011
Amino acid and protein	GO:0030647	P	aminoglycoside antibiotic metabolic process	7	20	0.011
Amino acid and protein	GO:0009095	P	aromatic amino acid family biosynthetic process, prephenate pathway	16	67	0.012
Amino acid and protein	GO:0006563	P	L-serine metabolic process	20	90	0.012
Amino acid and protein	GO:0006528	P	asparagine metabolic process	6	16	0.013
Amino acid and protein	GO:0009081	P	branched chain family amino acid metabolic process	21	97	0.014
Amino acid and protein	GO:0042967	P	acyl-carrier-protein biosynthetic process	34	177	0.015
Amino acid and protein	GO:0006560	P	proline metabolic process	20	92	0.015
Amino acid and protein	GO:0006417	P	regulation of translation	28	141	0.016
Amino acid and protein	GO:0009310	P	amine catabolic process	27	135	0.017
Amino acid and protein	GO:0009063	P	cellular amino acid catabolic process	27	135	0.017
Amino acid and protein	GO:0032268	P	regulation of cellular protein metabolic process	30	154	0.017
Amino acid and protein	GO:0046417	P	chorismate metabolic process	16	71	0.02
Amino acid and protein	GO:0009073	P	aromatic amino acid family biosynthetic process	16	71	0.02
Amino acid and protein	GO:0006525	P	arginine metabolic process	21	102	0.024
Amino acid and protein	GO:0006549	P	isoleucine metabolic process	19	90	0.024
Amino acid and protein	GO:0006551	P	leucine metabolic process	19	90	0.024
Amino acid and protein	GO:0006558	P	L-phenylalanine metabolic process	19	92	0.029
Amino acid and protein	GO:0018377	P	protein myristoylation	5	15	0.038
Amino acid and protein	GO:0006499	P	N-terminal protein myristoylation	5	15	0.038
Amino acid and protein	GO:0006498	P	N-terminal protein lipidation	5	15	0.038
Amino acid and protein	GO:0018319	P	protein amino acid myristoylation	5	15	0.038
Amino acid and protein	GO:0009085	P	lysine biosynthetic process	7	25	0.038
Amino acid and protein	GO:0006744	P	ubiquinone biosynthetic process	9	36	0.039
Amino acid and protein	GO:0006743	P	ubiquinone metabolic process	9	36	0.039
Amino acid and protein	GO:0006534	P	cysteine metabolic process	12	53	0.039
Amino acid and protein	GO:0006570	P	tyrosine metabolic process	19	97	0.047
Nucleic acid	GO:0006753	P	nucleoside phosphate metabolic process	79	325	4.7e-08
Nucleic acid	GO:0009117	P	nucleotide metabolic process	79	325	4.7e-08
Nucleic acid	GO:0055086	P	nucleobase, nucleoside and nucleotide metabolic process	99	441	8.1e-08
Nucleic acid	GO:0009225	P	nucleotide-sugar metabolic process	23	54	9.4e-08
Nucleic acid	GO:0019362	P	pyridine nucleotide metabolic process	33	112	4.9e-06
Nucleic acid	GO:0009163	P	nucleoside biosynthetic process	5	5	3.9e-05
Nucleic acid	GO:0042455	P	ribonucleoside biosynthetic process	5	5	3.9e-05
Nucleic acid	GO:0009226	P	nucleotide-sugar biosynthetic process	6	11	0.0013
Nucleic acid	GO:0019751	P	polyol metabolic process	16	55	0.0015
Nucleic acid	GO:0031497	P	chromatin assembly	20	76	0.0016
Nucleic acid	GO:0006323	P	DNA packaging	20	78	0.0022
Nucleic acid	GO:0034404	P	nucleobase, nucleoside and nucleotide biosynthetic process	6	12	0.0023
Nucleic acid	GO:0006334	P	nucleosome assembly	19	73	0.0023
Nucleic acid	GO:0034654	P	nucleobase, nucleoside, nucleotide and nucleic acid biosynthetic process	6	12	0.0023
Nucleic acid	GO:0034728	P	nucleosome organization	19	73	0.0023
Nucleic acid	GO:0006261	P	DNA-dependent DNA replication	10	29	0.0028
Nucleic acid	GO:0006333	P	chromatin assembly or disassembly	22	97	0.0069
Nucleic acid	GO:0006270	P	DNA replication initiation	5	12	0.014
Nucleic acid	GO:0046085	P	adenosine metabolic process	5	12	0.014
Nucleic acid	GO:0006169	P	adenosine salvage	5	12	0.014
Nucleic acid	GO:0009165	P	nucleotide biosynthetic process	23	111	0.017
Nucleic acid	GO:0006164	P	purine nucleotide biosynthetic process	18	83	0.021
Nucleic acid	GO:0006144	P	purine base metabolic process	26	133	0.024
Nucleic acid	GO:0009112	P	nucleobase metabolic process	31	166	0.027
Nucleic acid	GO:0006163	P	purine nucleotide metabolic process	19	94	0.036
Nucleic acid	GO:0006166	P	purine ribonucleoside salvage	5	15	0.038
Nucleic acid	GO:0043174	P	nucleoside salvage	5	15	0.038
Nucleic acid	GO:0051253	P	negative regulation of RNA metabolic process	6	21	0.048
Lipid metabolism	GO:0008610	P	lipid biosynthetic process	82	367	1.1e-06
Lipid metabolism	GO:0006629	P	lipid metabolic process	122	689	0.00046
Lipid metabolism	GO:0006633	P	fatty acid biosynthetic process	39	178	0.00088
Lipid metabolism	GO:0008654	P	phospholipid biosynthetic process	12	41	0.0052
Lipid metabolism	GO:0006665	P	sphingolipid metabolic process	15	58	0.0068
Lipid metabolism	GO:0044255	P	cellular lipid metabolic process	102	611	0.0073
Lipid metabolism	GO:0006643	P	membrane lipid metabolic process	16	64	0.0075
Lipid metabolism	GO:0008202	P	steroid metabolic process	23	106	0.01
Leaf and root development	GO:0010150	P	leaf senescence	8	23	0.0069
Leaf and root development	GO:0048528	P	post-embryonic root development	8	29	0.029
Leaf and root development	GO:0048527	P	lateral root development	8	29	0.029
Leaf and root development	GO:0010101	P	post-embryonic root morphogenesis	6	19	0.03
Leaf and root development	GO:0010102	P	lateral root morphogenesis	6	19	0.03
Reproductive and embryo development	GO:0009791	P	post-embryonic development	65	284	5.7e-06
Reproductive and embryo development	GO:0009886	P	post-embryonic morphogenesis	9	24	0.0024
Cell growth	GO:0009664	P	plant-type cell wall organization	26	65	6.6e-08
Cell growth	GO:0009833	P	primary cell wall biogenesis	10	12	7.9e-08
Cell growth	GO:0016049	P	cell growth	43	151	5.7e-07
Cell growth	GO:0048589	P	developmental growth	34	109	8.4e-07
Cell growth	GO:0040007	P	growth	54	214	1.6e-06
Cell growth	GO:0008361	P	regulation of cell size	44	166	3.5e-06
Cell growth	GO:0009832	P	plant-type cell wall biogenesis	22	60	3.7e-06
Cell growth	GO:0042546	P	cell wall biogenesis	25	76	7.9e-06
Cell growth	GO:0009826	P	unidimensional cell growth	21	65	5.5e-05
Cell growth	GO:0060560	P	developmental growth involved in morphogenesis	21	65	5.5e-05
Cell growth	GO:0000902	P	cell morphogenesis	25	105	0.0021
Cell growth	GO:0010027	P	thylakoid membrane organization	6	12	0.0023
Cell growth	GO:0009668	P	plastid membrane organization	6	12	0.0023
Cell growth	GO:0007010	P	cytoskeleton organization	23	95	0.0024
Cell growth	GO:0009825	P	multidimensional cell growth	11	39	0.0098
Hormone	GO:0009753	P	response to jasmonic acid stimulus	18	85	0.026
Hormone	GO:0009733	P	response to auxin stimulus	35	193	0.03
Stress/defense response	GO:0010035	P	response to inorganic substance	36	106	3.7e-08
Stress/defense response	GO:0042221	P	response to chemical stimulus	194	1085	9.3e-06
Stress/defense response	GO:0050896	P	response to stimulus	336	2028	1.3e-05
Stress/defense response	GO:0070887	P	cellular response to chemical stimulus	59	262	2.4e-05
Stress/defense response	GO:0009314	P	response to radiation	61	309	0.00079
Stress/defense response	GO:0006979	P	response to oxidative stress	49	239	0.001
Stress/defense response	GO:0006950	P	response to stress	198	1214	0.0011
Stress/defense response	GO:0051716	P	cellular response to stimulus	75	407	0.0017
Stress/defense response	GO:0009628	P	response to abiotic stimulus	130	767	0.0017
Stress/defense response	GO:0042542	P	response to hydrogen peroxide	18	66	0.0017
Stress/defense response	GO:0009617	P	response to bacterium	26	113	0.0029
Stress/defense response	GO:0002237	P	response to molecule of bacterial origin	5	9	0.0031
Stress/defense response	GO:0009408	P	response to heat	23	103	0.0071
Stress/defense response	GO:0070301	P	cellular response to hydrogen peroxide	9	29	0.0098
Stress/defense response	GO:0034614	P	cellular response to reactive oxygen species	9	29	0.0098
Stress/defense response	GO:0042744	P	hydrogen peroxide catabolic process	9	29	0.0098
Stress/defense response	GO:0000302	P	response to reactive oxygen species	18	77	0.0099
Stress/defense response	GO:0045454	P	cell redox homeostasis	19	83	0.01
Stress/defense response	GO:0006804	P	peroxidase reaction	20	89	0.011
Stress/defense response	GO:0046343	P	streptomycin metabolic process	7	20	0.011
Stress/defense response	GO:0017000	P	antibiotic biosynthetic process	7	20	0.011
Stress/defense response	GO:0019872	P	streptomycin biosynthetic process	7	20	0.011
Stress/defense response	GO:0016999	P	antibiotic metabolic process	7	21	0.015
Stress/defense response	GO:0017144	P	drug metabolic process	7	21	0.015
Stress/defense response	GO:0042743	P	hydrogen peroxide metabolic process	9	33	0.023
Stress/defense response	GO:0010224	P	response to UV-B	8	29	0.029
Stress/defense response	GO:0009411	P	response to UV	12	52	0.035
Stress/defense response	GO:0034599	P	cellular response to oxidative stress	9	36	0.039
Transcription	GO:0006414	P	translational elongation	15	55	0.004
Transcriptional regulation	GO:0010608	P	posttranscriptional regulation of gene expression	31	167	0.029
Transcriptional regulation	GO:0006448	P	regulation of translational elongation	15	41	0.00013
Transcriptional regulation	GO:0045892	P	negative regulation of transcription, DNA-dependent	6	21	0.048
Signaling transduction	GO:0007169	P	transmembrane receptor protein tyrosine kinase signaling pathway	17	77	0.021
Signaling transduction	GO:0009734	P	auxin mediated signaling pathway	16	75	0.033
Signaling transduction	GO:0007167	P	enzyme linked receptor protein signaling pathway	20	103	0.046
Signaling transduction	GO:0007166	P	cell surface receptor linked signaling pathway	28	155	0.049
Electron transport	GO:0006118	P	electron transport	125	561	3.3e-09
Electron transport	GO:0022900	P	electron transport chain	28	86	2.9e-06
Electron transport	GO:0009767	P	photosynthetic electron transport chain	13	26	6.7e-06
Electron transport	GO:0042775	P	mitochondrial ATP synthesis coupled electron transport	15	59	0.0081
Electron transport	GO:0042773	P	ATP synthesis coupled electron transport	15	59	0.0081
Electron transport	GO:0022904	P	respiratory electron transport chain	15	60	0.0095
Electron transport	GO:0006120	P	mitochondrial electron transport, NADH to ubiquinone	9	31	0.015
Transport facilitation	GO:0006810	P	transport	273	1535	3.8e-07
Transport facilitation	GO:0015992	P	proton transport	47	185	5.8e-06
Transport facilitation	GO:0006818	P	hydrogen transport	47	185	5.8e-06
Transport facilitation	GO:0015672	P	monovalent inorganic cation transport	55	231	8.3e-06
Transport facilitation	GO:0042044	P	fluid transport	11	21	2e-05
Transport facilitation	GO:0006833	P	water transport	11	21	2e-05
Transport facilitation	GO:0006811	P	ion transport	88	439	4.1e-05
Transport facilitation	GO:0006812	P	cation transport	75	364	5.6e-05
Transport facilitation	GO:0006814	P	sodium ion transport	13	42	0.0021
Transport facilitation	GO:0006869	P	lipid transport	17	64	0.0031
Transport facilitation	GO:0015849	P	organic acid transport	14	51	0.005
Transport facilitation	GO:0046942	P	carboxylic acid transport	14	51	0.005
Transport facilitation	GO:0015804	P	neutral amino acid transport	5	13	0.02
Transport facilitation	GO:0006820	P	anion transport	15	68	0.029
Transport facilitation	GO:0015837	P	amine transport	11	47	0.038
Others	GO:0051186	P	cofactor metabolic process	134	509	3.8e-15
Others	GO:0051188	P	cofactor biosynthetic process	56	189	2.8e-09
Others	GO:0051179	P	localization	279	1556	1.5e-07
Others	GO:0051234	P	establishment of localization	273	1539	4.7e-07
Others	GO:0065008	P	regulation of biological quality	85	396	3.9e-06
Others	GO:0032535	P	regulation of cellular component size	44	167	4.1e-06
Others	GO:0090066	P	regulation of anatomical structure size	44	167	4.1e-06
Others	GO:0015980	P	energy derivation by oxidation of organic compounds	51	208	7.2e-06
Others	GO:0055114	P	oxidation reduction	28	90	7.8e-06
Others	GO:0009987	P	cellular process	1167	7768	2.1e-05
Others	GO:0044238	P	primary metabolic process	943	6227	3.1e-05
Others	GO:0051187	P	cofactor catabolic process	32	120	6e-05
Others	GO:0009060	P	aerobic respiration	35	137	7.3e-05
Others	GO:0022607	P	cellular component assembly	54	259	0.0004
Others	GO:0051235	P	maintenance of location	5	7	0.00065
Others	GO:0032989	P	cellular component morphogenesis	26	114	0.0033
Others	GO:0009653	P	anatomical structure morphogenesis	53	283	0.0051
Others	GO:0016043	P	cellular component organization	136	834	0.0054
Others	GO:0019438	P	aromatic compound biosynthetic process	44	234	0.0091
Others	GO:0010149	P	senescence	10	34	0.0099
Others	GO:0065003	P	macromolecular complex assembly	46	248	0.01
Others	GO:0019725	P	cellular homeostasis	28	137	0.011
Others	GO:0031324	P	negative regulation of cellular metabolic process	23	107	0.011
Others	GO:0055066	P	di-, tri-valent inorganic cation homeostasis	8	25	0.012
Others	GO:0030005	P	cellular di-, tri-valent inorganic cation homeostasis	8	25	0.012
Others	GO:0009877	P	nodulation	5	12	0.014
Others	GO:0045426	P	quinone cofactor biosynthetic process	11	41	0.014
Others	GO:0042375	P	quinone cofactor metabolic process	11	41	0.014
Others	GO:0016114	P	terpenoid biosynthetic process	18	80	0.015
Others	GO:0042592	P	homeostatic process	33	171	0.015
Others	GO:0010260	P	organ senescence	8	26	0.015
Others	GO:0048869	P	cellular developmental process	44	243	0.017
Others	GO:0010215	P	cellulose microfibril organization	6	17	0.017
Others	GO:0048856	P	anatomical structure development	116	728	0.018
Others	GO:0044092	P	negative regulation of molecular function	5	14	0.028
Others	GO:0051704	P	multi-organism process	51	299	0.031
Others	GO:0006996	P	organelle organization	68	417	0.036
Others	GO:0016044	P	cellular membrane organization	12	53	0.039
Others	GO:0044403	P	symbiosis, encompassing mutualism through parasitism	5	16	0.049
Others	GO:0044419	P	interspecies interaction between organisms	5	16	0.049
