# Supplementary material for: Transcriptome Analysis Reveals Crosstalk of Responsive Genes to Multiple Abiotic Stresses in Cotton (Gossypium hirsutum L.)
Source: PLoS One. 2013 Nov 5;8(11):e80218. doi: 10.1371/journal.pone.0080218 (PMC3818253; doi:10.1371/journal.pone.0080218)
Supplement: Tables S3 — Cotton microarray Venn diagram data. (XLSX) [file pone.0080218.s003.xlsx]

## Sheet: Total changed transcripts
Supplementary Table S2 A list of Venn diagram genes in cotton seedlings under various treatment (fold change≥2, q-value≤0.05)
ABA vs CK	Cold vs CK	Mannitol vs CK	NaCl vs CK	pH vs CK			Up-regulated	Down-regulated
Probe Set ID	Probe Set ID	Probe Set ID	Probe Set ID	Probe Set ID		AC	567	697
Ghi.7915.4.S1_x_at	Ghi.10692.1.S1_s_at	Ghi.10692.1.S1_s_at	Ghi.3992.1.A1_at	Ghi.10692.1.S1_s_at		AP	2174	1677
Ghi.7915.3.S1_x_at	Ghi.6820.1.A1_at	GraAffx.9604.1.S1_s_at	Gra.70.1.S1_s_at	Ghi.9402.2.A1_at		CN	140	93
Ghi.388.1.S1_x_at	Gra.610.2.A1_at	Ghi.388.1.S1_x_at	Ghi.10424.1.S1_s_at	Ghi.388.1.S1_x_at		CM	670	757
Ghi.10692.1.S1_s_at	Ghi.3642.2.S1_at	GhiAffx.24076.1.S1_at	Ghi.10692.1.S1_s_at	GhiAffx.24076.1.S1_at		MN	262	190
Ghi.3084.1.S1_s_at	GraAffx.9604.1.S1_s_at	GhiAffx.45595.1.S1_at	GraAffx.9604.1.S1_s_at	GhiAffx.45595.1.S1_at		MP	2510	1866
GarAffx.17438.1.S1_s_at	Ghi.3270.1.A1_a_at	Ghi.7915.4.S1_x_at	GhiAffx.40297.1.A1_at	GhiAffx.60900.1.S1_at		CAN	83	75
Ghi.3903.1.A1_at	Ghi.9122.1.A1_at	Ghi.9402.2.A1_at	GraAffx.34266.1.A1_at	Ghi.3961.2.S1_at		CMN	92	69
Ghi.3154.2.S1_s_at	Ghi.6820.1.S1_at	Ghi.5120.1.A1_at	Ghi.6277.3.S1_a_at	GraAffx.9604.1.S1_s_at		NMP	196	176
GhiAffx.25508.1.S1_at	Ghi.9178.3.A1_at	Ghi.3903.1.A1_at	Gra.2938.2.A1_at	Ghi.5120.1.A1_at		AMP	1893	1356
Gra.39.1.A1_a_at	Ghi.6765.1.A1_at	GarAffx.17438.1.S1_s_at	Ghi.5057.1.S1_s_at	GarAffx.17438.1.S1_s_at		ACP	464	575
Ghi.388.2.S1_x_at	Ghi.1127.2.A1_x_at	Ghi.5426.1.A1_at	Ghi.6277.1.A1_x_at	Gra.70.1.S1_s_at		ACMN	71	62
Ghi.3540.1.A1_at	GhiAffx.48901.1.S1_at	Ghi.7915.3.S1_x_at	Ghi.680.1.S1_s_at	Ghi.7915.4.S1_x_at		ACMP	433	499
Ghi.3084.1.A1_at	Ghi.9263.1.A1_a_at	Ghi.3808.1.S1_at	Gra.1108.2.S1_s_at	Gra.610.2.A1_at		ACNP	70	68
Ghi.9276.2.A1_at	Ghi.6884.1.A1_at	GhiAffx.43407.1.S1_at	GhiAffx.25508.1.S1_at	Ghi.10424.1.S1_s_at		AMNP	161	154
Gra.70.1.S1_s_at	GraAffx.2384.1.S1_x_at	Ghi.388.2.S1_x_at	GhiAffx.12729.1.A1_at	Ghi.3154.2.S1_s_at		CMNP	75	67
GraAffx.3175.1.S1_at	Ghi.3270.2.S1_at	GhiAffx.46892.1.S1_at	GraAffx.33548.1.A1_s_at	Ghi.5079.1.A1_at		ACMNP	64	62
Ghi.10424.1.S1_s_at	Ghi.9568.1.S1_at	Ghi.2233.1.S1_at	Ghi.8528.1.A1_s_at	Ghi.3808.1.S1_at
Ghi.9402.2.A1_at	Ghi.3126.2.A1_at	Ghi.6836.1.S1_s_at	GraAffx.33219.1.A1_s_at	Ghi.1764.1.S1_at
Ghi.3154.2.A1_at	Ghi.5456.1.A1_s_at	Ghi.9276.2.A1_at	GhiAffx.1589.94.S1_at	Ghi.388.2.S1_x_at
GhiAffx.7960.1.A1_at	Gra.2961.2.A1_x_at	Gra.610.2.A1_at	Ghi.1097.1.S1_s_at	Ghi.7915.3.S1_x_at
Gra.610.2.A1_at	Gra.3119.1.A1_at	Ghi.7968.1.A1_x_at	GhiAffx.1589.37.S1_x_at	Ghi.3903.1.A1_at
Ghi.1441.1.S1_s_at	Ghi.3642.2.A1_at	Ghi.5125.1.A1_s_at	GhiAffx.14296.1.A1_s_at	Ghi.4492.1.A1_at
Ghi.3442.2.S1_at	Gra.610.1.S1_x_at	Ghi.5079.1.A1_at	GraAffx.22322.1.S1_at	Gra.610.1.S1_x_at
Ghi.7968.1.A1_x_at	Ghi.3540.3.A1_at	Ghi.3442.2.S1_at	Ghi.5852.3.S1_s_at	Ghi.9402.2.S1_at
Ghi.3808.1.S1_at	GarAffx.17438.1.S1_s_at	GhiAffx.7960.1.A1_at	Ghi.10414.1.S1_s_at	GhiAffx.3966.1.S1_at
GhiAffx.46892.1.S1_at	GhiAffx.12096.1.A1_at	GhiAffx.21769.1.A1_at	Ghi.5852.2.A1_s_at	GhiAffx.46892.1.S1_at
Ghi.5426.1.A1_at	Ghi.9263.5.S1_at	Gra.610.1.S1_x_at	Gra.634.3.S1_s_at	Ghi.7968.1.A1_x_at
GhiAffx.31245.2.S1_at	GhiAffx.31245.2.S1_at	GhiAffx.9693.1.A1_at	Ghi.6714.1.S1_s_at	Ghi.4727.1.A1_at
Ghi.7915.4.A1_s_at	Ghi.5426.1.A1_at	Ghi.3270.2.S1_at	Ghi.5135.2.A1_x_at	Ghi.8983.2.S1_at
Ghi.10577.1.S1_at	Gra.39.1.A1_a_at	Ghi.4727.1.A1_at	Gra.2800.1.A1_s_at	Gra.39.1.A1_a_at
GhiAffx.45595.1.S1_at	GraAffx.23086.1.A1_s_at	Ghi.5731.1.A1_at	Gra.2763.1.S1_s_at	Ghi.19.1.S1_at
Ghi.5120.1.A1_at	Ghi.9263.5.A1_x_at	Ghi.9402.2.S1_at	Ghi.6277.2.A1_a_at	Ghi.9276.2.A1_at
Gra.1742.1.A1_s_at	Ghi.9178.3.S1_at	GhiAffx.46689.1.S1_at	GhiAffx.49677.1.S1_at	Ghi.5426.1.A1_at
GraAffx.27548.2.S1_at	Ghi.3250.3.S1_at	Ghi.4492.1.A1_at	Ghi.4301.1.S1_s_at	GhiAffx.21769.1.A1_at
Ghi.1617.1.S1_at	Gra.70.1.S1_s_at	Ghi.4235.1.S1_at	GhiAffx.44176.1.S1_at	Ghi.4166.1.S1_s_at
Ghi.3781.2.S1_at	GhiAffx.3411.1.A1_at	Ghi.3411.2.A1_x_at	Ghi.10615.1.S1_s_at	Ghi.5125.1.A1_s_at
Ghi.1707.1.S1_x_at	Ghi.10424.1.S1_s_at	Gra.39.1.A1_a_at	Gra.2982.1.S1_at	Ghi.3411.2.A1_x_at
Ghi.241.1.S1_at	Gra.623.2.S1_s_at	Ghi.3781.2.S1_at	Ghi.4513.1.A1_at	GhiAffx.7960.1.A1_at
Ghi.3992.1.A1_at	Ghi.6836.1.S1_s_at	Ghi.3873.1.S1_at	GhiAffx.47722.1.S1_at	Ghi.3961.2.A1_at
Ghi.4727.1.A1_at	Ghi.789.1.S1_at	Ghi.3084.1.S1_s_at	GhiAffx.45608.1.S1_at	Ghi.8335.1.S1_at
Ghi.9276.1.S1_at	Ghi.1127.4.A1_at	Ghi.3808.1.A1_at	Ghi.3135.1.S1_at	Ghi.7674.1.S1_s_at
Ghi.3873.1.S1_at	GhiAffx.49836.1.S1_at	Ghi.9297.1.S1_at	GhiAffx.7880.1.S1_at	Ghi.3411.1.A1_a_at
Ghi.3411.2.A1_x_at	GhiAffx.25508.1.S1_at	Ghi.3154.2.S1_s_at	GhiAffx.4078.1.S1_s_at	Ghi.9276.1.S1_at
Ghi.3781.2.A1_s_at	Ghi.3716.1.A1_at	Ghi.3411.1.A1_a_at	Ghi.5148.1.S1_x_at	GhiAffx.4536.2.A1_at
Ghi.2643.1.S1_at	Ghi.9152.2.A1_at	Ghi.4687.1.A1_s_at	GhiAffx.41472.1.S1_at	Ghi.3154.2.A1_at
Ghi.5425.1.A1_at	Ghi.3154.2.S1_s_at	GhiAffx.2250.1.A1_at	Ghi.4635.1.A1_x_at	GhiAffx.984.1.A1_s_at
GhiAffx.830.1.S1_at	GhiAffx.22176.1.S1_at	Ghi.3961.2.S1_at	Ghi.1441.1.S1_s_at	Ghi.241.1.S1_at
GhiAffx.21769.1.A1_at	Ghi.1127.4.S1_x_at	Ghi.3270.1.A1_a_at	GhiAffx.1589.93.S1_s_at	Ghi.861.1.S1_at
Ghi.3995.1.A1_s_at	GraAffx.7979.1.S1_s_at	Ghi.19.1.S1_at	GhiAffx.7323.1.S1_at	GraAffx.3175.1.S1_at
Ghi.4687.1.A1_s_at	GhiAffx.31958.1.A1_at	GhiAffx.15164.1.A1_s_at	GraAffx.17922.1.A1_s_at	GhiAffx.6505.1.S1_s_at
GraAffx.9604.1.S1_s_at	Ghi.9604.2.A1_x_at	Ghi.904.1.A1_s_at	GhiAffx.63762.1.S1_s_at	Ghi.9130.1.A1_s_at
GhiAffx.44148.1.S1_at	Ghi.6049.1.S1_s_at	Ghi.9276.1.S1_at	Ghi.5561.1.A1_s_at	Ghi.3873.1.S1_at
Ghi.3411.1.A1_a_at	Ghi.6739.1.S1_at	Ghi.8983.2.S1_at	Ghi.713.1.S1_s_at	Ghi.4235.1.S1_at
Gra.2101.1.A1_s_at	Ghi.9150.1.S1_at	Ghi.3781.2.A1_s_at	GhiAffx.7727.1.A1_at	Ghi.3442.2.S1_at
GraAffx.20389.1.S1_at	GhiAffx.35253.1.S1_at	Ghi.241.1.S1_at	GhiAffx.63874.1.S1_at	Ghi.502.1.S1_at
Ghi.3995.3.S1_at	GhiAffx.3680.3.A1_at	Ghi.904.1.S1_s_at	Ghi.6794.1.S1_at	Ghi.4687.1.A1_s_at
GhiAffx.13234.2.S1_x_at	Ghi.3389.1.A1_s_at	GhiAffx.6505.1.S1_s_at	Gra.1742.1.A1_s_at	Ghi.5456.1.A1_s_at
Ghi.744.3.S1_x_at	GhiAffx.40079.1.S1_at	Gra.70.1.S1_s_at	Ghi.8741.1.A1_at	GhiAffx.40637.2.S1_at
Ghi.5662.1.A1_at	Ghi.3270.2.A1_at	GraAffx.27548.2.S1_at	Ghi.8726.1.A1_at	Ghi.5425.1.A1_at
GhiAffx.19697.1.A1_s_at	Ghi.3781.2.A1_s_at	Ghi.3995.3.S1_at	GhiAffx.26539.1.A1_x_at	Ghi.9297.1.S1_at
Ghi.382.1.S1_at	GhiAffx.6667.1.A1_s_at	Ghi.2105.2.S1_at	Ghi.7846.1.A1_at	GhiAffx.35253.1.S1_at
Ghi.311.2.A1_x_at	Ghi.3540.4.A1_at	Ghi.9090.1.S1_at	Ghi.5727.1.A1_at	Ghi.3743.1.A1_at
Ghi.382.1.A1_s_at	Ghi.3250.1.S1_at	Ghi.861.1.S1_at	GhiAffx.40179.1.A1_at	Ghi.9336.3.S1_at
GhiAffx.2250.1.A1_at	Ghi.3232.2.S1_at	Ghi.3767.1.A1_at	Ghi.688.1.S1_at	GraAffx.27548.2.S1_at
Ghi.3092.1.S1_at	Ghi.1092.1.A1_x_at	Ghi.3076.1.S1_at	GhiAffx.4153.1.S1_s_at	Ghi.5201.1.A1_at
GhiAffx.50107.1.S1_at	GhiAffx.62564.1.S1_at	Ghi.10424.1.S1_s_at	GhiAffx.22837.1.A1_at	GhiAffx.830.1.S1_at
Ghi.19.1.S1_at	Ghi.6739.1.A1_at	Ghi.3690.1.A1_x_at	GhiAffx.52015.1.S1_at	Ghi.3808.1.A1_at
GhiAffx.48901.1.S1_at	GhiAffx.7323.1.S1_at	GhiAffx.12918.1.S1_x_at	GraAffx.9095.1.S1_s_at	Ghi.3084.1.S1_s_at
Gra.610.1.S1_x_at	Ghi.10329.1.S1_at	Ghi.9130.1.A1_s_at	Ghi.8370.1.S1_s_at	GhiAffx.9693.1.A1_at
Ghi.3997.1.A1_at	Gra.1694.2.S1_s_at	GhiAffx.7015.1.A1_s_at	Ghi.1482.1.S1_at	Ghi.311.2.A1_x_at
Ghi.8862.1.S1_at	Ghi.3263.1.A1_at	Ghi.9568.1.S1_at	Ghi.3038.1.A1_s_at	GhiAffx.25530.1.A1_at
Ghi.3961.2.S1_at	GhiAffx.25530.1.A1_at	GhiAffx.43038.1.S1_at	Ghi.1481.1.S1_at	Ghi.3703.1.A1_at
Gra.1939.3.A1_s_at	GhiAffx.31457.1.S1_at	Ghi.5425.1.A1_at	GhiAffx.34141.1.A1_s_at	Ghi.1214.1.S1_at
Ghi.5125.1.A1_s_at	Ghi.8434.1.S1_at	Ghi.311.2.A1_x_at	GhiAffx.30838.1.S1_at	Ghi.4190.1.S1_at
Ghi.5148.1.S1_x_at	Ghi.8599.1.A1_a_at	Ghi.7674.1.S1_s_at	Ghi.6824.1.A1_s_at	GhiAffx.37268.1.S1_s_at
GhiAffx.6505.1.S1_s_at	Ghi.9894.1.S1_at	Gra.2101.1.A1_s_at	Ghi.2230.4.S1_at	Ghi.3540.1.A1_at
Ghi.9297.1.S1_at	GhiAffx.54054.1.A1_at	Ghi.1078.1.S1_x_at	GhiAffx.5828.1.S1_s_at	Ghi.3781.2.S1_at
Ghi.6903.1.A1_at	Ghi.9192.1.S1_s_at	GhiAffx.984.1.A1_s_at	GhiAffx.33971.1.S1_at	Ghi.2230.3.A1_at
GhiAffx.35253.1.S1_at	GhiAffx.1589.36.S1_at	GhiAffx.1589.5.S1_at	Ghi.9910.1.S1_s_at	Ghi.6884.1.A1_at
Ghi.5731.1.A1_at	GhiAffx.7683.2.A1_at	Gra.2662.1.S1_s_at	Ghi.4299.1.S1_s_at	GhiAffx.24389.1.S1_at
Ghi.4235.1.S1_at	GhiAffx.3440.1.A1_at	Gra.2763.1.S1_s_at	GhiAffx.10682.1.S1_s_at	GhiAffx.22837.1.A1_at
Ghi.5341.1.A1_at	GhiAffx.7744.1.S1_at	Ghi.8528.1.A1_s_at	Ghi.4512.1.A1_x_at	GhiAffx.12918.1.S1_x_at
Ghi.3411.4.S1_s_at	Ghi.3781.2.S1_at	Ghi.8977.1.S1_at	Ghi.5095.1.A1_s_at	GhiAffx.31245.2.S1_at
Ghi.4190.1.S1_at	GhiAffx.62110.1.S1_at	Ghi.3583.4.A1_s_at	Ghi.4009.1.A1_at	Ghi.8865.1.S1_at
Ghi.3808.1.A1_at	Ghi.9119.2.A1_s_at	Ghi.2045.2.S1_x_at	GraAffx.30776.1.S1_at	Ghi.8983.1.S1_at
Ghi.2230.3.A1_at	GraAffx.3175.1.S1_at	Ghi.2230.3.A1_at	Ghi.8577.1.S1_s_at	Ghi.721.1.A1_s_at
Ghi.2017.2.A1_s_at	Ghi.3035.1.A1_at	Ghi.744.3.S1_x_at	GraAffx.34131.2.S1_x_at	GhiAffx.62433.1.A1_at
Ghi.1078.1.S1_x_at	Ghi.4731.1.A1_at	Ghi.3154.2.A1_at	Ghi.7603.1.A1_at	Ghi.6836.1.S1_s_at
Ghi.744.2.S1_x_at	GraAffx.11723.1.A1_at	GhiAffx.37268.1.S1_s_at	GhiAffx.6717.1.S1_s_at	Ghi.3076.1.S1_at
Ghi.9130.1.A1_s_at	Ghi.9185.1.A1_at	GhiAffx.830.1.S1_at	Ghi.8087.1.S1_s_at	Ghi.6433.1.S1_at
Ghi.279.1.S1_at	GhiAffx.44038.1.S1_at	Ghi.802.1.S1_at	GhiAffx.20354.1.S1_at	Ghi.4108.2.A1_s_at
Gra.2961.2.A1_x_at	Ghi.807.1.S1_s_at	GhiAffx.19697.1.A1_s_at	Ghi.5242.1.S1_at	GhiAffx.25338.1.A1_at
Ghi.9408.1.S1_at	GhiAffx.42355.1.A1_at	Ghi.4190.1.S1_at	Ghi.4648.2.A1_s_at	Ghi.3781.2.A1_s_at
GraAffx.10408.1.A1_s_at	Ghi.9191.1.A1_at	GraAffx.3175.1.S1_at	Ghi.2233.1.S1_at	GraAffx.20389.1.S1_at
GhiAffx.40297.1.A1_at	GhiAffx.20634.1.S1_at	GhiAffx.40637.2.S1_at	GraAffx.2019.1.S1_s_at	GhiAffx.44038.1.S1_at
Ghi.3076.1.S1_at	GhiAffx.25955.1.A1_at	GhiAffx.25530.1.A1_at	Ghi.4013.2.S1_at	GhiAffx.25757.1.S1_at
Ghi.9402.2.S1_at	Ghi.10620.1.S1_at	GhiAffx.2299.1.A1_at	Ghi.1312.1.S1_s_at	Ghi.3767.1.A1_at
GhiAffx.1589.5.S1_at	GhiAffx.45595.1.S1_at	GhiAffx.2217.1.S1_at	GhiAffx.32213.1.S1_s_at	Ghi.9090.1.S1_at
GraAffx.29146.1.S1_s_at	Ghi.1481.1.S1_at	GraAffx.22780.1.S1_s_at	Ghi.597.1.S1_at	GraAffx.29146.1.S1_s_at
Ghi.5201.1.A1_at	Ghi.8527.3.A1_at	Ghi.9187.1.S1_s_at	GhiAffx.2326.1.A1_a_at	Ghi.3270.2.S1_at
Ghi.502.1.S1_at	Ghi.9152.2.S1_at	Ghi.9336.3.S1_at	GraAffx.1612.1.S1_at	GhiAffx.6505.1.A1_at
Ghi.5556.1.A1_at	Ghi.5057.1.S1_s_at	Ghi.4540.1.A1_at	Ghi.8046.1.S1_at	Ghi.2105.2.S1_at
GhiAffx.60321.1.S1_x_at	Ghi.3284.1.S1_s_at	GhiAffx.53815.2.A1_at	Gra.14.1.A1_s_at	Ghi.2133.1.S1_s_at
Ghi.6539.2.A1_at	GhiAffx.3951.1.A1_at	Ghi.3995.1.A1_s_at	Ghi.6982.1.A1_x_at	Ghi.744.3.S1_x_at
Ghi.3690.1.A1_x_at	GhiAffx.64116.1.S1_at	GhiAffx.24068.2.S1_a_at	Ghi.1677.1.S1_at	Ghi.4791.2.S1_at
Ghi.1389.1.S1_s_at	Gra.63.1.A1_s_at	Ghi.3938.2.S1_s_at	Gra.674.1.A1_at	GhiAffx.7015.1.A1_s_at
GhiAffx.9693.1.A1_at	Ghi.5694.1.A1_x_at	Ghi.9811.1.S1_x_at	Ghi.789.1.S1_at	Ghi.5341.1.A1_at
Ghi.10782.1.S1_s_at	Ghi.1545.1.A1_s_at	GraAffx.29146.1.S1_s_at	GhiAffx.31245.2.S1_at	Ghi.3411.4.S1_s_at
Ghi.10491.1.S1_at	Ghi.3160.1.A1_at	Ghi.7106.1.A1_at	Ghi.8068.1.S1_s_at	Ghi.3995.3.S1_at
Ghi.8983.2.S1_at	Ghi.7941.1.S1_at	GhiAffx.62164.1.S1_at	GhiAffx.5523.1.S1_at	Ghi.6433.1.A1_at
GraAffx.18318.1.A1_x_at	Ghi.8763.1.A1_x_at	Ghi.6704.1.S1_at	Ghi.7846.1.S1_s_at	GhiAffx.1589.5.S1_at
GhiAffx.13234.1.A1_a_at	Ghi.3232.1.S1_at	Ghi.7881.1.S1_at	Ghi.2060.2.S1_x_at	Ghi.1389.1.S1_s_at
GhiAffx.26774.1.A1_s_at	Ghi.9257.3.A1_s_at	Ghi.721.1.A1_s_at	Ghi.6812.1.S1_at	Ghi.9192.1.S1_s_at
GhiAffx.7786.1.S1_at	Ghi.576.3.S1_at	Ghi.4108.2.A1_s_at	Ghi.6449.1.A1_at	Ghi.5064.1.A1_x_at
Ghi.4492.1.A1_at	Ghi.717.1.S1_at	Ghi.3703.1.A1_at	Ghi.4395.1.A1_a_at	GraAffx.22780.1.S1_s_at
Gra.689.1.S1_a_at	Ghi.5662.1.A1_at	GhiAffx.60775.1.S1_at	GhiAffx.6289.1.A1_s_at	Ghi.7881.1.S1_at
Ghi.729.1.A1_at	Ghi.3229.1.A1_at	GhiAffx.1589.37.S1_x_at	Gra.2868.1.A1_at	Gra.2938.2.A1_at
Ghi.3729.1.A1_s_at	Ghi.9894.2.S1_at	GhiAffx.60321.1.S1_x_at	Ghi.8638.2.A1_at	Gra.2961.2.A1_x_at
GhiAffx.1589.46.S1_s_at	Ghi.19.1.S1_at	Ghi.3997.1.A1_at	Ghi.4514.1.A1_s_at	GhiAffx.60321.1.S1_x_at
GhiAffx.28265.1.S1_at	GhiAffx.33914.1.S1_at	GraAffx.1384.1.S1_at	Ghi.4748.1.A1_at	GhiAffx.2250.1.A1_at
GhiAffx.63874.1.S1_at	GhiAffx.49836.1.A1_at	Ghi.10782.1.S1_s_at	GhiAffx.2461.1.A1_s_at	Ghi.9336.1.A1_at
Ghi.3703.1.A1_at	GhiAffx.5925.1.S1_at	Ghi.5064.1.A1_x_at	Ghi.6477.1.S1_at	Ghi.4010.2.S1_at
GhiAffx.25338.1.A1_at	Ghi.3666.1.A1_at	Ghi.1389.1.S1_s_at	GhiAffx.7769.1.A1_s_at	Ghi.3995.1.A1_s_at
GhiAffx.31457.1.S1_at	Ghi.1011.2.A1_at	GhiAffx.35253.1.S1_at	Ghi.1249.1.S1_a_at	Ghi.5261.1.A1_at
Ghi.4010.2.S1_at	GraAffx.17500.1.A1_s_at	GhiAffx.28265.1.S1_at	Ghi.1687.1.S1_s_at	GhiAffx.28265.1.S1_at
GraAffx.22780.1.S1_s_at	GraAffx.5831.1.A1_s_at	GhiAffx.24842.2.A1_a_at	GhiAffx.23286.1.S1_at	Ghi.3270.1.A1_a_at
Ghi.2998.1.A1_x_at	Ghi.5186.1.A1_at	Ghi.752.2.S1_s_at	GhiAffx.53661.1.S1_s_at	Ghi.5183.1.A1_at
GraAffx.21652.1.A1_x_at	Ghi.6538.1.S1_at	Ghi.9192.1.S1_s_at	Gra.2038.1.A1_s_at	Ghi.5971.1.S1_at
Ghi.5204.1.A1_at	Ghi.7941.1.A1_at	Ghi.2643.1.S1_at	Ghi.8745.1.A1_at	GhiAffx.24586.1.S1_at
Ghi.4444.1.A1_at	Ghi.3743.1.A1_at	GhiAffx.63620.1.S1_at	Ghi.8929.1.A1_at	Ghi.3938.2.S1_s_at
GhiAffx.43699.1.A1_at	Ghi.8381.1.S1_s_at	Ghi.4635.1.A1_x_at	Ghi.3653.1.S1_s_at	Ghi.3588.2.S1_at
GhiAffx.47990.1.S1_at	Ghi.10493.1.S1_s_at	GhiAffx.33220.1.S1_s_at	GhiAffx.6006.1.S1_at	Ghi.1581.1.S1_at
Gra.1164.1.S1_s_at	Ghi.3263.1.S1_at	Ghi.3743.1.A1_at	Ghi.6324.1.S1_x_at	Ghi.5486.1.A1_s_at
GhiAffx.62164.1.S1_at	Ghi.3216.4.A1_s_at	Ghi.5341.1.A1_at	Ghi.4039.1.A1_s_at	GhiAffx.60775.1.S1_at
GhiAffx.13643.1.S1_at	Gra.2938.2.A1_at	Ghi.9720.1.S1_at	Gra.3119.1.A1_at	Ghi.2643.1.S1_at
Ghi.5261.1.A1_at	GhiAffx.3258.1.S1_at	Ghi.3588.2.S1_at	GhiAffx.12651.1.S1_at	GhiAffx.7683.2.A1_at
GhiAffx.60801.1.S1_at	Gra.463.1.A1_s_at	Ghi.5183.1.A1_at	Gra.63.1.A1_s_at	Ghi.8977.1.S1_at
Ghi.5456.1.A1_s_at	GhiAffx.25032.1.S1_at	GhiAffx.13234.1.A1_a_at	Ghi.5108.2.A1_s_at	Ghi.3690.1.A1_x_at
GraAffx.32174.1.S1_s_at	Ghi.6951.1.S1_x_at	Ghi.2133.1.S1_s_at	Ghi.6385.1.S1_s_at	GhiAffx.24842.2.A1_a_at
GhiAffx.2316.1.A1_at	Ghi.1092.3.S1_s_at	Ghi.5204.1.A1_at	GhiAffx.21622.1.S1_s_at	Ghi.5662.1.A1_at
Ghi.7603.1.A1_at	Ghi.1545.1.S1_at	GhiAffx.879.1.S1_at	Ghi.6794.1.A1_at	GhiAffx.52422.1.S1_at
Ghi.3071.1.S1_s_at	GhiAffx.18056.1.A1_s_at	Ghi.3819.1.S1_x_at	Gra.2773.1.S1_s_at	Ghi.904.1.A1_s_at
Ghi.4108.2.A1_s_at	Ghi.4983.1.A1_at	Ghi.1097.1.S1_s_at	Ghi.6870.1.A1_x_at	Ghi.1481.1.S1_at
GhiAffx.12918.1.S1_x_at	Ghi.9193.2.S1_s_at	Ghi.5727.1.A1_at	GarAffx.14011.1.S1_s_at	GhiAffx.43699.1.A1_at
Ghi.8544.1.S1_at	Ghi.8599.2.S1_at	Gra.1939.3.A1_s_at	Ghi.4668.2.S1_x_at	Ghi.802.1.S1_at
GhiAffx.4043.12.A1_s_at	Ghi.5148.1.S1_x_at	Ghi.744.2.S1_x_at	GhiAffx.61565.1.S1_s_at	GhiAffx.2299.1.A1_at
Ghi.2045.2.S1_x_at	Ghi.3154.2.A1_at	GhiAffx.1589.39.S1_at	Gra.2758.1.A1_at	GhiAffx.52015.1.S1_at
Ghi.5064.1.A1_x_at	GhiAffx.26774.1.A1_s_at	Ghi.1936.1.S1_s_at	Ghi.1924.1.S1_s_at	Ghi.744.2.S1_x_at
GhiAffx.27778.1.S1_s_at	Ghi.9193.2.A1_at	GhiAffx.13234.2.S1_x_at	GhiAffx.47722.1.A1_at	Ghi.3588.2.A1_a_at
GhiAffx.7015.1.A1_s_at	Gra.1742.1.A1_s_at	Ghi.5456.1.A1_s_at	GhiAffx.49677.1.A1_at	GraAffx.8654.1.S1_s_at
Ghi.8756.1.A1_at	Ghi.1118.1.S1_s_at	Ghi.5261.1.A1_at	Ghi.10557.1.S1_s_at	GraAffx.28260.1.A1_s_at
GhiAffx.16630.2.S1_at	Ghi.9149.3.A1_at	Ghi.717.1.S1_at	Ghi.8196.1.S1_s_at	Ghi.9153.1.S1_x_at
GraAffx.17279.1.A1_at	GhiAffx.60801.1.S1_at	Ghi.3685.1.S1_at	GhiAffx.4354.1.S1_at	Ghi.1182.1.S1_s_at
GhiAffx.2217.1.S1_at	Ghi.6317.1.A1_s_at	GhiAffx.50107.1.S1_at	GhiAffx.25253.1.S1_at	Ghi.3743.1.S1_at
GraAffx.28260.1.A1_s_at	GhiAffx.3717.1.S1_s_at	Gra.2938.2.A1_at	GhiAffx.31169.1.S1_s_at	Ghi.7106.1.A1_at
Ghi.4540.1.A1_at	Ghi.9149.1.A1_s_at	Ghi.5148.1.S1_x_at	Ghi.5045.1.A1_at	GhiAffx.17444.1.S1_at
Ghi.3442.3.S1_x_at	Ghi.3913.1.A1_x_at	Ghi.4010.2.S1_at	Ghi.1545.1.S1_at	Ghi.8939.1.A1_at
GhiAffx.2299.1.A1_at	Ghi.8082.1.S1_s_at	GhiAffx.17444.1.S1_at	Ghi.1272.1.A1_s_at	Gra.2678.1.A1_at
GhiAffx.44758.1.S1_at	Ghi.2969.1.S1_at	Ghi.3801.1.A1_at	Ghi.1096.1.A1_at	Ghi.5204.1.A1_at
Ghi.9568.1.S1_at	GraAffx.4630.1.A1_s_at	GhiAffx.24586.1.S1_at	Ghi.4668.2.A1_at	Ghi.3213.1.A1_at
GhiAffx.19500.1.S1_at	GhiAffx.25509.1.A1_at	Ghi.3312.4.A1_at	Ghi.3962.1.A1_s_at	GhiAffx.44758.1.S1_at
Ghi.3270.2.S1_at	Ghi.4248.1.A1_s_at	Ghi.3084.1.A1_at	Ghi.7728.1.S1_at	GhiAffx.13234.2.S1_x_at
Ghi.9137.1.S1_at	Ghi.9149.4.A1_s_at	Ghi.5486.1.A1_s_at	Ghi.1065.1.S1_at	Ghi.3084.1.A1_at
GhiAffx.41632.1.S1_at	Ghi.9229.2.A1_at	Ghi.2079.1.A1_at	Ghi.502.1.S1_at	Ghi.2045.2.S1_x_at
Ghi.2079.1.A1_at	GhiAffx.4618.1.S1_at	Ghi.243.1.A1_s_at	Ghi.7218.1.S1_s_at	Gra.1939.3.A1_s_at
Ghi.281.2.A1_at	GhiAffx.7363.1.S1_at	Ghi.73.1.S1_at	Ghi.4858.1.A1_s_at	GhiAffx.31314.1.S1_s_at
GhiAffx.13191.1.A1_at	GhiAffx.7649.1.S1_s_at	Ghi.3080.1.S1_at	GhiAffx.39932.1.A1_at	Ghi.281.2.A1_at
GhiAffx.24595.1.S1_at	Ghi.8858.1.A1_at	GhiAffx.44758.1.S1_at	Gra.1058.1.A1_at	GhiAffx.37268.1.A1_at
Gra.1358.1.A1_at	Ghi.1936.1.S1_s_at	GhiAffx.60651.1.S1_at	Ghi.5940.1.A1_at	Ghi.4548.2.S1_s_at
Ghi.3162.1.A1_at	GhiAffx.60416.1.S1_at	GhiAffx.7011.1.S1_a_at	Gra.2699.2.S1_at	Ghi.5731.1.A1_at
Ghi.764.1.S1_at	GhiAffx.50595.1.A1_at	Ghi.3411.4.S1_s_at	Ghi.5184.1.A1_s_at	GhiAffx.33220.1.S1_s_at
GhiAffx.22093.1.S1_at	Ghi.4821.1.S1_s_at	GhiAffx.52422.1.S1_at	GhiAffx.31169.1.A1_at	Ghi.3819.1.S1_x_at
Ghi.7106.1.A1_at	GhiAffx.27778.1.S1_s_at	GhiAffx.50664.1.A1_at	GhiAffx.35415.1.S1_at	Ghi.73.1.S1_at
GhiAffx.60651.1.S1_at	Ghi.6704.1.S1_at	Ghi.3250.1.S1_at	GhiAffx.984.1.A1_s_at	Ghi.9137.1.S1_at
GhiAffx.53815.2.A1_at	Ghi.9257.3.S1_s_at	Ghi.281.2.A1_at	GraAffx.24652.1.S1_s_at	Ghi.5727.1.A1_at
Ghi.5486.1.A1_s_at	Ghi.6330.2.S1_a_at	Ghi.1581.1.S1_at	Ghi.9325.1.A1_at	Ghi.3312.4.A1_at
Ghi.644.1.S1_at	GhiAffx.24792.1.S1_at	GhiAffx.61873.1.S1_at	GhiAffx.5071.1.S1_s_at	Ghi.3576.1.S1_s_at
Ghi.5677.1.A1_at	GhiAffx.46794.1.S1_at	GhiAffx.25338.1.A1_at	Ghi.10303.1.S1_s_at	Ghi.5971.1.A1_at
GhiAffx.6505.1.A1_at	GhiAffx.23797.1.S1_at	Ghi.5662.1.A1_at	Gra.1008.2.A1_s_at	GraAffx.1384.1.S1_at
GhiAffx.46689.1.S1_at	GhiAffx.8816.1.S1_at	Ghi.10443.1.S1_at	Ghi.10563.1.S1_s_at	Ghi.5183.2.A1_x_at
Ghi.2230.2.S1_at	Ghi.1441.1.S1_s_at	Ghi.243.1.S1_at	Ghi.6837.1.S1_at	GhiAffx.50107.1.S1_at
Ghi.3615.2.A1_x_at	Ghi.9229.2.S1_s_at	Ghi.1910.1.S1_at	Ghi.4168.1.S1_at	Ghi.7844.1.A1_at
GhiAffx.8694.1.S1_a_at	Ghi.6714.1.S1_s_at	Ghi.6539.2.A1_at	Ghi.4975.2.S1_x_at	Ghi.904.1.S1_s_at
Ghi.2133.1.S1_s_at	Ghi.3235.1.A1_at	Ghi.5186.1.A1_at	GhiAffx.22115.1.S1_x_at	GhiAffx.63874.1.S1_at
Ghi.8862.1.A1_at	GhiAffx.19697.1.A1_s_at	GhiAffx.16630.2.S1_at	GhiAffx.63008.1.S1_s_at	Ghi.8809.2.S1_at
GhiAffx.63445.1.S1_at	Gra.1108.2.S1_s_at	Ghi.2962.2.S1_at	GhiAffx.45421.1.S1_at	Ghi.9015.1.S1_s_at
Gra.2043.1.S1_at	Ghi.9276.2.A1_at	GraAffx.10408.1.A1_s_at	GhiAffx.25449.1.A1_at	Ghi.8742.1.A1_at
GhiAffx.41917.1.S1_at	GraAffx.28085.2.A1_at	Ghi.8756.1.A1_at	Ghi.10165.1.S1_at	GhiAffx.13234.1.A1_a_at
GhiAffx.13234.2.A1_at	Ghi.1999.1.A1_s_at	Ghi.3407.2.A1_at	Ghi.4975.1.S1_x_at	Ghi.8924.1.S1_s_at
GarAffx.6150.1.S1_at	Ghi.455.1.S1_at	Ghi.1127.2.A1_x_at	Ghi.964.1.S1_s_at	Ghi.243.1.S1_at
Ghi.3442.2.A1_x_at	Ghi.1011.1.A1_s_at	GhiAffx.63874.1.S1_at	GhiAffx.7693.1.S1_at	Ghi.4197.1.S1_at
Ghi.6477.1.S1_at	Ghi.6408.1.A1_s_at	Ghi.8865.1.S1_at	GhiAffx.21710.1.S1_at	Ghi.9240.3.A1_s_at
GhiAffx.29393.1.S1_s_at	GhiAffx.24975.1.A1_at	Ghi.3284.1.S1_s_at	Ghi.103.1.S1_at	Ghi.7915.4.A1_s_at
GhiAffx.35687.1.A1_s_at	GhiAffx.28265.1.S1_at	GraAffx.1390.1.S1_s_at	Ghi.3817.3.A1_x_at	Ghi.8924.2.A1_s_at
Ghi.8314.1.S1_at	Gra.1273.2.S1_at	Ghi.8919.1.A1_x_at	Ghi.7844.1.S1_at	Ghi.10143.1.S1_at
Ghi.5971.1.S1_at	Ghi.3235.1.S1_s_at	Ghi.3071.1.S1_s_at	GhiAffx.1589.31.S1_at	GhiAffx.879.1.S1_at
Ghi.8820.1.S1_at	Ghi.8335.1.S1_at	Ghi.1441.1.S1_s_at	Ghi.1157.1.S1_s_at	GhiAffx.60651.1.S1_at
GhiAffx.7229.1.S1_at	Ghi.9263.4.S1_at	Ghi.2240.1.S1_s_at	Ghi.255.1.S1_at	Ghi.8756.1.A1_at
Ghi.8771.1.A1_at	Ghi.6088.2.S1_at	GhiAffx.27778.1.S1_s_at	Ghi.4233.1.A1_s_at	Ghi.4540.1.A1_at
GhiAffx.26539.1.A1_x_at	GraAffx.6320.1.A1_at	Ghi.4572.1.A1_at	Ghi.6596.1.S1_at	GhiAffx.4738.1.S1_at
Ghi.5817.1.S1_at	Ghi.7225.1.S1_s_at	GhiAffx.24595.1.S1_at	GhiAffx.41304.1.S1_at	Ghi.8967.1.S1_at
GraAffx.1384.1.S1_at	Ghi.1127.1.S1_at	GhiAffx.22035.1.A1_at	Ghi.4824.1.A1_s_at	Ghi.3468.1.A1_at
GhiAffx.13869.1.S1_s_at	GhiAffx.5986.1.S1_at	GhiAffx.2014.1.S1_s_at	Ghi.6822.1.A1_s_at	GraAffx.16056.1.S1_s_at
GhiAffx.15969.1.S1_at	Ghi.8763.2.S1_at	Ghi.110.1.S1_at	GraAffx.2046.1.S1_at	Ghi.8798.1.S1_at
Ghi.8929.1.A1_at	GraAffx.6552.1.A1_at	Ghi.403.1.S1_at	GhiAffx.15534.1.S1_x_at	Ghi.2079.1.A1_at
Ghi.983.1.S1_at	GraAffx.28971.2.A1_at	GraAffx.20389.1.S1_at	GhiAffx.60413.1.S1_at	Ghi.2230.2.S1_at
Ghi.4151.1.S1_at	Ghi.3215.1.S1_s_at	GhiAffx.6505.1.A1_at	Ghi.4398.1.A1_at	Ghi.403.1.S1_at
Ghi.1338.1.S1_at	GhiAffx.26171.1.A1_at	GhiAffx.41917.1.S1_at	Ghi.7949.1.S1_s_at	Ghi.9297.1.A1_at
GraAffx.33295.1.S1_s_at	GhiAffx.63632.1.S1_at	Ghi.1182.1.S1_s_at	Ghi.8845.1.A1_s_at	Ghi.5410.2.A1_at
GhiAffx.60416.1.S1_at	Gra.689.1.S1_a_at	Ghi.8820.1.S1_at	GhiAffx.58009.1.S1_at	Ghi.6765.1.A1_at
Gra.3009.3.A1_s_at	Ghi.6408.2.A1_s_at	Ghi.8809.2.S1_at	GhiAffx.6393.1.S1_at	Ghi.8844.2.A1_at
Ghi.9249.4.A1_at	Ghi.6632.1.A1_s_at	Ghi.3673.1.S1_at	Gra.1164.1.S1_s_at	Ghi.3323.1.A1_at
GhiAffx.23426.1.S1_at	GhiAffx.879.1.S1_at	GhiAffx.7744.1.S1_at	Ghi.7853.1.S1_at	Ghi.717.1.S1_at
GhiAffx.27955.1.S1_s_at	Ghi.3913.1.S1_at	Ghi.8846.1.S1_x_at	GhiAffx.60440.1.S1_s_at	Ghi.3583.4.A1_s_at
Ghi.8844.2.A1_at	GhiAffx.40815.1.S1_at	GhiAffx.43699.1.A1_at	Ghi.5090.1.A1_s_at	Ghi.3173.1.S1_at
Ghi.3938.2.S1_s_at	Ghi.3673.1.S1_at	GhiAffx.24389.1.S1_at	Gra.2239.1.S1_s_at	GhiAffx.12704.1.A1_s_at
Ghi.8977.1.S1_at	Ghi.8858.2.A1_s_at	GraAffx.28260.1.A1_s_at	GhiAffx.22451.1.S1_at	Ghi.2240.1.S1_s_at
GhiAffx.879.1.S1_at	Ghi.3901.1.S1_at	GhiAffx.37564.1.S1_at	GraAffx.1885.1.S1_x_at	GhiAffx.7744.1.S1_at
Ghi.680.1.S1_s_at	Gra.108.2.S1_s_at	Ghi.4051.1.A1_at	GhiAffx.21686.1.S1_at	Ghi.132.1.S1_s_at
GhiAffx.1938.1.S1_s_at	Ghi.3732.1.S1_s_at	GraAffx.11740.1.A1_s_at	GraAffx.28264.1.A1_s_at	Ghi.3997.1.A1_at
Ghi.3468.1.A1_at	Ghi.3754.1.S1_x_at	GhiAffx.44038.1.S1_at	GhiAffx.41486.1.S1_at	Ghi.4537.1.A1_at
Ghi.5035.1.A1_at	Ghi.10620.3.A1_at	Ghi.8844.2.A1_at	Ghi.9187.1.S1_s_at	Ghi.8771.1.A1_at
Ghi.5197.1.A1_at	GraAffx.13239.1.A1_s_at	Ghi.3583.2.S1_a_at	GhiAffx.7076.1.S1_at	GhiAffx.46794.1.S1_at
Ghi.752.2.S1_s_at	Ghi.872.1.S1_at	Ghi.3576.1.S1_s_at	Gra.2587.1.S1_at	Ghi.8846.1.S1_x_at
GhiAffx.7683.2.A1_at	GhiAffx.58305.1.S1_s_at	Ghi.9336.1.A1_at	GhiAffx.4115.1.A1_s_at	GhiAffx.41917.1.S1_at
Ghi.3751.1.A1_s_at	Ghi.3449.1.A1_at	Ghi.5866.1.A1_x_at	Ghi.2474.1.A1_at	Ghi.752.2.S1_s_at
Ghi.4537.1.A1_at	Ghi.9359.1.S1_at	Ghi.3540.1.A1_at	GhiAffx.24644.1.S1_at	Ghi.1127.2.A1_x_at
GhiAffx.24586.1.S1_at	Ghi.4248.1.S1_s_at	GhiAffx.52015.1.S1_at	Gra.254.1.S1_s_at	Ghi.9143.1.A1_at
Ghi.3894.1.A1_at	Gra.108.2.A1_x_at	Ghi.5183.2.A1_x_at	Ghi.3240.1.A1_at	Ghi.9568.1.S1_at
GhiAffx.22905.1.A1_s_at	Ghi.861.1.S1_at	GhiAffx.60416.1.S1_at	GraAffx.9648.1.S1_s_at	Ghi.9240.1.S1_s_at
Ghi.1690.1.S1_x_at	Ghi.8943.2.A1_s_at	Ghi.1739.4.S1_x_at	GhiAffx.16292.1.S1_at	Ghi.3938.2.A1_at
GhiAffx.47722.1.S1_at	Ghi.9894.2.A1_at	Ghi.5677.1.A1_at	Ghi.3242.2.A1_at	Ghi.1910.1.S1_at
Ghi.110.1.S1_at	Ghi.1247.2.A1_x_at	GhiAffx.50429.1.S1_x_at	GhiAffx.32176.1.A1_s_at	Ghi.9154.1.A1_at
Ghi.8787.1.S1_s_at	Ghi.3716.4.A1_x_at	Ghi.7077.1.S1_s_at	GhiAffx.3890.1.A1_at	Ghi.3250.1.S1_at
Ghi.5866.1.A1_x_at	Ghi.2608.2.A1_at	Ghi.3938.2.A1_at	Ghi.8680.1.A1_x_at	GhiAffx.24595.1.S1_at
Ghi.3297.1.A1_at	GhiAffx.7015.1.A1_s_at	Ghi.8939.1.A1_at	Ghi.3442.3.A1_at	GhiAffx.21598.1.A1_at
Ghi.9297.1.A1_at	GraAffx.33168.2.A1_s_at	Ghi.3139.1.A1_at	Ghi.1272.1.S1_s_at	Ghi.2844.1.S1_s_at
Ghi.4242.1.S1_at	GraAffx.9655.1.S1_s_at	GhiAffx.60579.1.A1_at	Ghi.6423.1.A1_at	GhiAffx.6584.1.A1_at
GhiAffx.25605.1.S1_at	Ghi.9312.3.A1_x_at	GhiAffx.51984.1.S1_at	Ghi.397.1.S1_s_at	GhiAffx.63433.1.S1_s_at
GraAffx.14886.1.A1_s_at	Ghi.9152.1.S1_at	GhiAffx.16735.2.S1_s_at	GhiAffx.14560.1.S1_at	GraAffx.1390.1.S1_s_at
GhiAffx.1589.94.S1_at	GraAffx.24598.2.A1_s_at	Ghi.4295.1.S1_x_at	Ghi.1545.1.A1_s_at	GhiAffx.62164.1.S1_at
GhiAffx.22869.1.S1_at	Ghi.6854.1.S1_at	GhiAffx.6393.1.S1_at	Ghi.5291.1.S1_s_at	GhiAffx.22035.1.A1_at
GhiAffx.7786.1.A1_s_at	GhiAffx.6177.1.S1_at	Ghi.8451.1.S1_s_at	Ghi.5625.1.A1_s_at	Ghi.6627.1.S1_at
Ghi.1683.1.S1_x_at	GhiAffx.11150.1.S1_at	Ghi.5197.1.A1_at	Ghi.5088.1.A1_s_at	Ghi.5717.1.A1_at
Ghi.3317.2.A1_at	Ghi.5214.1.S1_at	Ghi.4795.1.A1_s_at	GhiAffx.26774.1.A1_s_at	Ghi.7958.3.S1_at
GraAffx.33887.1.A1_a_at	GhiAffx.4153.1.S1_s_at	Ghi.3196.2.A1_at	Ghi.1667.1.A1_s_at	Ghi.3196.2.A1_at
Ghi.275.1.A1_at	GraAffx.16151.2.A1_s_at	GhiAffx.13280.1.S1_x_at	Ghi.8618.1.A1_at	GraAffx.10408.1.A1_s_at
Ghi.3449.1.A1_at	Gra.186.1.A1_at	Ghi.644.1.S1_at	Ghi.3573.1.S1_at	Ghi.7192.1.S1_at
Ghi.3814.1.A1_at	Ghi.3541.2.S1_x_at	Ghi.549.1.A1_at	Ghi.3746.1.S1_at	GhiAffx.37564.1.S1_at
Ghi.5601.1.A1_at	GhiAffx.25235.1.A1_at	Ghi.9268.1.S1_x_at	Ghi.5410.2.A1_at	Ghi.597.1.S1_at
GhiAffx.49937.1.A1_at	Gra.2557.1.A1_at	GhiAffx.16586.1.A1_at	GraAffx.28463.1.S1_s_at	Ghi.6680.1.A1_at
Ghi.3391.2.S1_at	Ghi.1092.3.A1_s_at	Ghi.3173.1.S1_at	Ghi.3962.1.S1_at	Ghi.7603.1.A1_at
GhiAffx.21819.1.S1_at	GraAffx.31660.1.A1_at	Ghi.7844.1.A1_at	Ghi.207.1.S1_s_at	GhiAffx.50664.1.A1_at
Ghi.3312.4.A1_at	Ghi.7343.1.S1_at	Ghi.9015.1.S1_s_at	GhiAffx.28270.1.S1_at	Ghi.3402.1.A1_at
Ghi.8874.1.S1_at	Ghi.3743.1.S1_at	Ghi.6982.1.A1_x_at	GhiAffx.47939.1.A1_a_at	GhiAffx.61605.1.S1_s_at
Ghi.7389.2.A1_x_at	Ghi.283.1.S1_s_at	GhiAffx.28091.1.S1_at	Ghi.4794.1.A1_x_at	GhiAffx.13643.1.S1_at
Ghi.7232.1.S1_s_at	Ghi.1074.1.S1_s_at	Ghi.4133.1.A1_at	Ghi.8845.1.S1_at	Ghi.2962.2.S1_at
Ghi.8846.1.S1_x_at	GhiAffx.63874.1.S1_at	Ghi.8924.2.A1_s_at	GhiAffx.16243.1.S1_at	GhiAffx.15635.1.S1_at
GhiAffx.31656.1.S1_at	Ghi.9236.1.S1_at	GraAffx.33548.1.A1_s_at	GhiAffx.53638.1.A1_s_at	GraAffx.33470.1.S1_s_at
GraAffx.33470.1.S1_s_at	GhiAffx.36373.1.S1_at	Ghi.3263.1.A1_at	Gra.3117.1.A1_at	GhiAffx.1817.1.S1_at
Ghi.1739.2.S1_s_at	GraAffx.29618.1.A1_a_at	GhiAffx.1817.1.S1_at	Gra.2073.1.A1_s_at	Ghi.1074.1.S1_s_at
Ghi.4748.1.A1_at	Ghi.6088.2.A1_s_at	Ghi.7192.1.S1_at	Ghi.7603.1.S1_at	Ghi.5233.1.A1_a_at
Ghi.6433.1.S1_at	Ghi.3201.1.S1_s_at	Ghi.4850.1.A1_x_at	GhiAffx.46794.1.S1_at	Ghi.7728.1.S1_at
Ghi.1597.1.S1_at	GhiAffx.40107.1.S1_s_at	GhiAffx.13191.1.A1_at	Gra.2491.1.A1_s_at	Gra.2101.1.A1_s_at
Ghi.73.1.S1_at	GhiAffx.60224.1.S1_s_at	GhiAffx.7786.1.S1_at	GhiAffx.6771.1.A1_x_at	GhiAffx.4043.12.A1_s_at
Ghi.7844.1.A1_at	GhiAffx.4036.1.S1_a_at	Ghi.8983.1.S1_at	GhiAffx.24792.1.S1_at	Ghi.3143.1.S1_at
GhiAffx.40824.1.A1_at	GraAffx.30836.2.A1_at	Gra.1742.1.A1_s_at	Ghi.5065.1.S1_s_at	Ghi.3442.2.A1_x_at
Ghi.1936.1.S1_s_at	GhiAffx.50348.1.A1_at	GhiAffx.33672.1.S1_at	GhiAffx.40120.1.A1_at	Ghi.3754.1.S1_x_at
Ghi.8924.2.A1_s_at	Ghi.6808.1.S1_s_at	Ghi.10493.1.S1_s_at	Ghi.6667.1.A1_s_at	Ghi.4051.1.A1_at
Ghi.1739.3.S1_s_at	Ghi.576.3.A1_x_at	Ghi.5556.1.A1_at	GhiAffx.4648.1.S1_s_at	Ghi.5556.1.A1_at
Ghi.4572.1.A1_at	GhiAffx.63363.1.S1_at	GhiAffx.21819.1.S1_at	Ghi.8459.2.S1_s_at	GhiAffx.46892.1.A1_at
Ghi.802.1.S1_at	GhiAffx.41748.1.S1_at	Ghi.688.1.S1_at	Ghi.3746.1.A1_at	Ghi.549.1.S1_at
Ghi.7844.1.S1_at	Ghi.9312.1.A1_s_at	Ghi.9154.1.A1_at	Ghi.4645.1.A1_s_at	Ghi.5677.1.A1_at
Gra.2073.1.A1_s_at	Ghi.5125.1.A1_s_at	GraAffx.27688.1.A1_s_at	Ghi.8750.1.A1_at	GhiAffx.12599.1.A1_at
Ghi.4295.1.S1_x_at	GhiAffx.30915.1.S1_at	GhiAffx.6166.1.S1_at	GhiAffx.61329.1.S1_s_at	Ghi.243.1.A1_s_at
Ghi.8967.1.S1_at	GhiAffx.24550.1.S1_at	Ghi.3894.1.A1_at	Ghi.6538.1.S1_at	Ghi.1915.1.S1_at
Ghi.3276.1.A1_at	Ghi.10296.4.A1_s_at	GhiAffx.31656.1.S1_at	GhiAffx.60926.1.S1_at	GraAffx.32174.1.S1_s_at
GhiAffx.25449.1.A1_at	Ghi.4711.1.A1_at	Ghi.7603.1.A1_at	GhiAffx.1302.1.S1_x_at	GhiAffx.7786.1.S1_at
GhiAffx.2814.1.S1_at	GhiAffx.27955.1.S1_s_at	GhiAffx.22905.1.A1_s_at	Gra.472.1.A1_at	Ghi.9122.1.A1_at
GhiAffx.13350.1.S1_at	Ghi.721.1.A1_s_at	GhiAffx.2316.1.A1_at	GhiAffx.43681.1.S1_at	GhiAffx.16630.2.S1_at
Ghi.6905.1.S1_x_at	GraAffx.2333.1.S1_at	GhiAffx.25551.1.S1_a_at	GhiAffx.7499.1.S1_s_at	Ghi.3071.1.S1_s_at
Ghi.4841.1.A1_at	Ghi.3429.3.S1_s_at	Ghi.4438.1.A1_at	Ghi.6734.1.S1_x_at	Ghi.6539.2.A1_at
Ghi.7674.1.S1_s_at	Ghi.9312.2.S1_x_at	Ghi.3542.1.A1_s_at	Ghi.9069.1.S1_s_at	Ghi.3139.1.A1_at
GhiAffx.52015.1.S1_at	Gra.2504.1.A1_s_at	Ghi.5549.1.A1_x_at	Ghi.10462.1.S1_at	GraAffx.17279.1.A1_at
GhiAffx.24798.1.S1_at	Ghi.8131.1.S1_at	Ghi.5817.1.S1_at	Ghi.4464.1.A1_at	Ghi.4794.1.A1_x_at
Ghi.8834.1.S1_x_at	GhiAffx.48251.1.S1_at	GhiAffx.63445.1.S1_at	GhiAffx.7015.2.S1_at	Ghi.4548.2.A1_s_at
Ghi.7538.1.A1_at	GhiAffx.21819.1.S1_at	GhiAffx.22837.1.A1_at	GhiAffx.52839.1.A1_x_at	Ghi.5148.1.S1_x_at
Ghi.3597.1.S1_at	Gra.2505.1.A1_at	Ghi.8837.2.S1_s_at	GhiAffx.4043.12.A1_s_at	Ghi.2294.2.A1_at
Gra.873.1.A1_at	GhiAffx.21686.1.S1_at	Ghi.549.1.S1_at	GhiAffx.60604.1.S1_s_at	GhiAffx.62919.1.S1_at
GhiAffx.24068.2.S1_a_at	GhiAffx.1589.94.S1_at	GhiAffx.22093.1.S1_at	GhiAffx.42005.1.S1_at	Ghi.4438.1.A1_at
GhiAffx.7457.1.S1_at	Ghi.501.2.A1_at	GhiAffx.7683.2.A1_at	GhiAffx.40870.1.A1_at	Ghi.1936.1.S1_s_at
Ghi.861.1.S1_at	GraAffx.24730.1.S1_s_at	Ghi.4711.1.A1_at	GhiAffx.24503.1.S1_s_at	Ghi.3432.1.A1_at
Ghi.4133.1.A1_at	Gra.523.1.A1_at	Ghi.1481.1.S1_at	GraAffx.30836.2.A1_at	GhiAffx.25449.1.A1_at
Ghi.403.1.S1_at	Ghi.3325.1.A1_at	GhiAffx.14296.1.A1_s_at	GhiAffx.42527.1.A1_s_at	Ghi.3442.3.S1_x_at
GhiAffx.984.1.A1_s_at	Gra.1221.1.A1_at	Ghi.4537.1.A1_at	Ghi.6639.4.A1_x_at	Ghi.7844.1.S1_at
Ghi.8919.1.A1_x_at	Gra.2105.1.A1_s_at	GhiAffx.26539.1.A1_x_at	Ghi.5603.1.A1_at	Ghi.4635.1.A1_x_at
Ghi.8865.1.S1_at	Ghi.3725.1.A1_x_at	Ghi.3588.2.A1_a_at	GhiAffx.1589.7.S1_at	Ghi.7084.1.S1_at
GhiAffx.30957.1.A1_at	GhiAffx.62832.1.S1_at	Ghi.8771.1.A1_at	Ghi.3151.1.A1_at	Ghi.8544.1.S1_at
Gra.1939.3.S1_a_at	Gra.2561.1.S1_s_at	Ghi.2230.2.S1_at	Ghi.3438.1.A1_at	GhiAffx.43407.1.S1_at
Ghi.62.1.S1_at	Ghi.6088.1.S1_s_at	GhiAffx.6289.1.A1_s_at	Gra.1750.1.A1_at	Ghi.3142.1.A1_s_at
GhiAffx.4036.1.S1_a_at	Ghi.3429.2.S1_at	GhiAffx.16995.1.S1_at	Ghi.5930.1.S1_s_at	Ghi.5197.1.A1_at
Ghi.2962.2.S1_at	Ghi.8116.1.S1_at	GhiAffx.25757.1.S1_at	Ghi.4482.1.A1_at	GraAffx.33219.1.A1_s_at
GhiAffx.46794.1.S1_at	GhiAffx.24586.1.S1_at	GhiAffx.49861.2.A1_s_at	GhiAffx.10836.1.A1_at	Ghi.3685.1.S1_at
GhiAffx.1589.39.S1_at	Ghi.5947.1.S1_s_at	Ghi.3126.2.A1_at	Ghi.9082.2.A1_s_at	Ghi.3701.1.A1_at
Ghi.3588.2.S1_at	GhiAffx.21205.1.S1_at	Ghi.9143.1.A1_at	Ghi.3573.1.A1_s_at	Ghi.434.1.S1_at
Ghi.9090.1.S1_at	Gra.425.1.A1_s_at	Ghi.8745.1.A1_at	Ghi.7890.1.S1_at	Ghi.8862.1.S1_at
GhiAffx.49861.2.A1_s_at	Ghi.5214.1.S1_s_at	Ghi.179.1.S1_at	Ghi.4539.1.A1_x_at	GhiAffx.6166.1.S1_at
GhiAffx.46892.1.A1_at	GhiAffx.45916.1.A1_s_at	Ghi.4242.1.S1_at	Ghi.6870.1.S1_x_at	Ghi.1441.1.S1_s_at
Ghi.3767.1.A1_at	Ghi.7079.1.S1_at	GhiAffx.31314.1.S1_s_at	Gra.1024.1.S1_at	Gra.63.1.A1_s_at
Ghi.3743.1.S1_at	GraAffx.25526.1.A1_a_at	GhiAffx.12693.1.S1_at	Gra.2678.1.A1_at	GhiAffx.49393.1.S1_at
Ghi.3234.2.A1_at	GhiAffx.7397.1.A1_at	Ghi.10074.2.S1_at	GraAffx.9640.1.S1_s_at	GhiAffx.4592.1.S1_at
Ghi.7946.1.A1_at	GhiAffx.43699.1.A1_at	GhiAffx.37268.1.A1_at	Ghi.9070.1.A1_at	Ghi.4295.1.S1_x_at
Ghi.688.1.S1_at	Gra.328.1.S1_s_at	Gra.42.1.S1_s_at	GhiAffx.24488.1.S1_at	Ghi.1114.1.S1_s_at
Ghi.3080.1.S1_at	Ghi.3730.1.A1_s_at	Ghi.1690.1.S1_x_at	Ghi.10013.1.A1_s_at	Ghi.9154.1.S1_at
Ghi.6621.1.A1_s_at	Gra.182.1.A1_at	Ghi.5601.1.A1_at	Ghi.5437.1.S1_at	GarAffx.6150.1.S1_at
GraAffx.23160.1.S1_s_at	Gra.744.1.S1_s_at	Ghi.4733.3.S1_at	GhiAffx.64051.1.A1_at	Gra.1108.2.S1_s_at
Ghi.1581.1.S1_at	GhiAffx.42337.1.S1_s_at	Ghi.6596.1.S1_at	Ghi.5889.2.S1_s_at	Ghi.6704.1.S1_at
GraAffx.9185.1.S1_s_at	GhiAffx.11175.2.S1_a_at	Ghi.3434.1.S1_at	Ghi.4468.1.S1_s_at	GraAffx.33887.1.A1_a_at
GraAffx.9655.1.S1_s_at	Ghi.9726.1.A1_s_at	Ghi.275.1.A1_at	GhiAffx.6667.1.A1_s_at	Ghi.5306.2.A1_at
Ghi.3284.1.S1_s_at	Gra.2911.1.S1_at	GhiAffx.6289.1.S1_at	Ghi.10383.1.S1_s_at	Gra.463.1.A1_s_at
GhiAffx.12599.1.A1_at	GraAffx.15881.1.S1_s_at	Ghi.8893.1.S1_at	Ghi.7079.1.S1_at	Ghi.6903.1.A1_at
GhiAffx.24810.1.S1_at	Gra.222.1.A1_s_at	Ghi.7915.4.A1_s_at	Ghi.3056.1.S1_at	Ghi.6982.1.A1_x_at
Ghi.7946.1.S1_at	Ghi.3751.1.S1_s_at	Ghi.3442.3.S1_x_at	Ghi.1780.1.S1_at	Ghi.686.1.S1_at
Ghi.2294.2.A1_at	Gra.2682.2.S1_s_at	Ghi.3901.1.S1_at	Ghi.3566.2.A1_s_at	Ghi.285.1.S1_x_at
Ghi.4156.1.S1_s_at	GhiAffx.5109.1.S1_at	GhiAffx.7298.1.S1_at	Ghi.3444.2.S1_at	Ghi.3925.1.A1_s_at
Ghi.4118.1.A1_x_at	Ghi.8885.1.A1_at	GraAffx.32174.1.S1_s_at	Ghi.530.1.S1_at	Ghi.9229.2.S1_s_at
Ghi.9150.1.S1_at	GhiAffx.13919.1.A1_at	Ghi.5233.1.A1_a_at	Ghi.538.1.S1_at	GhiAffx.1589.39.S1_at
Ghi.5825.1.A1_s_at	Ghi.8943.3.S1_at	GhiAffx.13234.2.A1_at	GhiAffx.6585.1.S1_at	Ghi.7538.1.A1_at
Ghi.8837.2.S1_s_at	GhiAffx.32507.1.S1_at	GhiAffx.46892.1.A1_at	Ghi.8273.2.S1_s_at	Ghi.4571.1.A1_at
GhiAffx.2217.1.A1_at	Ghi.4395.1.A1_a_at	GhiAffx.10266.1.S1_at	Gra.2794.2.S1_s_at	Ghi.8820.1.S1_at
GraAffx.5073.1.S1_at	GhiAffx.61605.1.S1_s_at	Ghi.348.1.S1_at	Ghi.5559.1.S1_s_at	Ghi.110.1.S1_at
Ghi.5057.1.S1_s_at	Ghi.7411.1.S1_at	GhiAffx.62919.1.S1_at	Gra.124.1.S1_s_at	Gra.108.2.A1_x_at
GhiAffx.50664.1.A1_at	Ghi.3589.2.A1_at	GhiAffx.24975.1.A1_at	GraAffx.34129.1.S1_s_at	Ghi.9344.1.S1_s_at
Ghi.10329.1.S1_at	Ghi.6794.1.S1_at	Ghi.8924.1.S1_s_at	GhiAffx.4979.1.A1_at	GhiAffx.10266.1.S1_at
GhiAffx.10266.1.S1_at	GraAffx.6765.1.A1_at	Ghi.283.1.S1_s_at	Ghi.6415.1.S1_s_at	GhiAffx.13280.1.S1_x_at
Ghi.1739.4.S1_x_at	GhiAffx.23896.1.S1_at	GraAffx.33470.1.S1_s_at	GhiAffx.41372.1.S1_at	GhiAffx.13191.1.A1_at
GhiAffx.18371.1.S1_a_at	GhiAffx.6766.1.S1_at	GhiAffx.49393.1.S1_at	GhiAffx.53777.1.S1_s_at	GhiAffx.16995.1.S1_at
Ghi.9779.2.S1_at	Ghi.3173.1.S1_at	GhiAffx.62628.1.S1_s_at	GraAffx.27075.1.S1_at	Ghi.806.1.S1_at
Ghi.8924.1.S1_s_at	GhiAffx.6784.1.A1_at	GhiAffx.19899.1.S1_s_at	Ghi.5930.2.S1_s_at	Ghi.9795.1.S1_s_at
Ghi.3142.1.A1_s_at	Ghi.241.1.S1_at	GhiAffx.41632.1.S1_at	Ghi.1611.1.S1_s_at	Ghi.3368.1.S1_at
Ghi.6812.1.S1_at	GhiAffx.1589.11.A1_at	GhiAffx.47722.1.S1_at	GhiAffx.22525.1.A1_at	GhiAffx.24068.2.S1_a_at
GhiAffx.5993.1.S1_at	GarAffx.5818.1.S1_s_at	Ghi.713.1.S1_s_at	Ghi.3669.1.S1_x_at	Ghi.713.1.S1_s_at
Ghi.3381.1.S1_x_at	Ghi.3038.1.A1_s_at	Ghi.1338.1.S1_at	GhiAffx.23083.1.A1_s_at	GraAffx.14886.1.A1_s_at
GhiAffx.4078.1.S1_s_at	GhiAffx.44360.1.S1_at	Ghi.1707.1.S1_x_at	GhiAffx.2527.1.S1_s_at	Ghi.9779.2.S1_at
Ghi.6539.2.S1_at	Ghi.10089.1.S1_s_at	Ghi.2969.1.S1_at	GhiAffx.1589.42.S1_at	Ghi.4011.1.A1_s_at
GhiAffx.4691.1.A1_at	GhiAffx.2316.1.A1_at	GhiAffx.1589.46.S1_s_at	GhiAffx.16634.1.A1_s_at	GhiAffx.1101.2.A1_at
Ghi.2240.1.S1_s_at	Ghi.8290.1.S1_s_at	Ghi.7538.1.A1_at	GhiAffx.9522.1.A1_s_at	Ghi.3008.1.S1_at
GhiAffx.2752.1.S1_at	GhiAffx.1589.5.S1_at	GraAffx.9185.1.S1_s_at	Ghi.5930.4.S1_s_at	Ghi.4795.1.A1_s_at
Ghi.992.1.S1_s_at	Gra.2763.1.S1_s_at	GraAffx.14886.1.A1_s_at	GraAffx.11468.1.S1_s_at	Gra.2105.1.A1_s_at
Ghi.8939.1.A1_at	Ghi.6734.1.S1_x_at	Ghi.597.1.S1_at	GhiAffx.40671.1.A1_s_at	Ghi.4133.1.A1_at
GhiAffx.7363.1.S1_at	Ghi.3938.2.A1_at	Ghi.5518.1.A1_at	Ghi.8822.1.S1_at	GhiAffx.41632.1.S1_at
Ghi.6752.1.S1_at	Ghi.9740.2.A1_at	GhiAffx.51928.1.S1_x_at	Ghi.9153.1.S1_x_at	Ghi.9228.1.A1_at
Ghi.729.1.S1_at	Ghi.3597.2.A1_s_at	Ghi.8046.1.S1_at	Ghi.415.1.S1_s_at	GhiAffx.13175.1.S1_x_at
Ghi.872.1.S1_at	Ghi.4280.1.S1_at	GhiAffx.40815.1.S1_at	Ghi.4306.1.S1_x_at	GhiAffx.15164.1.A1_s_at
Ghi.5183.2.A1_x_at	Ghi.597.1.S1_at	Ghi.3442.2.A1_x_at	GraAffx.8463.1.S1_s_at	Gra.2763.1.S1_s_at
Ghi.3615.2.S1_s_at	GraAffx.5269.1.A1_s_at	GhiAffx.12354.1.S1_at	Ghi.4468.1.A1_s_at	Ghi.8335.1.A1_at
Ghi.3282.1.A1_x_at	Ghi.7160.1.S1_at	GhiAffx.60801.1.S1_at	Ghi.6681.1.A1_s_at	GhiAffx.31457.1.S1_at
GhiAffx.48556.1.S1_at	Ghi.7106.1.A1_at	Ghi.9297.1.A1_at	GhiAffx.62199.1.S1_s_at	Ghi.7890.1.S1_at
Ghi.4051.1.A1_at	Ghi.4635.1.A1_x_at	Ghi.4791.2.S1_at	Ghi.7160.1.S1_at	Ghi.5817.1.S1_at
GhiAffx.40637.2.S1_at	Ghi.9831.1.S1_at	Ghi.3701.1.A1_at	GhiAffx.40496.1.S1_s_at	Ghi.4646.1.A1_at
Ghi.7881.1.S1_at	Ghi.9194.2.A1_x_at	Ghi.4197.1.S1_at	GhiAffx.19212.1.S1_at	Ghi.549.1.A1_at
Ghi.3368.1.S1_at	Ghi.10296.3.S1_x_at	GraAffx.16151.2.A1_s_at	Ghi.10033.1.S1_s_at	Ghi.596.1.S1_at
GhiAffx.31314.1.S1_s_at	GhiAffx.41299.1.S1_at	Ghi.1092.1.A1_x_at	Ghi.6639.1.S1_s_at	Ghi.4242.1.S1_at
Ghi.721.1.A1_s_at	Ghi.2962.2.S1_at	GhiAffx.4078.1.S1_s_at	GhiAffx.2173.1.A1_a_at	GhiAffx.16735.2.S1_s_at
Ghi.8750.1.A1_at	Ghi.3690.1.A1_x_at	Gra.2105.1.A1_s_at	GhiAffx.53545.1.S1_at	Ghi.3751.1.A1_s_at
Ghi.7077.1.S1_s_at	Ghi.1913.1.S1_at	GhiAffx.1589.93.S1_s_at	Ghi.3125.1.S1_x_at	Ghi.4164.1.S1_at
GhiAffx.16582.1.A1_at	Ghi.4728.1.A1_at	Ghi.9779.2.S1_at	GhiAffx.40901.1.S1_at	Ghi.1739.4.S1_x_at
Ghi.3442.3.A1_at	Ghi.3135.1.S1_at	Gra.2678.1.A1_at	Ghi.6075.1.S1_s_at	Ghi.9176.3.S1_at
Ghi.6680.1.A1_at	Ghi.3282.1.A1_x_at	Gra.1723.1.A1_at	GhiAffx.3619.1.S1_at	Ghi.688.1.S1_at
Ghi.3615.1.S1_s_at	Ghi.3429.3.A1_at	Ghi.8967.1.S1_at	Ghi.9280.3.S1_at	Ghi.3626.1.A1_at
GraAffx.25057.1.A1_at	Gra.2509.2.S1_s_at	Ghi.3944.1.S1_x_at	GhiAffx.27164.1.S1_at	Ghi.619.2.A1_at
GraAffx.31246.1.S1_at	GhiAffx.28716.1.S1_at	Ghi.9153.1.S1_x_at	Gra.1104.1.S1_at	Ghi.348.1.S1_at
Ghi.9336.3.S1_at	Ghi.7954.3.A1_at	GhiAffx.63762.1.S1_s_at	GraAffx.27455.2.S1_s_at	GhiAffx.984.1.S1_at
Ghi.8294.2.S1_at	Ghi.501.2.S1_at	Ghi.5561.1.A1_s_at	Gra.108.2.A1_x_at	GhiAffx.50429.1.S1_x_at
GhiAffx.25530.1.A1_at	GhiAffx.13384.1.S1_at	Ghi.1407.1.A1_s_at	GhiAffx.6911.1.A1_at	Ghi.8981.1.A1_s_at
Ghi.2356.1.S1_at	Ghi.7891.1.S1_s_at	Ghi.7728.1.S1_at	Ghi.1495.1.S1_at	Ghi.3495.3.S1_at
GhiAffx.14560.1.A1_s_at	Ghi.7405.1.S1_at	Ghi.3215.1.S1_s_at	Ghi.2294.4.S1_s_at	GhiAffx.31685.1.S1_at
GhiAffx.6667.1.A1_s_at	GhiAffx.54359.1.S1_at	Ghi.572.1.S1_x_at	Ghi.1705.1.S1_at	GhiAffx.13234.2.A1_at
GhiAffx.24842.2.A1_a_at	Ghi.1402.2.S1_at	GhiAffx.40204.1.A1_at	GhiAffx.53494.1.S1_s_at	Ghi.6734.1.S1_x_at
Ghi.8688.1.A1_at	Ghi.2692.1.S1_at	Ghi.8836.1.S1_at	Gra.3095.1.A1_s_at	GhiAffx.5925.1.S1_at
GraAffx.26779.1.S1_at	GhiAffx.6049.1.A1_at	Ghi.3558.1.A1_s_at	GhiAffx.49923.1.A1_x_at	Ghi.6596.1.S1_at
Ghi.342.1.S1_at	Ghi.9249.4.A1_at	GhiAffx.54054.1.A1_at	GhiAffx.11958.1.S1_at	Ghi.3263.1.A1_at
GhiAffx.7011.1.S1_a_at	Ghi.1889.1.S1_at	Ghi.1757.1.S1_s_at	GraAffx.29917.1.A1_at	Ghi.3776.1.A1_at
GhiAffx.7290.1.S1_at	GhiAffx.62974.1.S1_s_at	GhiAffx.46794.1.S1_at	Ghi.8584.1.S1_at	GhiAffx.12908.1.S1_at
Ghi.2105.2.S1_at	GhiAffx.26092.1.S1_s_at	Ghi.3468.1.A1_at	GraAffx.22440.1.A1_s_at	GhiAffx.24792.1.S1_at
GhiAffx.6393.1.S1_at	Ghi.8092.1.S1_at	GhiAffx.14838.1.S1_at	GhiAffx.59945.1.S1_at	Ghi.9811.1.S1_x_at
GhiAffx.33672.1.S1_at	GhiAffx.61382.1.S1_x_at	Ghi.3407.2.S1_at	Ghi.5659.1.S1_s_at	Ghi.3894.1.A1_at
Ghi.6108.1.A1_s_at	Ghi.8765.1.A1_at	GhiAffx.50595.1.A1_at	GhiAffx.16950.1.S1_at	GhiAffx.31656.1.S1_at
Ghi.3605.1.A1_at	GhiAffx.23258.1.S1_at	Ghi.9546.3.S1_at	GhiAffx.61515.1.S1_at	GraAffx.11047.3.A1_s_at
GraAffx.31660.1.A1_at	GraAffx.1409.1.S1_s_at	Ghi.311.2.S1_at	Ghi.1762.1.S1_at	Ghi.5518.1.A1_at
GhiAffx.13280.1.S1_x_at	Ghi.8918.1.S1_at	GraAffx.17279.1.A1_at	Ghi.10791.2.A1_at	GhiAffx.24761.1.A1_at
Ghi.2847.1.S1_s_at	Ghi.7116.1.S1_at	GhiAffx.5986.1.S1_at	GhiAffx.42807.1.A1_at	GhiAffx.40824.1.A1_at
Gra.2938.2.A1_at	GhiAffx.33672.1.S1_at	Ghi.744.1.S1_x_at	GraAffx.33700.1.A1_at	Ghi.778.1.S1_at
GraAffx.24476.1.A1_at	Ghi.3751.1.A1_s_at	GhiAffx.39985.1.A1_at	GhiAffx.23980.1.S1_at	Ghi.3041.1.S1_s_at
Ghi.4678.1.A1_at	GhiAffx.44858.1.S1_at	Ghi.1597.1.S1_at	GhiAffx.36892.1.S1_at	GhiAffx.40637.2.A1_at
GhiAffx.25088.1.A1_s_at	Ghi.8749.1.S1_at	GhiAffx.33946.1.S1_at	Ghi.8640.1.A1_s_at	GhiAffx.16586.1.A1_at
Ghi.8741.1.A1_at	Ghi.5904.1.S1_at	Ghi.8862.1.S1_at	GhiAffx.59632.1.S1_at	Ghi.275.1.A1_at
Ghi.6836.1.S1_s_at	Ghi.9261.2.S1_s_at	Ghi.3913.1.S1_at	Gra.904.1.S1_s_at	Ghi.4039.1.A1_s_at
GhiAffx.40204.1.A1_at	Ghi.3541.1.A1_at	Ghi.2294.2.A1_at	GhiAffx.6077.1.A1_at	GhiAffx.7298.1.S1_at
GhiAffx.64021.1.S1_at	Ghi.1118.2.S1_s_at	Ghi.285.1.S1_x_at	GhiAffx.10850.1.A1_s_at	Ghi.179.1.S1_at
Ghi.3459.1.A1_at	Ghi.9106.1.S1_at	GhiAffx.27955.1.S1_s_at	Ghi.8146.1.S1_at	Ghi.729.1.A1_at
Ghi.311.2.S1_at	Gra.2641.1.A1_at	GhiAffx.2217.1.A1_at	Ghi.3795.2.A1_s_at	Gra.222.1.A1_s_at
GhiAffx.24664.1.A1_at	GhiAffx.4924.2.S1_at	GhiAffx.8242.1.S1_s_at	Ghi.3111.1.S1_s_at	Ghi.1370.1.A1_x_at
Gra.1081.1.A1_s_at	Ghi.1385.1.A1_s_at	Ghi.10731.2.S1_at	GhiAffx.42944.1.S1_at	GhiAffx.28839.2.S1_at
GraAffx.16886.1.S1_at	Ghi.3693.1.S1_at	Ghi.4651.1.A1_a_at	Ghi.3596.3.S1_at	GhiAffx.39985.1.A1_at
Ghi.8093.1.S1_at	Gra.744.2.A1_s_at	GhiAffx.48556.1.S1_at	Ghi.3566.2.S1_s_at	Ghi.8752.1.A1_at
GraAffx.15487.1.S1_s_at	Ghi.9823.1.S1_at	Ghi.10074.2.A1_at	Ghi.978.1.S1_at	Ghi.1597.1.S1_at
GhiAffx.34485.1.S1_at	Ghi.10013.1.A1_s_at	Ghi.4531.1.A1_at	GhiAffx.40305.1.S1_s_at	Ghi.3558.1.A1_s_at
GhiAffx.33220.1.S1_s_at	Ghi.9726.2.S1_s_at	GhiAffx.25449.1.A1_at	GhiAffx.46141.1.S1_s_at	Ghi.6477.1.S1_at
Ghi.7073.1.S1_at	GhiAffx.8642.1.S1_at	Ghi.4248.1.S1_s_at	Ghi.10721.1.S1_at	GhiAffx.49861.2.A1_s_at
Ghi.5866.1.S1_s_at	Ghi.6664.1.S1_at	Ghi.3142.1.A1_s_at	Ghi.4577.1.S1_x_at	GhiAffx.49750.1.S1_at
Ghi.5971.1.A1_at	Ghi.8745.1.A1_at	Ghi.3270.2.A1_at	GhiAffx.31546.1.S1_s_at	GhiAffx.61873.1.S1_at
Ghi.1261.1.S1_a_at	Ghi.6075.1.S1_s_at	Ghi.871.1.S1_s_at	GhiAffx.24684.1.S1_s_at	GhiAffx.12354.1.S1_at
Ghi.6433.1.A1_at	Ghi.9910.1.S1_s_at	Ghi.6154.2.S1_at	Gra.108.2.S1_s_at	GhiAffx.2316.1.A1_at
Ghi.8798.1.S1_at	Ghi.3111.1.S1_s_at	GhiAffx.42751.1.S1_at	Ghi.8709.1.A1_at	GhiAffx.2014.1.S1_s_at
Ghi.285.1.S1_x_at	Ghi.10414.1.S1_s_at	GraAffx.968.1.S1_at	Ghi.4959.1.A1_at	GhiAffx.41278.1.S1_at
GhiAffx.31145.1.S1_at	Ghi.9130.1.A1_s_at	GhiAffx.12704.1.A1_s_at	GhiAffx.21123.1.S1_at	GhiAffx.26539.1.A1_x_at
Ghi.10466.2.S1_at	GhiAffx.15164.1.A1_s_at	GhiAffx.31457.1.S1_at	Gra.685.1.A1_s_at	Ghi.2230.4.S1_at
Ghi.8983.1.S1_at	Ghi.10296.2.S1_s_at	Ghi.3737.1.A1_at	Ghi.9327.1.S1_s_at	GhiAffx.60579.1.A1_at
Ghi.5128.1.A1_at	Gra.14.1.A1_s_at	GraAffx.33219.1.A1_s_at	GhiAffx.57705.1.S1_s_at	Gra.1939.3.S1_a_at
Ghi.1699.1.S1_at	Ghi.8035.1.S1_at	Ghi.5547.1.A1_at	GhiAffx.36287.1.S1_at	GhiAffx.14560.1.A1_s_at
Ghi.6982.1.A1_x_at	Gra.2665.1.S1_s_at	GraAffx.30882.1.S1_at	Ghi.4155.1.S1_at	GhiAffx.25398.1.S1_at
GhiAffx.37268.1.S1_s_at	Ghi.3541.3.A1_at	GhiAffx.63419.1.S1_at	Ghi.1621.1.S1_x_at	Ghi.8837.2.S1_s_at
GhiAffx.24708.1.A1_s_at	Gra.2359.1.S1_at	Ghi.7941.1.A1_at	GhiAffx.59138.1.S1_s_at	Ghi.4711.1.A1_at
Ghi.597.1.S1_at	GraAffx.18278.1.S1_s_at	GhiAffx.7290.1.S1_at	Ghi.7279.1.S1_at	GhiAffx.21205.1.S1_at
Ghi.713.1.S1_s_at	GraAffx.10612.1.S1_s_at	Ghi.9228.1.A1_at	Ghi.8550.1.S1_at	Ghi.3404.1.A1_at
GhiAffx.61873.1.S1_at	Gra.904.1.S1_s_at	Ghi.4405.1.S1_at	GhiAffx.50233.1.A1_at	Gra.108.2.S1_s_at
GhiAffx.12704.1.A1_s_at	Ghi.4165.1.A1_at	Ghi.2022.1.A1_at	GhiAffx.51479.1.S1_at	Ghi.6536.1.S1_at
Ghi.7891.1.S1_s_at	Ghi.644.1.S1_at	Ghi.710.1.S1_s_at	Ghi.8049.1.S1_x_at	Ghi.3276.1.A1_at
Ghi.8863.1.S1_s_at	Ghi.4479.1.A1_x_at	Ghi.8741.1.A1_at	GhiAffx.44780.1.S1_at	Ghi.3139.1.S1_at
GhiAffx.7880.1.S1_at	Ghi.1624.1.S1_at	Ghi.7954.1.S1_s_at	Ghi.6921.1.A1_s_at	GhiAffx.50303.1.A1_x_at
GhiAffx.43407.1.S1_at	Ghi.3502.1.A1_at	GhiAffx.61605.1.S1_s_at	Ghi.6725.1.A1_s_at	GhiAffx.17808.1.S1_at
GhiAffx.63620.1.S1_at	Ghi.9233.1.A1_at	Ghi.3465.1.A1_at	GhiAffx.9513.1.S1_at	GhiAffx.35156.1.S1_s_at
GhiAffx.13341.1.S1_at	GhiAffx.51909.1.S1_s_at	Ghi.3139.1.S1_at	Ghi.4750.1.S1_s_at	GarAffx.37322.1.S1_s_at
Ghi.3342.1.A1_s_at	Ghi.162.1.S1_s_at	Ghi.1739.2.S1_s_at	GhiAffx.5698.1.S1_s_at	Ghi.5109.1.A1_at
GhiAffx.12569.1.A1_at	Ghi.4728.1.S1_at	GhiAffx.12599.1.A1_at	Ghi.5211.1.A1_at	GhiAffx.6393.1.S1_at
Ghi.2847.2.S1_s_at	Ghi.6596.1.S1_at	Ghi.8863.1.S1_s_at	Ghi.839.1.A1_s_at	Ghi.7411.1.S1_at
Ghi.1348.1.S1_at	GhiAffx.60596.1.S1_s_at	Gra.623.2.S1_s_at	GhiAffx.22076.1.S1_at	Ghi.5476.1.A1_at
GraAffx.27650.1.A1_s_at	GhiAffx.33914.1.A1_at	Ghi.3276.1.A1_at	GhiAffx.16588.1.A1_s_at	Ghi.4118.1.A1_x_at
Ghi.10194.2.A1_at	Ghi.7881.1.S1_at	GhiAffx.13175.1.S1_x_at	GraAffx.15730.1.S1_at	GraAffx.16151.2.A1_s_at
Ghi.9336.1.A1_at	Ghi.3767.1.A1_at	Ghi.10686.1.A1_at	Ghi.5630.1.A1_s_at	Ghi.1690.1.S1_x_at
GraAffx.13357.1.A1_at	GhiAffx.24802.1.S1_at	Ghi.733.1.S1_at	Ghi.9269.1.S1_at	GhiAffx.64021.1.S1_at
GhiAffx.62728.1.A1_at	Ghi.4039.1.A1_s_at	Gra.2763.2.S1_s_at	Ghi.6554.1.S1_s_at	Ghi.1338.1.S1_at
GhiAffx.9683.1.A1_s_at	Ghi.207.1.S1_s_at	GhiAffx.23129.1.A1_at	GhiAffx.19697.1.A1_s_at	Ghi.558.1.S1_at
GhiAffx.5786.1.A1_s_at	Ghi.6664.1.A1_at	Ghi.3092.1.S1_at	Ghi.1830.1.S1_at	Ghi.4512.1.A1_x_at
Ghi.7863.1.S1_at	Ghi.1247.2.S1_s_at	GhiAffx.27928.1.S1_at	GraAffx.22793.1.A1_s_at	Ghi.3873.1.A1_at
GhiAffx.39722.1.A1_at	Ghi.3758.1.S1_at	GhiAffx.32507.1.S1_at	GhiAffx.30994.1.S1_at	Ghi.6731.1.S1_at
Ghi.964.1.S1_s_at	GhiAffx.6403.1.S1_s_at	GhiAffx.4043.12.A1_s_at	GhiAffx.25700.1.A1_at	Ghi.8919.1.A1_x_at
Ghi.3969.1.A1_at	GraAffx.32663.1.S1_at	GraAffx.33887.1.A1_a_at	GhiAffx.59196.1.S1_at	Ghi.8754.1.A1_at
GhiAffx.30957.1.S1_s_at	GraAffx.9623.1.S1_s_at	GhiAffx.25508.1.S1_at	Ghi.6822.1.S1_s_at	GraAffx.28264.1.A1_s_at
Ghi.744.1.S1_x_at	GhiAffx.42075.1.S1_at	GhiAffx.13643.1.S1_at	GhiAffx.41525.1.S1_at	Ghi.4572.1.A1_at
GhiAffx.59844.1.S1_at	GhiAffx.19500.1.S1_at	Ghi.3608.1.A1_at	Ghi.1378.1.S1_at	Ghi.9229.2.A1_at
Ghi.4248.1.A1_s_at	GhiAffx.53777.1.S1_s_at	Gra.2665.1.S1_s_at	GraAffx.17500.1.A1_s_at	Ghi.9282.1.S1_s_at
Ghi.3810.1.A1_at	Ghi.10061.1.S1_s_at	GhiAffx.25088.1.A1_s_at	Ghi.8712.1.A1_s_at	Gra.207.1.A1_s_at
Ghi.9192.1.S1_s_at	Gra.307.1.S1_s_at	Ghi.6680.1.A1_at	GraAffx.27698.1.S1_s_at	Gra.2043.1.S1_at
GbaAffx.179.1.S1_at	GhiAffx.23700.1.S1_s_at	Ghi.6627.1.S1_at	Ghi.125.1.S1_x_at	GhiAffx.51928.1.S1_x_at
Gra.1841.1.S1_s_at	GraAffx.29734.1.A1_at	Ghi.4118.1.A1_x_at	GraAffx.24598.2.A1_s_at	GraAffx.27032.1.S1_s_at
Ghi.4635.1.A1_x_at	GhiAffx.16394.1.S1_s_at	Ghi.596.1.S1_at	GhiAffx.26202.1.S1_at	GhiAffx.59753.1.S1_at
Ghi.5129.1.S1_at	Ghi.10481.3.A1_at	Ghi.7232.1.S1_s_at	Ghi.6164.1.A1_at	GhiAffx.33971.1.S1_at
Ghi.5418.1.A1_at	Gra.1783.1.A1_s_at	Gra.1569.1.A1_at	GraAffx.31947.1.A1_at	GhiAffx.4036.1.S1_a_at
GhiAffx.42090.1.S1_at	GhiAffx.8242.1.S1_s_at	Ghi.8097.1.S1_at	Ghi.7299.1.S1_s_at	GhiAffx.19697.1.A1_s_at
Ghi.3103.1.S1_s_at	Gra.2885.1.S1_s_at	Ghi.5971.1.A1_at	GhiAffx.22582.1.S1_at	Ghi.7232.1.S1_s_at
Ghi.1671.1.S1_at	Ghi.9811.1.S1_x_at	Ghi.2017.2.A1_s_at	Ghi.4598.3.S1_s_at	Ghi.2022.1.A1_at
Ghi.8745.1.A1_at	Gra.562.1.A1_s_at	Ghi.1915.1.S1_at	GhiAffx.20806.1.S1_at	Ghi.8741.1.A1_at
GhiAffx.39985.1.A1_at	GhiAffx.12569.1.A1_at	GhiAffx.47261.1.S1_s_at	GhiAffx.24714.1.S1_at	Ghi.1757.1.S1_s_at
Ghi.9871.1.S1_at	Ghi.3794.1.S1_x_at	Ghi.729.1.A1_at	Gra.2505.1.A1_at	GhiAffx.23843.1.S1_at
Ghi.4248.1.S1_s_at	Ghi.4011.1.A1_s_at	Ghi.10786.2.S1_s_at	Ghi.5099.1.A1_at	Ghi.342.1.S1_at
Ghi.7063.1.S1_x_at	GhiAffx.21622.1.S1_s_at	Ghi.3743.1.S1_at	GhiAffx.42232.1.S1_at	GhiAffx.6771.1.A1_x_at
Ghi.130.1.S1_at	Ghi.2692.2.A1_at	Ghi.6884.1.A1_at	GhiAffx.33147.1.S1_a_at	Ghi.3196.2.S1_at
Ghi.9788.1.S1_at	Ghi.3714.1.A1_at	Ghi.7411.1.S1_at	GhiAffx.6054.1.S1_s_at	Ghi.764.1.S1_at
Ghi.717.1.S1_at	Ghi.6621.1.A1_s_at	Ghi.3751.1.A1_s_at	Ghi.8388.1.S1_x_at	Ghi.10462.1.S1_at
Ghi.9143.1.A1_at	GraAffx.9717.1.A1_s_at	Ghi.5453.1.S1_s_at	Ghi.10406.1.S1_s_at	Ghi.3729.1.A1_s_at
Ghi.7105.1.S1_at	Gra.894.1.A1_at	GhiAffx.43681.1.S1_at	GhiAffx.39121.1.S1_s_at	GraAffx.33295.1.S1_s_at
GraAffx.27688.1.A1_s_at	GhiAffx.44214.1.S1_at	Ghi.3873.1.A1_at	GhiAffx.60093.1.S1_at	Ghi.3958.1.A1_at
Ghi.7411.1.S1_at	Ghi.5790.1.S1_x_at	Ghi.3605.1.A1_at	Ghi.951.1.S1_x_at	Ghi.10466.2.S1_at
Ghi.3310.1.A1_s_at	Ghi.1468.1.S1_s_at	Ghi.3432.1.A1_at	GhiAffx.60444.1.S1_a_at	Ghi.3220.1.S1_at
GhiAffx.14560.1.S1_at	Ghi.992.1.S1_s_at	GhiAffx.6493.1.A1_at	Ghi.6307.1.A1_s_at	GraAffx.10245.1.S1_at
Ghi.3465.1.A1_at	Ghi.549.1.S1_at	Ghi.2230.4.S1_at	GhiAffx.42794.1.A1_at	GhiAffx.25257.1.S1_at
GhiAffx.32048.1.S1_at	Ghi.8025.1.S1_s_at	Ghi.4794.1.A1_x_at	GhiAffx.25836.1.S1_at	Ghi.311.2.S1_at
Ghi.3751.1.S1_s_at	Ghi.5157.1.S1_s_at	Ghi.5825.1.A1_s_at	Ghi.381.1.S1_at	Ghi.3092.1.S1_at
GhiAffx.39469.1.A1_at	Ghi.3367.1.A1_s_at	GhiAffx.25700.1.A1_at	GraAffx.18193.1.A1_s_at	Ghi.864.1.S1_s_at
GhiAffx.50595.1.A1_at	Ghi.6141.2.A1_s_at	GhiAffx.36353.1.S1_at	Ghi.6292.1.S1_at	Ghi.3402.1.S1_at
GhiAffx.34441.1.A1_at	Ghi.9182.4.S1_at	GraAffx.18318.1.A1_x_at	Gra.621.1.S1_at	Ghi.744.1.S1_x_at
GhiAffx.47045.1.S1_s_at	GhiAffx.52652.1.S1_at	Ghi.7084.1.S1_at	GhiAffx.25293.1.S1_s_at	Ghi.10194.2.A1_at
GraAffx.29836.1.A1_at	Ghi.3196.2.A1_at	Ghi.1605.1.S1_s_at	Gra.2475.1.A1_s_at	GhiAffx.32507.1.S1_at
Ghi.5108.2.A1_s_at	GhiAffx.1589.19.S1_at	Ghi.558.1.S1_at	Ghi.3216.2.A1_s_at	Ghi.9206.2.A1_at
GhiAffx.12354.1.S1_at	GhiAffx.44044.1.S1_at	GraAffx.10245.1.S1_at	GraAffx.2983.1.A1_at	GhiAffx.23129.1.A1_at
Ghi.9280.3.A1_at	GhiAffx.47722.1.S1_at	GhiAffx.1589.7.S1_at	Gra.1046.1.S1_at	Ghi.3564.1.S1_at
Ghi.342.2.A1_at	Ghi.8294.2.S1_at	Ghi.4646.1.A1_at	GhiAffx.4043.9.S1_at	GhiAffx.6933.1.A1_at
Ghi.549.1.S1_at	Gra.448.1.A1_at	Ghi.342.2.A1_at	Gra.1266.1.A1_s_at	Ghi.3782.1.A1_at
GhiAffx.24955.1.S1_at	Ghi.7954.1.S1_s_at	GraAffx.28264.1.A1_s_at	GhiAffx.23888.1.S1_at	Ghi.3391.2.S1_at
GhiAffx.12693.1.S1_at	Ghi.8889.1.S1_at	Ghi.9137.1.S1_at	Ghi.316.2.S1_s_at	GhiAffx.40815.1.S1_at
GhiAffx.23296.1.S1_s_at	Ghi.8520.1.S1_at	GhiAffx.63571.1.S1_at	GhiAffx.52186.1.S1_at	GhiAffx.6350.1.S1_at
Ghi.5534.1.A1_at	GhiAffx.22725.1.S1_at	Ghi.764.1.S1_at	GraAffx.11379.1.A1_s_at	GhiAffx.24975.1.A1_at
Ghi.9325.1.A1_at	Ghi.3596.3.S1_at	Ghi.1106.1.S1_at	GraAffx.7885.1.S1_s_at	Ghi.4405.1.S1_at
GraAffx.31947.1.A1_at	GhiAffx.16184.1.S1_at	Ghi.3814.1.A1_at	GhiAffx.40779.1.A1_s_at	GarAffx.38922.1.S1_s_at
GraAffx.34269.1.A1_s_at	Ghi.8865.1.S1_at	GhiAffx.31245.2.S1_at	GhiAffx.11707.2.S1_a_at	Ghi.4666.1.A1_s_at
Ghi.4298.1.A1_at	GhiAffx.1589.4.S1_at	GraAffx.15882.1.S1_at	GhiAffx.5614.1.S1_s_at	Ghi.3901.1.S1_at
Ghi.4695.1.A1_at	GhiAffx.41741.1.S1_at	GhiAffx.64021.1.S1_at	GhiAffx.30296.1.S1_at	GhiAffx.23293.1.S1_at
Ghi.6905.1.A1_x_at	Ghi.8762.1.S1_a_at	GhiAffx.48166.1.S1_at	GhiAffx.19167.1.S1_s_at	Ghi.515.1.A1_s_at
Ghi.4519.1.A1_x_at	Ghi.3583.4.A1_s_at	Gra.660.1.A1_at	Ghi.6632.1.A1_s_at	GhiAffx.46311.1.S1_at
GhiAffx.22035.1.A1_at	Ghi.864.1.S1_s_at	Gra.308.1.A1_s_at	Ghi.7351.1.S1_at	Ghi.6731.1.A1_at
GhiAffx.27528.2.S1_at	GhiAffx.14660.1.A1_at	Ghi.2979.2.S1_at	Ghi.1396.1.S1_s_at	GhiAffx.1589.46.S1_s_at
Ghi.4274.1.S1_at	GhiAffx.26539.1.A1_x_at	GhiAffx.51737.1.A1_at	GraAffx.30961.1.A1_s_at	Ghi.644.1.S1_at
Ghi.3770.1.A1_at	Ghi.9408.1.S1_at	Ghi.8294.2.S1_at	Gra.2008.1.A1_s_at	Ghi.9194.2.A1_x_at
Ghi.4650.1.A1_x_at	GhiAffx.45608.1.S1_at	Ghi.3162.1.A1_at	GhiAffx.22698.1.A1_at	Gra.2508.2.S1_x_at
GhiAffx.3890.1.A1_at	Ghi.8046.1.S1_at	Gra.108.2.A1_x_at	Ghi.9213.3.A1_at	Ghi.808.1.S1_at
Ghi.9344.1.S1_s_at	Ghi.8750.1.A1_at	Ghi.3213.1.A1_at	Gra.1567.1.A1_at	Ghi.10488.1.S1_s_at
GhiAffx.12908.1.S1_at	GraAffx.34081.1.S1_at	Ghi.7319.2.S1_at	GhiAffx.22110.1.S1_at	Gra.2239.1.S1_s_at
Ghi.3263.1.A1_at	GhiAffx.1120.1.S1_at	Ghi.1739.3.S1_s_at	GhiAffx.21428.1.S1_at	GhiAffx.14560.1.S1_at
GhiAffx.16586.1.A1_at	GhiAffx.38761.1.S1_at	GhiAffx.14560.1.A1_s_at	Ghi.5206.1.S1_at	GhiAffx.35687.1.A1_s_at
Ghi.8963.1.A1_at	Ghi.3583.2.S1_a_at	Ghi.6477.1.S1_at	Gra.1987.1.S1_s_at	Ghi.9172.1.A1_s_at
Ghi.4872.1.A1_at	GhiAffx.2752.1.S1_at	GhiAffx.3717.1.S1_s_at	Gra.989.1.S1_s_at	GhiAffx.2120.1.A1_at
Ghi.7084.1.S1_at	Ghi.3814.1.A1_at	Ghi.3615.2.A1_x_at	GhiAffx.42104.1.S1_at	Gra.2508.1.A1_x_at
GhiAffx.49705.1.A1_s_at	Ghi.3169.1.S1_at	Ghi.6224.1.S1_at	GhiAffx.6330.1.S1_x_at	Ghi.8836.1.S1_at
Ghi.8071.1.S1_at	Ghi.8619.1.A1_at	GhiAffx.21849.1.S1_at	Ghi.3774.1.S1_at	Ghi.6985.1.S1_x_at
Ghi.1708.1.S1_at	Ghi.6251.1.A1_at	Ghi.1074.1.S1_s_at	GhiAffx.4507.1.S1_s_at	Ghi.6752.1.S1_at
Ghi.748.1.S1_s_at	Gra.1106.1.A1_s_at	Ghi.342.1.S1_at	Ghi.9258.2.S1_at	GhiAffx.60926.1.S1_at
Ghi.7941.1.A1_at	GhiAffx.20413.1.S1_s_at	Ghi.515.1.A1_s_at	Gra.2453.1.S1_x_at	Ghi.10061.1.S1_s_at
GhiAffx.60205.1.S1_at	Ghi.45.1.S1_at	GhiAffx.4036.1.S1_a_at	GhiAffx.18169.1.A1_at	Ghi.4156.1.S1_s_at
Gra.1569.1.A1_at	GhiAffx.184.1.S1_at	Ghi.621.1.S1_at	GraAffx.17633.1.S1_s_at	Ghi.342.2.A1_at
GhiAffx.21556.1.A1_at	Ghi.4064.2.S1_at	GhiAffx.35687.1.A1_s_at	GhiAffx.8052.1.S1_at	GhiAffx.40297.1.A1_at
Ghi.9262.1.A1_at	GhiAffx.6493.1.A1_at	Ghi.3810.1.A1_at	Gra.3073.1.S1_s_at	GhiAffx.47722.1.S1_at
Ghi.352.1.S1_s_at	Gra.308.1.A1_s_at	Ghi.4301.1.S1_s_at	GhiAffx.36465.1.A1_s_at	GhiAffx.6493.1.A1_at
GhiAffx.40815.1.S1_at	Ghi.434.1.S1_at	Ghi.1348.1.S1_at	Ghi.10522.1.A1_at	Gra.2678.1.S1_s_at
GhiAffx.40721.1.S1_at	Ghi.3938.2.S1_s_at	Ghi.3038.1.A1_s_at	Ghi.5848.1.A1_at	Ghi.5534.1.A1_at
Ghi.9282.1.S1_s_at	Ghi.3758.1.A1_at	Ghi.5518.1.S1_x_at	Gra.1571.1.S1_s_at	Ghi.2017.2.A1_s_at
Ghi.1157.1.S1_s_at	GraAffx.12353.1.A1_s_at	Ghi.9154.1.S1_at	GhiAffx.33542.1.S1_at	Gra.1742.1.A1_s_at
GhiAffx.6933.1.A1_at	GhiAffx.12635.1.S1_s_at	Ghi.872.1.S1_at	GhiAffx.12507.1.S1_at	GhiAffx.47887.1.A1_at
Ghi.4474.1.A1_at	GhiAffx.25920.1.A1_at	GraAffx.21117.1.S1_at	Ghi.4676.1.S1_s_at	Ghi.3135.1.S1_at
GhiAffx.29423.1.S1_s_at	GhiAffx.25700.1.A1_at	GhiAffx.42419.1.S1_at	GraAffx.26073.1.S1_s_at	GhiAffx.48556.1.S1_at
GhiAffx.28091.1.S1_at	Ghi.2580.1.A1_at	GhiAffx.60205.1.S1_at	Ghi.3711.1.S1_at	Ghi.3449.1.A1_at
Ghi.4438.1.A1_at	GraAffx.20435.1.A1_s_at	Ghi.8688.1.A1_at	GhiAffx.32210.1.S1_at	Ghi.9225.1.S1_at
Ghi.10159.1.A1_s_at	GhiAffx.25024.1.S1_at	Ghi.9272.1.S1_s_at	Gra.696.1.S1_s_at	Ghi.3440.1.A1_at
Ghi.7603.1.S1_at	GhiAffx.28270.1.S1_at	Ghi.3449.1.A1_at	Ghi.3304.3.S1_at	Ghi.5518.1.S1_x_at
Ghi.8698.1.A1_at	GhiAffx.60205.1.S1_at	GraAffx.12664.1.A1_s_at	Ghi.2515.2.S1_s_at	GhiAffx.4078.1.S1_s_at
Ghi.2022.1.A1_at	GhiAffx.25088.1.A1_s_at	Ghi.10488.1.S1_s_at	Ghi.7449.1.S1_at	Ghi.8965.1.S1_at
Ghi.350.1.S1_at	GhiAffx.29470.1.S1_at	GhiAffx.24761.1.A1_at	GhiAffx.22891.1.S1_s_at	Ghi.4248.1.S1_s_at
GhiAffx.52839.1.A1_x_at	Ghi.8863.1.S1_s_at	Ghi.4926.1.A1_at	GhiAffx.28112.1.S1_x_at	Ghi.3673.1.S1_at
GhiAffx.37564.1.S1_at	Ghi.3196.2.S1_at	Ghi.1127.1.S1_at	Ghi.4804.1.A1_s_at	Ghi.7116.1.S1_at
Ghi.3234.2.S1_s_at	GhiAffx.2014.1.S1_s_at	Ghi.7958.3.S1_at	Ghi.10802.1.S1_at	Ghi.1443.1.S1_x_at
Ghi.7728.1.S1_at	GhiAffx.34485.1.S1_at	Ghi.7844.1.S1_at	Ghi.10818.3.S1_s_at	GhiAffx.3717.1.S1_s_at
Ghi.3213.1.A1_at	GraAffx.11485.2.A1_a_at	Ghi.8335.1.S1_at	GhiAffx.3185.1.S1_at	Ghi.133.1.S1_s_at
GraAffx.17922.1.A1_s_at	Ghi.1739.4.S1_x_at	Ghi.350.1.S1_at	GhiAffx.50765.1.S1_at	GhiAffx.33672.1.S1_at
Ghi.3533.3.A1_at	Ghi.7839.3.S1_at	Ghi.4678.1.A1_at	Ghi.5778.1.S1_s_at	Ghi.992.1.S1_s_at
GhiAffx.12552.1.S1_at	Ghi.9175.1.S1_at	GhiAffx.30957.1.A1_at	Gra.1321.1.S1_x_at	Ghi.8907.1.S1_at
GhiAffx.33980.1.A1_at	Ghi.6982.1.A1_x_at	Ghi.4164.1.S1_at	GraAffx.30526.1.A1_at	GhiAffx.21819.1.S1_at
Ghi.515.1.A1_s_at	Ghi.3888.1.S1_s_at	Ghi.992.1.S1_s_at	Gra.1094.2.S1_x_at	GhiAffx.4183.1.S1_s_at
Ghi.455.1.S1_at	GhiAffx.43681.1.S1_at	GhiAffx.27788.1.A1_at	Ghi.5022.4.A1_s_at	Ghi.4277.1.S1_x_at
GraAffx.27710.1.S1_s_at	Ghi.4233.1.A1_s_at	Ghi.686.1.S1_at	GhiAffx.6044.1.S1_at	Ghi.1127.4.A1_at
Ghi.1108.1.S1_at	Ghi.4405.1.S1_at	GhiAffx.63064.1.S1_x_at	Ghi.9346.2.A1_s_at	Gra.432.1.S1_s_at
GhiAffx.47887.1.A1_at	GraAffx.31726.1.S1_s_at	Gra.1742.1.S1_x_at	Gra.1715.1.S1_s_at	GhiAffx.50396.2.S1_s_at
GraAffx.27997.1.S1_s_at	GraAffx.21041.2.A1_at	GhiAffx.28839.2.S1_at	GraAffx.5200.1.A1_s_at	Ghi.5601.1.A1_at
GhiAffx.43114.1.S1_s_at	Ghi.9276.1.S1_at	Ghi.9266.1.A1_at	Ghi.5875.1.A1_at	Ghi.10782.1.S1_s_at
GhiAffx.41021.1.S1_s_at	GhiAffx.592.1.S1_at	Ghi.10194.2.A1_at	GhiAffx.53261.1.A1_at	Gra.787.2.A1_s_at
GhiAffx.27572.1.S1_s_at	Ghi.3533.3.S1_s_at	GhiAffx.16621.1.S1_at	Ghi.8170.1.S1_s_at	GhiAffx.48166.1.S1_at
GhiAffx.16292.1.S1_at	GhiAffx.9876.1.S1_s_at	Ghi.8831.1.S1_at	Ghi.1107.2.S1_at	GraAffx.21652.1.A1_x_at
Ghi.4975.2.S1_x_at	GraAffx.8554.1.S1_s_at	Ghi.1370.1.A1_x_at	GhiAffx.60906.1.S1_at	Ghi.3615.2.A1_x_at
Ghi.434.1.S1_at	Ghi.6330.2.A1_at	Ghi.1127.4.S1_x_at	GraAffx.11715.1.A1_at	Gra.2721.1.A1_at
Ghi.6693.1.A1_at	GhiAffx.1527.1.S1_at	GhiAffx.1868.2.A1_at	GraAffx.8891.1.S1_at	Ghi.7954.1.S1_s_at
Ghi.3257.1.A1_at	Gra.124.1.S1_s_at	Ghi.3310.1.A1_s_at	GhiAffx.45577.1.S1_s_at	GhiAffx.25192.1.A1_s_at
GraAffx.2599.1.A1_at	Gra.1008.2.A1_s_at	GhiAffx.60468.1.S1_at	Gra.1498.1.S1_x_at	GhiAffx.25432.1.A1_s_at
GhiAffx.8242.1.S1_s_at	Ghi.10438.1.S1_s_at	GhiAffx.29277.1.A1_at	GhiAffx.63414.1.S1_at	Ghi.4010.1.A1_at
Gra.309.1.S1_at	GhiAffx.40901.1.S1_at	Ghi.8544.1.S1_at	Gra.2572.1.A1_s_at	Ghi.4926.1.A1_at
GhiAffx.592.1.S1_at	Ghi.4064.2.A1_at	Ghi.4240.1.S1_at	GhiAffx.11129.1.S1_at	Ghi.4651.1.A1_a_at
Ghi.10488.1.S1_s_at	GhiAffx.37268.1.A1_at	GraAffx.8143.1.A1_at	GhiAffx.6675.1.S1_at	GhiAffx.14660.1.A1_at
Ghi.3958.1.A1_at	Ghi.6180.1.A1_at	Ghi.4151.1.S1_at	Gra.1759.2.S1_s_at	Ghi.3608.1.A1_at
Ghi.5233.1.A1_a_at	GraAffx.27650.1.A1_s_at	Ghi.1957.1.S1_at	GhiAffx.42212.1.S1_s_at	Ghi.5866.1.A1_x_at
Ghi.7958.3.S1_at	Ghi.5298.1.S1_at	GhiAffx.13869.1.S1_s_at	Gra.2021.1.A1_at	Ghi.6154.2.S1_at
GraAffx.16697.1.S1_at	Ghi.106.1.S1_s_at	Ghi.4753.1.A1_at	GhiAffx.3647.1.S1_at	Ghi.5088.1.A1_s_at
GhiAffx.1868.2.A1_at	GraAffx.28447.1.A1_s_at	GhiAffx.17182.1.S1_at	Ghi.8366.2.S1_at	GhiAffx.1589.43.S1_x_at
GhiAffx.7507.1.A1_at	GhiAffx.42606.1.S1_at	Ghi.7389.2.A1_x_at	Gra.771.1.A1_at	GhiAffx.23296.1.S1_s_at
Ghi.9228.1.A1_at	Ghi.1168.2.S1_at	GhiAffx.40721.1.S1_at	Gra.2981.1.S1_at	Ghi.9187.1.S1_s_at
Ghi.1054.1.S1_at	GhiAffx.15865.1.S1_a_at	Ghi.4011.1.A1_s_at	GraAffx.32714.1.A1_s_at	Ghi.4271.1.S1_s_at
Ghi.598.1.S1_x_at	GhiAffx.3890.1.A1_at	GhiAffx.7457.1.S1_at	Gra.1865.1.A1_s_at	Ghi.621.1.S1_at
GhiAffx.7298.1.S1_at	Gra.733.2.S1_x_at	Ghi.3971.1.S1_at	GraAffx.21981.1.A1_at	Ghi.5684.1.A1_at
Ghi.3626.1.A1_at	Ghi.9182.3.S1_at	Ghi.495.1.S1_at	Ghi.7494.1.S1_s_at	GhiAffx.12704.1.S1_at
GhiAffx.7807.1.S1_s_at	GhiAffx.46411.1.S1_at	GhiAffx.1938.1.S1_s_at	GraAffx.29914.1.S1_at	GhiAffx.5835.2.S1_at
Ghi.29.1.S1_at	Ghi.2692.2.S1_at	Ghi.434.1.S1_at	Ghi.1032.3.S1_at	GraAffx.12664.1.A1_s_at
Ghi.1182.1.S1_s_at	Ghi.4094.1.A1_at	GhiAffx.12908.1.S1_at	GraAffx.20895.1.A1_s_at	GhiAffx.27778.1.S1_s_at
Ghi.157.2.S1_at	Ghi.3653.1.S1_s_at	GhiAffx.7786.1.A1_s_at	Ghi.3138.1.S1_s_at	Ghi.3080.1.S1_at
Ghi.8743.1.A1_at	Ghi.3293.1.A1_s_at	Ghi.6625.1.S1_at	Ghi.8251.1.S1_x_at	GhiAffx.27928.1.S1_at
GraAffx.8143.1.A1_at	GhiAffx.39637.1.S1_at	GhiAffx.63433.1.S1_s_at	GraAffx.19519.1.A1_s_at	Ghi.5214.1.A1_at
Ghi.9163.2.S1_at	Ghi.5128.1.A1_at	Gra.1939.3.S1_a_at	Ghi.6260.1.S1_x_at	Ghi.8688.1.A1_at
Ghi.2979.2.S1_at	Ghi.7994.2.S1_at	Ghi.6901.1.A1_s_at	GhiAffx.24518.1.S1_s_at	Ghi.9178.3.A1_at
Ghi.348.1.S1_at	Ghi.3691.2.A1_at	GhiAffx.7649.1.S1_s_at	GraAffx.3709.1.S1_s_at	GhiAffx.9824.1.S1_at
Ghi.4017.1.A1_at	Ghi.9327.1.S1_s_at	Ghi.5534.1.A1_at	Gra.1466.1.A1_at	Ghi.3157.1.A1_at
Ghi.3008.1.S1_at	Ghi.2608.2.S1_at	Ghi.9149.4.A1_s_at	Ghi.6529.1.S1_at	Ghi.8610.1.S1_s_at
GhiAffx.44038.1.S1_at	Ghi.5326.1.S1_s_at	Ghi.1671.1.S1_at	GraAffx.19728.1.A1_s_at	Ghi.8862.1.A1_at
Ghi.4285.1.S1_x_at	Gra.1110.2.S1_at	Ghi.4598.1.A1_at	Gra.526.1.A1_s_at	GhiAffx.49595.1.S1_at
Ghi.179.1.S1_at	GraAffx.33632.1.A1_at	Ghi.3391.2.S1_at	GhiAffx.4085.1.A1_at	Ghi.7077.1.S1_s_at
Ghi.9015.1.S1_s_at	GhiAffx.6864.1.S1_at	GraAffx.8537.2.A1_at	GraAffx.22803.2.A1_s_at	Ghi.1946.1.S1_at
Gra.108.2.A1_x_at	GraAffx.23160.1.S1_s_at	GraAffx.16697.1.S1_at	Gra.1400.1.A1_at	Ghi.6812.1.S1_at
Ghi.4810.1.A1_at	GhiAffx.48558.2.S1_x_at	Ghi.1127.4.A1_at	GraAffx.32465.1.A1_at	GhiAffx.43841.1.S1_s_at
Ghi.6348.1.A1_x_at	Ghi.3195.1.A1_at	GhiAffx.24708.1.A1_s_at	Ghi.3286.1.S1_at	GraAffx.21117.1.S1_at
GhiAffx.26171.1.A1_at	GraAffx.31228.1.S1_s_at	Ghi.10466.2.S1_at	GraAffx.33590.1.A1_at	Ghi.7335.1.S1_at
Ghi.4301.1.S1_s_at	GhiAffx.14825.1.S1_s_at	Gra.2694.1.S1_s_at	GhiAffx.28739.1.S1_s_at	GraAffx.20526.1.A1_s_at
Ghi.3215.1.S1_s_at	GhiAffx.12704.1.A1_s_at	GhiAffx.59753.1.S1_at	GraAffx.32316.1.A1_s_at	GhiAffx.33946.1.S1_at
Ghi.7976.1.S1_at	Ghi.6500.1.S1_at	Ghi.8754.1.A1_at	Ghi.6303.1.S1_at	Ghi.6449.1.A1_at
Ghi.154.1.S1_s_at	Ghi.6141.2.S1_at	Ghi.5971.1.S1_at	Ghi.1675.1.S1_s_at	GhiAffx.60801.1.S1_at
Gra.1239.1.S1_at	GhiAffx.49943.1.A1_at	Ghi.6731.1.A1_at	Ghi.2910.1.S1_at	Gra.2694.1.S1_s_at
Ghi.6522.1.S1_at	Ghi.9184.2.A1_at	Ghi.3196.2.S1_at	Gra.1457.1.S1_at	GhiAffx.40204.1.A1_at
Ghi.299.1.S1_s_at	Ghi.688.1.S1_at	Ghi.4277.1.S1_x_at	Ghi.5067.3.S1_at	Ghi.1127.1.S1_at
Ghi.7319.2.S1_at	Ghi.6713.1.S1_s_at	Ghi.2844.1.S1_s_at	Ghi.9124.2.S1_s_at	Gra.2126.1.A1_at
Ghi.3873.1.A1_at	Ghi.4037.3.S1_s_at	Ghi.4975.1.S1_x_at	Ghi.9678.2.S1_at	GhiAffx.11958.1.S1_at
Ghi.4252.1.S1_x_at	Gra.2420.1.A1_s_at	Ghi.6206.1.S1_at	Ghi.8572.1.S1_at	Ghi.157.2.S1_at
Ghi.5190.1.S1_s_at	Ghi.7896.1.S1_s_at	Ghi.4185.1.S1_at	GhiAffx.11222.1.S1_at	GhiAffx.63419.1.S1_at
Ghi.8845.1.A1_s_at	Ghi.3454.1.S1_at	Ghi.3502.1.A1_at	GraAffx.28706.1.S1_s_at	Ghi.9178.3.S1_at
Ghi.4240.1.S1_at	Ghi.3075.1.S1_at	Ghi.9240.1.S1_s_at	GhiAffx.60824.1.S1_x_at	Gra.1841.1.S1_s_at
GhiAffx.45058.1.A1_s_at	GhiAffx.1589.7.S1_at	GhiAffx.64249.7.S1_x_at	Gra.1993.1.A1_x_at	GraAffx.32178.1.A1_a_at
GhiAffx.24389.1.S1_at	GraAffx.17799.1.A1_s_at	Ghi.3564.1.S1_at	Ghi.428.1.A1_x_at	Ghi.6669.1.A1_at
Ghi.4193.1.S1_at	Ghi.10464.1.S1_at	Ghi.3626.1.A1_at	Ghi.7126.2.S1_at	Ghi.7941.1.A1_at
GhiAffx.1589.43.S1_x_at	Gra.994.2.S1_s_at	Ghi.8796.1.S1_at	Gra.635.2.A1_at	GhiAffx.28091.1.S1_at
Ghi.3502.1.A1_at	Ghi.10503.3.S1_s_at	Gra.3009.3.A1_s_at	GhiAffx.10817.1.S1_at	Gra.2817.1.A1_at
Gra.1008.2.A1_s_at	Ghi.6023.1.A1_s_at	GhiAffx.24792.1.S1_at	GraAffx.30233.1.A1_at	GhiAffx.45058.1.A1_s_at
GhiAffx.9171.1.S1_s_at	Ghi.8923.1.A1_at	GraAffx.31246.1.S1_at	GraAffx.22573.1.A1_s_at	GhiAffx.2326.1.A1_a_at
Ghi.9069.1.S1_s_at	Ghi.5326.1.A1_s_at	Ghi.1708.1.S1_at	GhiAffx.14194.1.A1_at	GraAffx.27688.1.A1_s_at
Ghi.4598.1.A1_at	Gra.1851.2.A1_at	GhiAffx.18859.1.S1_at	Ghi.3408.1.A1_at	Ghi.4017.1.A1_at
GraAffx.33830.2.S1_s_at	Ghi.10033.3.S1_s_at	Ghi.5810.1.S1_at	GhiAffx.4978.1.S1_at	GraAffx.15487.1.S1_s_at
GhiAffx.4169.2.A1_at	GhiAffx.47032.1.S1_at	Ghi.4156.1.S1_s_at	Ghi.7959.2.S1_s_at	Gra.1569.1.A1_at
Gra.1108.2.S1_s_at	Ghi.7954.2.S1_at	Ghi.2303.1.A1_at	GraAffx.20510.1.S1_s_at	GhiAffx.13341.1.S1_at
Ghi.10686.1.A1_at	Gra.2954.1.A1_at	GhiAffx.47674.1.S1_at	GraAffx.6605.1.A1_at	Ghi.9201.1.A1_at
GhiAffx.63433.1.S1_s_at	GhiAffx.6307.2.A1_s_at	GhiAffx.50485.1.S1_at	GhiAffx.16365.1.A1_s_at	GhiAffx.64249.7.S1_x_at
GraAffx.16008.1.S1_s_at	GhiAffx.60468.1.S1_at	GhiAffx.10384.1.S1_at	Ghi.6303.1.A1_at	Ghi.9359.1.S1_at
Ghi.6734.1.S1_x_at	Ghi.5981.1.S1_at	Ghi.8995.1.A1_s_at	Gra.2706.2.S1_s_at	Ghi.733.1.S1_at
GhiAffx.6855.1.A1_at	Ghi.5451.1.S1_at	Ghi.9206.2.A1_at	Ghi.4573.1.S1_at	Ghi.350.1.S1_at
Gra.108.2.S1_s_at	GhiAffx.3767.1.S1_at	GhiAffx.23700.1.S1_s_at	GraAffx.31069.1.A1_s_at	Ghi.9880.2.A1_x_at
GhiAffx.51048.1.A1_s_at	Gra.746.1.A1_s_at	Ghi.6299.1.A1_at	Ghi.3708.1.A1_at	Ghi.872.1.S1_at
GhiAffx.25700.1.A1_at	Ghi.4375.2.S1_at	GhiAffx.15969.1.S1_at	Gra.2037.1.A1_at	GhiAffx.59945.1.S1_at
Ghi.3913.1.A1_x_at	Ghi.3533.3.A1_at	Ghi.8981.1.A1_s_at	GhiAffx.3538.1.S1_at	Gra.90.1.A1_s_at
GhiAffx.15571.1.S1_a_at	Gra.1723.1.A1_at	GhiAffx.24168.1.S1_at	GhiAffx.18151.1.S1_at	Ghi.3442.3.A1_at
Ghi.9271.5.A1_at	GhiAffx.23161.1.S1_at	GraAffx.15661.2.S1_at	GhiAffx.35467.1.S1_s_at	Ghi.5291.1.S1_s_at
Ghi.3211.1.A1_at	Ghi.2685.1.S1_s_at	Ghi.10061.1.S1_s_at	Gra.804.1.A1_s_at	Ghi.3962.1.S1_at
Ghi.4795.1.A1_s_at	Ghi.296.1.S1_s_at	Ghi.8949.1.S1_at	Gra.2698.1.A1_at	GhiAffx.34015.1.S1_at
Ghi.3432.1.A1_at	Ghi.8756.1.A1_at	GhiAffx.62564.1.S1_at	GraAffx.28164.1.A1_s_at	Ghi.283.1.S1_s_at
Ghi.4088.1.A1_x_at	Ghi.6224.1.S1_at	Ghi.3407.1.A1_at	Ghi.3805.1.A1_s_at	Ghi.1677.1.S1_at
GhiAffx.6166.1.S1_at	GhiAffx.51644.1.S1_at	Ghi.2838.1.S1_at	GhiAffx.29545.1.A1_at	GarAffx.26709.1.S1_s_at
Ghi.7389.1.S1_x_at	Ghi.3683.1.A1_x_at	GarAffx.37322.1.S1_s_at	Ghi.3805.1.S1_at	GhiAffx.12552.1.S1_at
Ghi.4651.1.A1_a_at	Ghi.2715.1.A1_at	Gra.2721.1.A1_at	Ghi.6236.2.S1_s_at	GhiAffx.197.1.S1_x_at
GhiAffx.25432.1.A1_s_at	GhiAffx.19899.1.S1_s_at	GhiAffx.24664.1.A1_at	Ghi.9491.1.S1_at	Ghi.1133.1.S1_at
Ghi.1372.1.S1_at	Ghi.8126.1.S1_x_at	Ghi.6824.1.A1_s_at	GhiAffx.15966.1.S1_at	Ghi.2969.1.S1_at
Ghi.8845.1.S1_at	GhiAffx.17172.1.A1_at	GhiAffx.21015.1.S1_at	Ghi.895.1.S1_x_at	Ghi.4151.1.S1_at
Ghi.1460.1.S1_at	Ghi.1845.1.S1_at	GhiAffx.32048.1.S1_at	Gra.640.1.S1_s_at	GhiAffx.30957.1.A1_at
Ghi.572.1.S1_x_at	Gra.740.1.S1_s_at	Ghi.6870.1.A1_x_at	Ghi.9491.1.A1_s_at	Gra.2050.1.S1_s_at
Ghi.6776.1.S1_at	GhiAffx.24885.1.S1_at	Ghi.9163.1.S1_s_at	Ghi.8023.1.S1_at	Ghi.9029.1.A1_at
Ghi.4916.1.A1_x_at	Ghi.9959.1.S1_s_at	GhiAffx.1589.43.S1_x_at	Gra.2059.2.S1_s_at	GhiAffx.63445.1.S1_at
GhiAffx.3083.3.S1_s_at	GhiAffx.21445.1.A1_at	GhiAffx.4618.1.S1_at	GhiAffx.8042.1.A1_at	Ghi.10383.1.S1_s_at
GraAffx.968.1.S1_at	GhiAffx.36662.1.S1_s_at	Ghi.5476.1.A1_at	Ghi.3708.1.S1_s_at	GhiAffx.7786.1.A1_s_at
GhiAffx.50377.2.S1_at	GhiAffx.18012.1.S1_at	Ghi.5088.1.A1_s_at	Ghi.9740.1.S1_s_at	Ghi.10563.1.S1_s_at
Ghi.9253.2.A1_a_at	GraAffx.3187.1.S1_s_at	Ghi.3008.1.S1_at	GraAffx.4216.1.A1_at	Ghi.9268.1.S1_x_at
Ghi.3737.1.A1_at	GhiAffx.33946.1.A1_s_at	Ghi.2264.1.A1_at	Ghi.4663.1.A1_x_at	GhiAffx.43681.1.S1_at
Ghi.5088.1.A1_s_at	Ghi.9587.1.S1_s_at	Ghi.3297.1.A1_at	Gra.1049.1.A1_at	GhiAffx.24664.1.A1_at
Ghi.6327.2.S1_at	Ghi.9539.1.S1_at	Ghi.4248.1.A1_s_at	Ghi.2337.1.S1_s_at	Ghi.8929.1.A1_at
GhiAffx.15164.1.A1_s_at	Gra.2744.1.S1_s_at	Ghi.4193.1.S1_at	Gra.2498.1.A1_s_at	Ghi.3162.1.A1_at
Ghi.4975.1.S1_x_at	Ghi.5113.1.A1_at	GarAffx.26709.1.S1_s_at	Gra.1483.2.S1_at	Ghi.3075.1.S1_at
Ghi.9208.1.S1_at	Ghi.4165.1.S1_at	Gra.2800.1.A1_s_at	Ghi.895.2.S1_x_at	Ghi.3751.1.S1_s_at
Ghi.3793.1.A1_at	Ghi.4881.1.A1_x_at	Ghi.5684.1.A1_at	Ghi.10818.1.S1_s_at	GraAffx.28971.2.A1_at
GraAffx.11906.4.A1_a_at	Ghi.2580.1.S1_s_at	Gra.1509.1.A1_at	Ghi.10823.2.S1_s_at	Ghi.1739.2.S1_s_at
Ghi.3342.1.S1_at	GhiAffx.4169.2.A1_at	GhiAffx.4592.1.S1_at	Ghi.6236.1.S1_s_at	GhiAffx.3083.3.S1_s_at
GraAffx.8284.1.S1_s_at	Gra.1286.1.S1_at	Gra.463.1.A1_s_at	GhiAffx.7664.1.S1_s_at	Ghi.92.1.S1_at
GhiAffx.1788.1.S1_at	Ghi.8088.1.S1_at	Ghi.6985.1.S1_x_at	GhiAffx.36233.1.S1_at	Ghi.8610.3.A1_a_at
Ghi.7325.3.A1_s_at	Ghi.1915.1.S1_at	Ghi.5482.1.A1_at	Gra.3008.1.A1_at	Ghi.495.1.S1_at
Ghi.912.3.A1_at	Ghi.4233.1.S1_at	Ghi.6732.1.A1_at	Gra.3105.1.A1_s_at	GhiAffx.22869.1.S1_at
Ghi.3962.1.S1_at	Ghi.1495.1.S1_at	Ghi.6546.1.S1_s_at	Ghi.2515.2.A1_s_at	GraAffx.9185.1.S1_s_at
GhiAffx.34527.1.A1_at	GhiAffx.28839.2.S1_at	Ghi.7069.1.S1_at	GraAffx.10121.1.A1_s_at	Ghi.3597.1.S1_at
Gra.1064.4.A1_at	Ghi.9123.1.S1_at	GhiAffx.42472.1.S1_s_at	GhiAffx.27988.1.S1_at	GraAffx.34259.1.A1_at
Ghi.4247.1.A1_at	Ghi.9024.1.S1_s_at	Ghi.1114.1.S1_s_at	Gra.1268.2.A1_at	Ghi.3726.2.S1_s_at
GhiAffx.42302.1.S1_at	GhiAffx.21123.1.S1_at	GraAffx.17922.1.A1_s_at	GhiAffx.27013.1.S1_at	GraAffx.24598.2.A1_s_at
Ghi.8809.2.S1_at	GraAffx.26145.1.S1_x_at	Ghi.4731.1.A1_at	Ghi.4158.1.A1_s_at	Ghi.3541.1.A1_at
Ghi.3662.1.S1_at	Ghi.4405.1.A1_at	Ghi.4108.3.A1_x_at	Gra.2308.1.A1_s_at	Ghi.8949.1.A1_at
Ghi.135.1.S1_at	Ghi.9070.1.A1_at	Ghi.6731.1.S1_at	Gra.1111.1.A1_at	Ghi.1957.1.S1_at
Gra.1508.1.A1_s_at	Ghi.3071.1.S1_s_at	Ghi.6903.1.A1_at	GraAffx.33625.1.A1_at	Ghi.3287.1.A1_s_at
Ghi.133.1.S1_s_at	GhiAffx.5828.1.S1_s_at	Ghi.9344.1.S1_s_at	GhiAffx.41539.1.S1_at	GhiAffx.1589.55.S1_at
GhiAffx.12729.1.A1_at	GraAffx.31884.1.S1_s_at	Gra.1008.2.A1_s_at	GhiAffx.62842.1.S1_at	GhiAffx.30912.1.S1_at
Ghi.3320.2.S1_at	Ghi.5420.1.S1_s_at	Ghi.5893.1.S1_at	Ghi.5711.1.S1_at	Ghi.1605.1.S1_s_at
Ghi.3418.1.A1_at	Ghi.5603.1.A1_at	GhiAffx.5052.1.S1_at	GhiAffx.46297.1.S1_s_at	GhiAffx.15865.1.S1_a_at
Ghi.3648.1.A1_at	GhiAffx.5954.1.S1_s_at	Ghi.7.1.S1_x_at	GraAffx.25758.1.S1_at	GraAffx.27710.1.S1_s_at
GhiAffx.39736.1.S1_at	Ghi.4037.3.A1_s_at	Ghi.2294.3.A1_s_at	Gra.876.1.A1_at	Ghi.10074.2.S1_at
Ghi.5109.1.A1_at	GhiAffx.59753.1.S1_at	Ghi.9629.1.S1_s_at	Gra.1880.1.S1_s_at	GhiAffx.7281.1.S1_at
Gra.2105.1.A1_s_at	GhiAffx.24684.1.S1_s_at	Ghi.4417.1.A1_at	Ghi.9252.1.A1_at	GhiAffx.21015.1.S1_at
GhiAffx.2173.2.S1_at	Ghi.1504.1.S1_at	Ghi.3793.1.A1_at	GraAffx.30145.1.A1_s_at	Gra.2073.1.A1_s_at
Ghi.10074.2.S1_at	Ghi.2777.1.S1_s_at	GhiAffx.12552.1.S1_at	Ghi.7729.1.S1_s_at	Ghi.9697.1.A1_s_at
Gra.1630.2.S1_x_at	GhiAffx.41278.1.S1_at	GhiAffx.37193.1.A1_s_at	GhiAffx.2668.1.A1_at	Ghi.3211.1.A1_at
Ghi.9206.2.A1_at	GraAffx.27297.1.S1_x_at	Ghi.807.1.S1_s_at	GhiAffx.31378.1.S1_at	Ghi.3310.1.A1_s_at
Ghi.10783.1.S1_at	Ghi.4571.1.A1_at	Ghi.5291.1.S1_s_at	Ghi.3784.2.S1_s_at	Ghi.9266.1.A1_at
Ghi.5893.1.S1_at	GraAffx.27948.1.S1_s_at	GhiAffx.9171.1.S1_s_at	Ghi.4688.1.A1_at	Ghi.2177.1.S1_s_at
GhiAffx.59945.1.S1_at	GhiAffx.6166.1.S1_at	GraAffx.33295.1.S1_s_at	Ghi.1043.3.A1_at	GhiAffx.27788.1.A1_at
Ghi.6741.1.S1_at	Gra.1976.1.S1_s_at	Ghi.3729.1.A1_s_at	Ghi.4313.1.S1_at	Ghi.10074.2.A1_at
GhiAffx.7202.1.S1_at	GhiAffx.23866.1.S1_at	Gra.2575.1.S1_s_at	GraAffx.3187.1.S1_s_at	GhiAffx.50595.1.A1_at
Ghi.3858.2.A1_at	Ghi.5306.2.A1_at	GhiAffx.40637.2.A1_at	GhiAffx.11691.1.S1_at	Ghi.6408.1.A1_s_at
GhiAffx.7895.1.S1_x_at	Ghi.4227.1.S1_s_at	GhiAffx.15865.1.S1_a_at	GhiAffx.45247.1.S1_at	Ghi.4975.1.S1_x_at
Ghi.3583.4.A1_s_at	GhiAffx.49750.1.S1_at	Gra.222.1.A1_s_at	Ghi.9283.2.A1_s_at	GhiAffx.514.1.S1_at
Ghi.2979.2.A1_at	Ghi.10388.2.S1_at	Ghi.4666.1.A1_s_at	GhiAffx.909.1.S1_s_at	Ghi.4474.1.A1_at
Ghi.1732.1.S1_at	Ghi.752.2.S1_s_at	Ghi.8680.1.A1_x_at	GhiAffx.54078.1.S1_at	GraAffx.31246.1.S1_at
GhiAffx.13109.1.S1_at	GhiAffx.61329.1.S1_s_at	Ghi.9312.2.S1_x_at	Gra.2739.1.A1_s_at	GhiAffx.12721.1.A1_at
Ghi.9154.1.A1_at	Ghi.3227.2.S1_at	GraAffx.26779.1.S1_at	Ghi.5367.1.S1_s_at	GraAffx.16018.2.A1_a_at
Ghi.1372.1.A1_at	Ghi.7418.1.S1_s_at	GraAffx.15487.1.S1_s_at	GraAffx.12153.1.A1_s_at	Ghi.6612.1.S1_at
Ghi.9263.1.A1_a_at	Ghi.9164.2.S1_at	Ghi.3648.1.A1_at	Ghi.746.2.A1_at	Ghi.8314.1.S1_at
Ghi.8064.2.S1_s_at	Ghi.6141.1.S1_at	GhiAffx.49595.1.S1_at	Ghi.9666.2.S1_s_at	GhiAffx.16292.1.S1_at
GhiAffx.13394.2.S1_x_at	GhiAffx.7298.1.S1_at	GraAffx.25891.1.S1_at	Gra.1392.1.A1_s_at	GraAffx.11906.4.A1_a_at
GhiAffx.10406.1.S1_at	Ghi.10033.1.S1_s_at	GhiAffx.23788.1.A1_at	Ghi.10747.1.S1_at	Gra.623.2.S1_s_at
GhiAffx.5990.1.A1_s_at	GhiAffx.37268.1.S1_s_at	GhiAffx.6933.1.A1_at	Gra.788.1.S1_s_at	Ghi.2869.1.S1_at
GhiAffx.21575.1.S1_at	Ghi.6632.1.S1_s_at	Ghi.6820.1.A1_at	GhiAffx.23919.1.S1_at	Ghi.4444.1.A1_at
Ghi.3533.3.S1_s_at	GhiAffx.33946.1.S1_at	GhiAffx.25605.1.S1_at	Ghi.10485.1.S1_s_at	Ghi.6206.1.S1_at
Ghi.6443.2.A1_s_at	Ghi.8995.1.A1_s_at	Ghi.3726.2.S1_s_at	Gra.800.1.A1_s_at	GhiAffx.12901.1.S1_at
GhiAffx.40901.1.S1_at	GraAffx.25344.1.S1_a_at	Ghi.5306.2.A1_at	GhiAffx.5371.1.S1_at	Ghi.9155.2.S1_s_at
GhiAffx.2003.1.S1_at	GhiAffx.22869.1.S1_at	Ghi.3442.3.A1_at	GhiAffx.39318.1.S1_at	GhiAffx.1859.1.S1_at
GhiAffx.5627.1.S1_at	Ghi.7480.1.A1_at	GhiAffx.11775.1.S1_at	GhiAffx.12571.1.S1_at	Ghi.3770.1.A1_at
Ghi.7640.1.S1_at	Ghi.733.1.S1_at	Ghi.3287.1.A1_s_at	GraAffx.21437.1.A1_at	GhiAffx.63571.1.S1_at
Ghi.4370.1.A1_at	GhiAffx.25388.1.S1_at	Ghi.9253.2.A1_a_at	Ghi.6271.2.S1_s_at	Ghi.4209.1.S1_s_at
Gra.660.1.A1_at	Ghi.8863.1.A1_at	Ghi.5214.1.A1_at	Ghi.9821.1.A1_at	Ghi.9151.2.S1_at
Ghi.3054.1.A1_s_at	GhiAffx.6539.1.A1_s_at	Ghi.6734.1.S1_x_at	Ghi.8976.2.S1_at	Ghi.5549.1.A1_x_at
GhiAffx.4738.1.S1_at	Gra.2773.1.S1_s_at	Ghi.9172.1.A1_s_at	Ghi.9230.3.S1_at	Ghi.3229.1.A1_at
GhiAffx.47722.1.A1_at	Ghi.5731.1.A1_at	Ghi.6812.1.S1_at	GhiAffx.1126.1.S1_a_at	GhiAffx.25700.1.A1_at
Ghi.7941.1.S1_at	GhiAffx.16826.1.S1_at	GhiAffx.32176.1.A1_s_at	Gra.2306.1.A1_s_at	GhiAffx.13273.1.S1_at
GhiAffx.5304.1.S1_s_at	GhiAffx.673.1.S1_at	Ghi.3157.1.A1_at	Gra.636.2.A1_s_at	Ghi.1234.1.S1_s_at
Ghi.8698.1.S1_x_at	Ghi.1581.1.S1_at	Ghi.8314.1.S1_at	Ghi.3784.2.A1_s_at	GraAffx.32449.1.A1_at
Ghi.1133.1.S1_at	GhiAffx.4205.1.S1_a_at	GhiAffx.60926.1.S1_at	Ghi.8369.1.A1_s_at	Ghi.9697.2.S1_s_at
GhiAffx.37268.1.A1_at	Ghi.1402.2.A1_at	Ghi.4285.1.S1_x_at	Gra.1312.2.S1_s_at	GraAffx.31884.1.S1_s_at
Ghi.9155.2.S1_s_at	Ghi.6320.2.S1_at	Gra.2073.1.A1_s_at	Gra.1218.2.A1_at	GhiAffx.48492.1.A1_s_at
Ghi.6476.1.S1_at	Ghi.10595.1.S1_at	GhiAffx.14660.1.A1_at	GraAffx.30224.1.A1_at	Ghi.1407.1.A1_s_at
Ghi.9153.1.S1_x_at	GraAffx.8537.8.S1_s_at	Ghi.3402.1.A1_at	Ghi.3763.1.A1_s_at	GhiAffx.22009.1.S1_at
Ghi.7192.1.S1_at	Ghi.6746.1.A1_s_at	GhiAffx.27528.2.S1_at	GhiAffx.9327.1.S1_s_at	Ghi.4013.1.A1_at
Ghi.3440.1.A1_at	Ghi.5727.1.A1_at	GhiAffx.1589.55.S1_at	GhiAffx.4825.1.S1_s_at	Ghi.3312.4.S1_at
Gra.1608.2.A1_s_at	GhiAffx.16292.1.S1_at	Ghi.6672.1.A1_at	Gra.971.2.A1_s_at	GhiAffx.1589.7.S1_at
Ghi.827.1.S1_s_at	GhiAffx.4115.1.A1_s_at	Ghi.4651.2.A1_s_at	Ghi.10688.1.S1_s_at	GhiAffx.25605.1.S1_at
Ghi.847.1.A1_s_at	Ghi.9090.1.S1_at	Ghi.4872.1.A1_at	GraAffx.26327.1.A1_s_at	Ghi.572.1.S1_x_at
Ghi.2132.1.S1_s_at	Ghi.4438.1.A1_at	Ghi.9194.2.A1_x_at	Ghi.8369.2.S1_s_at	GhiAffx.60468.1.S1_at
Ghi.3143.1.S1_at	Ghi.9113.1.S1_at	GhiAffx.9683.1.A1_s_at	Gra.2141.1.S1_s_at	Ghi.729.1.S1_at
Ghi.1915.1.S1_at	Ghi.4512.1.A1_x_at	Ghi.983.1.S1_at	GraAffx.12046.1.S1_s_at	GhiAffx.8694.1.S1_a_at
Ghi.1677.1.S1_at	Ghi.1407.1.A1_s_at	Ghi.9462.1.S1_at	Ghi.1121.1.A1_at	Ghi.1997.2.A1_at
Ghi.4013.1.A1_at	Ghi.1997.2.A1_at	Ghi.1214.1.S1_at	Gra.1180.1.A1_s_at	Ghi.4983.1.A1_at
Ghi.6601.1.S1_x_at	Ghi.6495.1.S1_at	Ghi.6656.1.A1_at	Gra.1454.1.A1_s_at	Gra.1630.2.S1_x_at
GraAffx.21341.1.A1_s_at	Ghi.8603.1.S1_s_at	Ghi.8862.1.A1_at	Ghi.7943.1.S1_at	GraAffx.29836.1.A1_at
GhiAffx.59727.1.S1_s_at	Ghi.10388.3.S1_at	Ghi.3942.1.S1_x_at	GraAffx.8958.1.S1_s_at	GhiAffx.22905.1.A1_s_at
GhiAffx.16092.1.A1_s_at	GhiAffx.18050.1.S1_s_at	GraAffx.11906.4.A1_a_at	GhiAffx.1126.2.S1_at	Ghi.5825.1.A1_s_at
Ghi.1247.2.A1_x_at	GhiAffx.23788.1.A1_at	Ghi.9163.2.S1_at	Ghi.6899.1.A1_at	GraAffx.24476.1.A1_at
Ghi.5693.2.S1_s_at	GhiAffx.56524.1.S1_at	Ghi.10296.3.S1_x_at	GraAffx.27014.1.S1_at	Ghi.4108.3.A1_x_at
GhiAffx.12945.1.S1_at	Ghi.8954.1.S1_at	GhiAffx.24810.1.S1_at	Ghi.10259.1.S1_s_at	Ghi.1671.1.S1_at
GhiAffx.43430.1.S1_at	Gra.3022.1.A1_s_at	GhiAffx.13341.1.S1_at	GhiAffx.41420.1.S1_at	GraAffx.9623.1.S1_s_at
GhiAffx.25192.1.A1_s_at	Gra.2567.1.A1_s_at	Ghi.3263.1.S1_at	Ghi.6539.1.S1_s_at	Ghi.8949.1.S1_at
Ghi.5568.1.A1_at	Ghi.3685.1.S1_at	GhiAffx.3440.1.A1_at	GhiAffx.25159.1.A1_at	Ghi.9233.1.A1_at
GhiAffx.39637.1.S1_at	GhiAffx.48556.1.S1_at	Ghi.729.1.S1_at	Gra.486.2.S1_at	Ghi.10296.3.S1_x_at
Ghi.3718.1.A1_at	GhiAffx.62725.1.S1_at	GraAffx.23486.1.S1_at	Gra.839.1.A1_at	Ghi.4209.1.A1_x_at
GhiAffx.39637.1.A1_s_at	GraAffx.2161.1.S1_s_at	GhiAffx.31685.1.S1_at	GhiAffx.4253.1.S1_s_at	Ghi.1033.1.A1_at
GhiAffx.197.1.S1_x_at	Ghi.8762.2.A1_at	GhiAffx.22869.1.S1_at	GhiAffx.15721.1.S1_at	Ghi.9283.3.A1_at
Ghi.686.1.S1_at	Ghi.483.1.S1_s_at	GhiAffx.44195.1.S1_at	Ghi.3507.1.S1_at	Ghi.9271.5.A1_at
Ghi.3544.3.A1_a_at	GraAffx.28264.1.A1_s_at	GhiAffx.6667.1.A1_s_at	GhiAffx.24783.1.S1_at	GraAffx.18318.1.A1_x_at
Ghi.9312.3.A1_x_at	GhiAffx.52772.1.A1_s_at	Ghi.583.1.S1_at	Ghi.10826.1.S1_at	Gra.1742.1.S1_x_at
Ghi.6415.1.S1_s_at	Ghi.9261.2.A1_s_at	Ghi.797.1.S1_at	GhiAffx.63628.1.S1_at	Ghi.4248.1.A1_s_at
Ghi.1957.1.S1_at	GhiAffx.46164.1.S1_at	Ghi.3958.1.A1_at	GraAffx.23179.1.A1_a_at	Ghi.4405.1.A1_at
GhiAffx.19727.1.S1_at	Gra.983.1.A1_at	GhiAffx.12569.1.A1_at	GhiAffx.14202.1.S1_at	GhiAffx.12693.1.S1_at
Ghi.5947.1.S1_s_at	GhiAffx.62090.5.S1_s_at	Ghi.10563.1.S1_s_at	GhiAffx.6283.1.A1_at	Ghi.1020.1.S1_s_at
GhiAffx.50396.2.S1_s_at	Ghi.549.1.A1_at	Ghi.6752.1.S1_at	Gra.1472.1.S1_x_at	GraAffx.23160.1.S1_s_at
Gra.2721.1.A1_at	Ghi.10481.3.S1_s_at	Ghi.130.1.S1_at	Ghi.3731.2.S1_s_at	GhiAffx.14838.1.S1_at
Ghi.1468.1.S1_s_at	GraAffx.10891.1.A1_at	Gra.2017.1.A1_at	Ghi.10823.2.A1_s_at	Ghi.1207.1.S1_x_at
GarAffx.37322.1.S1_s_at	GhiAffx.25225.1.A1_at	Ghi.6951.1.S1_x_at	Ghi.4158.2.S1_s_at	Ghi.3544.3.A1_a_at
Gra.2227.1.A1_at	Ghi.9210.1.A1_s_at	Ghi.4813.1.A1_s_at	GhiAffx.28161.1.S1_s_at	Ghi.797.1.S1_at
Ghi.5186.1.A1_at	Gra.2239.1.S1_s_at	GhiAffx.6579.1.S1_at	Gra.2247.2.A1_at	GhiAffx.19899.1.S1_s_at
GhiAffx.1860.1.S1_at	GhiAffx.8146.1.A1_s_at	GraAffx.24476.1.A1_at	Ghi.9213.2.A1_s_at	Ghi.10246.1.A1_at
Ghi.5518.1.A1_at	Ghi.6905.1.S1_x_at	Gra.1108.2.S1_s_at	GhiAffx.44027.1.S1_at	Ghi.3605.1.A1_at
GraAffx.9648.1.S1_s_at	Ghi.6417.4.A1_s_at	Ghi.3234.2.A1_at	GraAffx.5277.1.S1_s_at	Ghi.8080.1.S1_at
GhiAffx.36373.1.S1_at	GhiAffx.10611.1.S1_at	Ghi.7116.1.S1_at	GhiAffx.15754.1.S1_at	Ghi.5007.1.A1_at
Ghi.1553.1.S1_at	Ghi.9740.1.S1_s_at	Ghi.3544.3.A1_a_at	Ghi.1121.1.S1_at	GraAffx.16697.1.S1_at
Ghi.1816.1.S1_at	GraAffx.9389.1.S1_s_at	GhiAffx.47045.1.S1_s_at	GhiAffx.47987.1.S1_at	Ghi.10358.1.S1_s_at
Gra.1509.1.A1_at	Ghi.6731.1.A1_at	Ghi.8610.1.S1_s_at	GhiAffx.17156.1.S1_at	Ghi.10731.1.S1_at
Ghi.2903.1.A1_at	Ghi.8108.1.S1_at	Ghi.6194.2.S1_at	GraAffx.23006.2.S1_s_at	Gra.1851.2.A1_at
Ghi.4019.1.A1_at	Ghi.3227.1.A1_at	GhiAffx.6350.1.S1_at	Ghi.9820.2.S1_s_at	Gra.308.1.A1_s_at
GhiAffx.24403.1.S1_s_at	GhiAffx.33994.1.A1_s_at	Ghi.8923.1.A1_at	Ghi.8231.1.S1_s_at	Ghi.1348.1.S1_at
Ghi.3139.1.A1_at	GraAffx.27032.1.S1_s_at	Ghi.5109.1.A1_at	GraAffx.16064.1.A1_s_at	Gra.3009.3.A1_s_at
GhiAffx.4043.10.S1_at	GhirRNA.1.1.S1_at	Ghi.3962.1.S1_at	Gra.2247.1.S1_at	Gra.689.1.S1_a_at
Ghi.3729.1.A1_at	Ghi.7480.1.S1_s_at	Ghi.6723.1.S1_at	Gra.2598.1.A1_at	Ghi.8889.1.S1_at
Ghi.283.1.S1_s_at	GhiAffx.53145.1.A1_s_at	Ghi.4252.1.S1_x_at	Ghi.3731.2.A1_at	Ghi.871.1.S1_s_at
Ghi.9154.1.S1_at	GhiAffx.6505.1.S1_s_at	Ghi.4512.1.A1_x_at	Ghi.5441.1.A1_s_at	GhiAffx.13869.1.S1_s_at
GhiAffx.63419.1.S1_at	GhiAffx.52546.3.A1_at	Gra.1024.1.S1_at	Ghi.9820.1.S1_s_at	Ghi.3459.1.A1_at
Ghi.621.1.S1_at	GhiAffx.34141.1.A1_s_at	GhiAffx.39469.1.A1_at	Ghi.9308.1.S1_at	Ghi.3234.2.A1_at
Ghi.3701.1.A1_at	Ghi.4305.1.S1_s_at	GraAffx.8654.1.S1_s_at	Ghi.5773.1.S1_at	GraAffx.25565.2.S1_s_at
GhiAffx.6403.1.S1_s_at	Ghi.5242.1.S1_at	GhiAffx.49705.1.A1_s_at	GhiAffx.1161.1.S1_at	GraAffx.34266.1.A1_at
Ghi.4039.1.A1_s_at	GhiAffx.38970.1.S1_at	Ghi.3913.1.A1_x_at		Ghi.7.1.S1_x_at
GhiAffx.44139.1.S1_at	Ghi.9209.1.S1_at	GhiAffx.2003.1.S1_at		Ghi.1157.1.S1_s_at
Ghi.5518.1.S1_x_at	GhiAffx.1589.25.S1_s_at	Ghi.4088.1.A1_x_at		Ghi.1392.3.A1_at
Ghi.4182.1.S1_at	GraAffx.2019.1.S1_s_at	Gra.63.1.A1_s_at		Ghi.1545.1.S1_at
Ghi.5183.1.A1_at	GhiAffx.42005.1.S1_at	Ghi.1092.3.S1_s_at		Ghi.1372.1.A1_at
GhiAffx.13940.1.S1_at	Ghi.6901.1.A1_s_at	Ghi.6154.1.S1_x_at		Ghi.5547.1.A1_at
GhiAffx.24618.1.S1_at	Ghi.9283.3.A1_at	Ghi.9312.3.A1_x_at		GhiAffx.25088.1.A1_s_at
Ghi.4592.1.A1_x_at	Ghi.1997.2.S1_s_at	Ghi.4231.1.S1_at		Ghi.4305.1.S1_s_at
GraAffx.16191.1.S1_x_at	Ghi.4775.1.A1_at	Ghi.9788.1.S1_at		GhiAffx.23700.1.S1_s_at
GhiAffx.60468.1.S1_at	Ghi.6717.1.S1_s_at	GhiAffx.7895.1.S1_x_at		GhiAffx.25235.1.A1_at
Ghi.3089.1.S1_at	GhiAffx.34241.1.A1_s_at	GhiAffx.50396.2.S1_s_at		Ghi.8796.1.S1_at
GhiAffx.12897.2.S1_s_at	GhiAffx.7727.1.A1_at	GhiAffx.45058.1.A1_s_at		Ghi.5453.1.S1_s_at
Ghi.2366.1.S1_at	GhiAffx.21582.1.A1_s_at	Ghi.9871.1.S1_at		GhiAffx.1517.1.S1_at
Ghi.5892.3.S1_at	GhiAffx.26175.1.S1_at	Ghi.8698.1.A1_at		GhiAffx.47261.1.S1_s_at
GhiAffx.63656.1.A1_at	Ghi.281.2.A1_at	Ghi.8891.1.S1_at		Ghi.3096.2.S1_s_at
GhiAffx.32507.1.S1_at	Ghi.8885.1.S1_x_at	Ghi.1157.1.S1_s_at		GhiAffx.63064.1.S1_x_at
GhiAffx.6771.1.A1_x_at	GhiAffx.24842.2.A1_a_at	Ghi.6612.1.S1_at		GraAffx.9609.1.S1_x_at
Ghi.10480.1.S1_at	GhiAffx.2757.1.S1_s_at	GraAffx.9609.1.S1_x_at		GhiAffx.22412.1.S1_at
GhiAffx.2120.1.A1_at	Ghi.8584.1.S1_at	GhiAffx.33946.1.A1_s_at		Ghi.1739.3.S1_s_at
Ghi.4495.1.A1_s_at	Ghi.6423.1.A1_at	Gra.2678.1.S1_s_at		Ghi.9462.1.S1_at
Ghi.3938.2.A1_at	Ghi.255.1.S1_at	Ghi.1941.1.S1_at		GhiAffx.63449.1.A1_s_at
Gra.2917.1.S1_s_at	GhiAffx.44148.1.S1_at	Ghi.9149.3.A1_at		Ghi.4975.2.S1_x_at
Ghi.4494.1.A1_at	Ghi.8833.2.S1_at	Ghi.4280.1.S1_at		Ghi.1509.1.S1_s_at
Ghi.6786.1.S1_at	GhiAffx.10273.1.S1_at	Ghi.5020.1.A1_s_at		Ghi.3390.4.S1_at
GhiAffx.27678.1.S1_at	Ghi.1182.1.S1_s_at	Ghi.1677.1.S1_at		Ghi.5418.1.A1_at
GhiAffx.25581.1.S1_at	Ghi.2840.3.S1_s_at	GhiAffx.7229.1.S1_at		Ghi.3583.2.S1_a_at
Ghi.3544.2.S1_at	Gra.1705.1.A1_s_at	Gra.108.2.S1_s_at		GhiAffx.1589.25.S1_s_at
GraAffx.32813.1.A1_s_at	GhiAffx.62322.1.S1_at	Gra.998.2.S1_s_at		Ghi.4495.1.A1_s_at
GhiAffx.23008.1.S1_at	GhiAffx.42788.1.S1_at	GhiAffx.15396.2.S1_at		Ghi.2979.2.S1_at
Ghi.5703.1.A1_at	GhiAffx.60610.1.S1_s_at	Ghi.279.1.S1_at		GarAffx.5818.1.S1_s_at
Ghi.4880.1.A1_at	GhiAffx.29520.1.A1_at	Ghi.3342.1.A1_s_at		GraAffx.25344.1.S1_a_at
GhiAffx.32213.1.S1_s_at	Ghi.10485.1.S1_s_at	GraAffx.17012.1.A1_at		Ghi.3969.1.A1_at
Ghi.3173.1.S1_at	Ghi.6969.1.A1_at	GhiAffx.2168.1.A1_at		GhiAffx.25551.1.S1_a_at
GhiAffx.42078.1.S1_at	GraAffx.22816.1.A1_at	GraAffx.16008.1.S1_s_at		GhiAffx.59844.1.S1_at
GraAffx.10154.1.A1_at	Ghi.8373.1.S1_s_at	Gra.1841.1.S1_s_at		Ghi.130.1.S1_at
Ghi.7168.1.S1_s_at	Ghi.1392.3.A1_at	GraAffx.16018.2.A1_a_at		Ghi.8763.1.A1_x_at
GhiAffx.51984.1.S1_at	Ghi.6629.1.A1_s_at	Ghi.6539.2.S1_at		GhiAffx.43773.1.S1_at
Ghi.3693.1.S1_at	GhiAffx.3426.1.S1_s_at	Ghi.10159.1.A1_s_at		Ghi.924.1.S1_s_at
Ghi.6689.1.S1_at	Ghi.750.1.A1_s_at	GhiAffx.30912.1.S1_at		Ghi.4791.2.A1_at
GhiAffx.63064.1.S1_x_at	Ghi.8366.2.S1_at	GraAffx.33168.2.A1_s_at		Ghi.3444.2.S1_at
Ghi.9111.1.S1_at	GhiAffx.13253.1.A1_at	GhiAffx.35156.1.S1_s_at		GhiAffx.59283.1.S1_at
Ghi.7578.1.S1_x_at	GhiAffx.44794.1.S1_at	GarAffx.5818.1.S1_s_at		Ghi.3810.1.A1_at
Ghi.8698.1.A1_s_at	Ghi.3096.2.S1_s_at	GhiAffx.22176.1.S1_at		Ghi.3913.1.S1_at
GhiAffx.53154.1.S1_s_at	Ghi.342.1.S1_at	Ghi.4991.1.S1_x_at		GhiAffx.14933.1.S1_at
GraAffx.16056.1.S1_s_at	Gra.2727.1.A1_s_at	Ghi.827.1.S1_s_at		Ghi.8087.1.S1_s_at
GhiAffx.13112.1.S1_s_at	Gra.944.1.A1_at	Ghi.154.1.S1_s_at		Ghi.46.3.S1_s_at
Ghi.4330.1.A1_at	Ghi.2979.2.A1_at	Ghi.4274.1.S1_at		Ghi.9064.1.S1_at
Ghi.8965.1.S1_at	GhiAffx.41420.1.S1_at	Ghi.730.1.S1_at		Ghi.3342.1.A1_s_at
GraAffx.21117.1.S1_at	GhiAffx.22241.1.S1_at	Ghi.8728.1.A1_at		GhiAffx.60416.1.S1_at
GhiAffx.51928.1.S1_x_at	Ghi.306.2.S1_at	Ghi.4975.2.S1_x_at		Ghi.6348.1.A1_x_at
GhiAffx.16735.2.S1_s_at	Ghi.4285.1.S1_x_at	GhiAffx.12774.1.S1_x_at		Ghi.623.1.S1_s_at
Ghi.2995.2.A1_at	Ghi.993.1.S1_at	Gra.90.1.A1_s_at		Ghi.1077.1.A1_s_at
Ghi.9629.1.S1_s_at	Ghi.6717.1.A1_s_at	Ghi.92.1.S1_at		Ghi.3597.2.A1_s_at
GhiAffx.44076.1.A1_at	Ghi.6768.1.A1_s_at	Ghi.5073.1.A1_at		Ghi.3962.1.A1_s_at
Ghi.4275.1.S1_at	GhiAffx.8552.1.S1_at	GhiAffx.41299.1.S1_at		GhiAffx.24601.1.A1_a_at
Ghi.2847.4.A1_s_at	GhiAffx.28014.1.S1_at	GhiAffx.56708.1.S1_at		GraAffx.17012.1.A1_at
GhiAffx.22562.1.A1_at	Gra.2963.1.S1_at	GraAffx.28971.2.A1_at		GhiAffx.40107.1.S1_s_at
Ghi.9312.2.S1_x_at	GraAffx.30551.1.S1_s_at	Ghi.3282.1.A1_x_at		Ghi.5693.2.S1_s_at
Ghi.3738.1.A1_at	GhiAffx.1868.2.A1_at	Ghi.8752.1.A1_at		Ghi.8373.1.S1_s_at
Ghi.5448.1.A1_at	Ghi.8892.1.A1_at	Ghi.6748.1.A1_at		Ghi.3054.1.A1_s_at
Ghi.3962.1.A1_s_at	Gra.286.1.S1_s_at	GraAffx.18240.1.S1_a_at		Ghi.2294.3.A1_s_at
GhiAffx.10480.1.A1_s_at	GhiAffx.47045.1.S1_s_at	Ghi.3075.1.S1_at		GhiAffx.44044.1.S1_at
Gra.183.2.S1_s_at	Ghi.10172.1.S1_s_at	Ghi.3366.2.A1_s_at		GhiAffx.24168.1.S1_at
Ghi.5420.1.S1_s_at	GhiAffx.21015.1.S1_at	Ghi.62.1.S1_at		Ghi.5453.3.A1_at
Ghi.6088.2.A1_s_at	Ghi.3809.1.S1_at	GhiAffx.2814.1.S1_at		GhiAffx.2814.1.S1_at
GraAffx.15661.2.S1_at	Gra.1495.1.S1_s_at	GhiAffx.16292.1.S1_at		GhiAffx.23244.1.A1_x_at
Ghi.5154.1.A1_s_at	Ghi.6905.1.A1_x_at	GhiAffx.6771.1.A1_x_at		Ghi.1127.4.S1_x_at
GraAffx.16239.1.S1_at	Ghi.6612.1.S1_at	Ghi.8092.1.S1_at		GhiAffx.7290.1.S1_at
Ghi.5736.1.A1_s_at	GraAffx.33637.1.A1_at	GhiAffx.28839.1.A1_at		GhiAffx.2408.1.S1_at
Ghi.6194.2.S1_at	GhiAffx.53463.1.A1_s_at	Ghi.3349.1.A1_s_at		GhiAffx.12945.1.S1_at
Ghi.4405.1.A1_at	Ghi.3982.1.S1_at	GhiAffx.44044.1.S1_at		Ghi.2903.1.A1_at
Ghi.54.1.S1_at	Ghi.3807.1.S1_at	GhiAffx.2120.1.A1_at		Ghi.3716.1.A1_at
GhiAffx.25788.1.A1_at	Ghi.2998.1.A1_x_at	Ghi.8963.1.A1_at		GhiAffx.19727.1.S1_at
Ghi.6890.1.S1_s_at	Gra.27.1.S1_s_at	GhiAffx.2173.2.S1_at		Ghi.2264.1.A1_at
GhiAffx.1817.1.S1_at	GhiAffx.62078.1.S1_at	GhiAffx.43933.1.S1_at		Ghi.2527.1.S1_at
GhiAffx.58552.1.A1_s_at	Ghi.9187.1.S1_s_at	GhiAffx.63449.1.A1_s_at		Ghi.5226.1.A1_at
Ghi.8836.1.S1_at	GhiAffx.60444.1.S1_a_at	Ghi.1997.2.A1_at		Ghi.3992.1.A1_at
GhiAffx.14933.1.S1_at	GhiAffx.6585.1.S1_at	Ghi.702.1.S1_at		Ghi.10572.1.A1_at
GhiAffx.6422.1.S1_at	Ghi.5241.1.S1_at	Ghi.5892.3.A1_x_at		GhiAffx.8242.1.S1_s_at
Gra.1909.1.S1_s_at	GhiAffx.1868.1.S1_a_at	Ghi.9301.1.S1_at		Ghi.5478.1.A1_at
GhiAffx.1868.1.S1_a_at	Gra.2013.4.S1_s_at	Ghi.6621.1.A1_s_at		GhiAffx.5305.1.S1_at
GhiAffx.11121.2.A1_at	GhiAffx.830.1.S1_at	GraAffx.34081.1.S1_at		Ghi.3758.1.A1_at
GraAffx.28264.1.A1_s_at	Ghi.5197.1.A1_at	Gra.2043.1.S1_at		GhiAffx.15562.1.S1_at
Ghi.3870.1.A1_at	Ghi.6876.3.A1_at	GhiAffx.21205.1.S1_at		Gra.1783.1.A1_s_at
GhiAffx.48147.1.S1_at	GhiAffx.11668.1.S1_at	GhiAffx.22009.1.S1_at		Ghi.3175.1.S1_at
GhiAffx.60579.1.A1_at	Ghi.8646.1.S1_x_at	Ghi.9283.3.A1_at		Gra.334.1.S1_s_at
Ghi.9151.2.S1_at	GhiAffx.44610.1.S1_s_at	Ghi.6264.1.A1_s_at		GhiAffx.60205.1.S1_at
Ghi.6299.1.A1_at	Ghi.1677.1.S1_at	GraAffx.31660.1.A1_at		Ghi.4252.1.S1_x_at
Ghi.4643.1.A1_s_at	Ghi.4855.1.A1_at	GhiAffx.25432.1.A1_s_at		GhiAffx.24810.1.S1_at
Ghi.3149.1.A1_at	Gra.1922.1.S1_at	GraAffx.9095.1.S1_s_at		Ghi.6672.1.A1_at
GhiAffx.1589.7.S1_at	GhiAffx.50439.1.A1_at	Ghi.2903.1.A1_at		Ghi.3390.1.S1_at
Ghi.6108.1.S1_s_at	Ghi.4844.1.S1_s_at	Ghi.4160.1.S1_at		Ghi.9880.1.A1_s_at
Ghi.6206.1.S1_at	GhiAffx.11668.1.A1_at	Ghi.5012.1.A1_at		Ghi.807.1.S1_s_at
GhiAffx.16082.1.S1_at	Ghi.4813.1.A1_s_at	GhiAffx.30202.1.S1_at		GhiAffx.50485.1.A1_at
Ghi.8046.1.S1_at	GhiAffx.27212.1.S1_at	Ghi.769.1.S1_at		GhiAffx.7895.1.S1_x_at
Ghi.3157.1.A1_at	GhiAffx.10396.1.S1_at	Ghi.106.1.S1_s_at		Ghi.6621.1.A1_s_at
Ghi.3367.1.A1_s_at	Ghi.5954.1.A1_at	Ghi.10731.1.S1_at		GhiAffx.12774.1.S1_x_at
Ghi.2230.4.S1_at	GhiAffx.5983.1.A1_s_at	Gra.42.1.A1_s_at		Ghi.865.1.A1_at
GhiAffx.28839.2.S1_at	GhiAffx.59931.1.S1_at	GhiAffx.2408.1.S1_at		Ghi.4960.1.A1_s_at
GhiAffx.3411.1.A1_at	Ghi.10377.2.S1_s_at	GraAffx.8284.1.S1_s_at		Ghi.4733.3.S1_at
Ghi.1114.1.S1_s_at	Ghi.9280.3.S1_at	GhiAffx.50303.1.A1_x_at		Ghi.4088.1.A1_x_at
Ghi.8496.1.A1_at	Ghi.405.1.A1_s_at	GhiAffx.592.1.S1_at		Gra.191.2.S1_s_at
Ghi.9169.1.S1_s_at	GhiAffx.21096.1.S1_at	GhiAffx.16582.1.A1_at		Ghi.3366.2.A1_s_at
GhiAffx.13724.1.A1_at	GraAffx.9288.1.A1_s_at	Ghi.3103.1.S1_s_at		Ghi.3196.1.A1_at
Gra.1951.2.A1_s_at	Ghi.6193.1.S1_at	Ghi.2979.2.A1_at		Ghi.8749.1.S1_at
GraAffx.8654.1.S1_s_at	GhiAffx.62090.2.S1_a_at	Ghi.4571.1.A1_at		Gra.312.1.S1_at
GhiAffx.16634.1.A1_s_at	GhiAffx.28839.1.A1_at	Ghi.3814.1.S1_at		GraAffx.21935.1.S1_s_at
Ghi.3913.1.S1_at	Ghi.7728.1.S1_at	Ghi.3047.1.S1_a_at		GraAffx.24025.1.A1_a_at
Gra.2092.2.S1_s_at	Ghi.7685.1.S1_at	GhiAffx.23296.1.S1_s_at		Ghi.9176.4.S1_at
Ghi.549.1.A1_at	Ghi.518.1.S1_at	Ghi.5140.1.A1_at		GhiAffx.9750.1.S1_s_at
GhiAffx.7140.1.S1_a_at	Ghi.843.1.A1_a_at	Ghi.2748.1.A1_at		Ghi.4064.2.A1_at
GhiAffx.59753.1.S1_at	Ghi.8955.2.S1_s_at	GhiAffx.28270.1.S1_at		Ghi.6535.1.A1_at
Ghi.8796.1.S1_at	Ghi.7907.1.S1_s_at	GraAffx.21652.1.A1_x_at		GhiAffx.28367.1.S1_at
Gra.2709.1.S1_at	Ghi.6079.1.S1_s_at	Ghi.5852.2.A1_s_at		Ghi.5276.1.A1_at
Ghi.7539.1.S1_at	Ghi.4231.1.S1_at	Ghi.4209.1.S1_s_at		Ghi.7863.1.S1_at
GhiAffx.53214.1.S1_at	Ghi.10746.1.S1_s_at	GhiAffx.130.1.A1_at		Ghi.3814.1.A1_at
GraAffx.959.1.A1_s_at	GhiAffx.33971.1.S1_at	Ghi.5201.1.A1_at		Ghi.2847.1.S1_s_at
Ghi.10613.1.S1_at	GraAffx.13769.1.S1_at	GhiAffx.43773.1.S1_at		Ghi.7603.1.S1_at
GraAffx.11904.1.A1_at	Ghi.2474.1.A1_at	Ghi.9282.1.S1_s_at		Ghi.6224.1.S1_at
Ghi.4011.1.A1_s_at	Ghi.6681.1.S1_s_at	Ghi.3888.1.S1_s_at		Ghi.5306.1.A1_at
GhiAffx.130.1.A1_at	Ghi.2258.1.S1_at	Ghi.1372.1.A1_at		GhiAffx.42751.1.S1_at
GhiAffx.24015.1.A1_at	Ghi.4991.1.A1_at	Gra.1783.1.A1_s_at		Ghi.3257.1.A1_at
Ghi.10388.3.S1_at	Ghi.3480.2.A1_s_at	Ghi.823.1.S1_at		Ghi.9182.3.S1_at
GraAffx.14889.1.S1_at	Ghi.8767.1.S1_s_at	Ghi.162.1.S1_s_at		Ghi.8923.1.A1_at
GhiAffx.33946.1.S1_at	GhiAffx.19002.1.S1_at	Ghi.415.1.S1_s_at		Ghi.6539.2.S1_at
Ghi.193.1.S1_at	Ghi.1997.1.A1_s_at	Ghi.1133.1.S1_at		Ghi.9629.1.S1_s_at
GraAffx.12507.1.S1_at	GhiAffx.1896.1.S1_at	Ghi.6082.1.S1_at		GhiAffx.21968.2.S1_s_at
GhiAffx.61605.1.S1_s_at	GhiAffx.52546.3.S1_at	Ghi.8743.1.A1_at		Ghi.5810.1.S1_at
Ghi.4209.1.A1_x_at	Ghi.3944.1.S1_x_at	Ghi.3096.2.S1_s_at		Ghi.4190.1.A1_at
Ghi.843.1.A1_a_at	Ghi.3387.1.A1_x_at	GhiAffx.46536.1.A1_at		Gra.2917.1.S1_s_at
Ghi.8614.1.A1_at	GhiAffx.31804.1.S1_at	Ghi.5378.1.A1_at		Ghi.5493.1.A1_at
Ghi.5776.1.S1_at	GhiAffx.19945.1.S1_at	GhiAffx.984.1.S1_at		Gra.1024.1.S1_at
GhiAffx.56708.1.S1_at	Gra.734.1.A1_s_at	GhiAffx.42060.1.A1_at		GhiAffx.46536.1.A1_at
Ghi.6247.1.A1_s_at	GhiAffx.7742.1.S1_at	Ghi.1077.1.A1_s_at		Ghi.7935.2.A1_s_at
GhiAffx.27788.1.A1_at	GhiAffx.63556.1.S1_at	Ghi.5516.1.A1_at		Ghi.5214.1.S1_at
Ghi.8981.1.A1_s_at	GhiAffx.6056.1.S1_s_at	Ghi.6890.1.S1_s_at		GhiAffx.24550.1.S1_at
Ghi.538.1.S1_at	Ghi.9171.3.A1_s_at	GhiAffx.12901.1.S1_at		Ghi.9279.2.A1_s_at
GraAffx.13239.1.A1_s_at	Ghi.6536.1.S1_at	Ghi.1156.1.S1_s_at		Ghi.7389.2.A1_x_at
Ghi.6878.1.A1_at	Ghi.3147.4.A1_at	Ghi.7309.1.S1_at		Ghi.9149.4.A1_s_at
Ghi.730.1.S1_at	Ghi.7907.2.A1_at	Ghi.5866.1.S1_s_at		GhiAffx.1589.42.S1_at
Gra.222.1.A1_s_at	GraAffx.34168.1.S1_s_at	GhiAffx.7519.1.S1_s_at		GraAffx.15714.1.S1_s_at
Ghi.7162.1.S1_at	Gra.2013.1.S1_s_at	GhiAffx.24403.1.S1_s_at		Ghi.9149.1.A1_s_at
Ghi.5241.1.S1_at	Ghi.7994.3.A1_at	Ghi.9029.1.A1_at		Ghi.1392.1.A1_at
Ghi.8752.1.A1_at	Ghi.3940.1.A1_s_at	GhiAffx.59945.1.S1_at		GhiAffx.40311.1.A1_s_at
Ghi.4197.1.S1_at	Ghi.5357.1.A1_s_at	Ghi.806.1.S1_at		Ghi.3263.1.S1_at
GhiAffx.42005.1.S1_at	Ghi.395.1.S1_s_at	GhiAffx.3426.1.S1_s_at		GhiAffx.44275.1.S1_at
Ghi.6731.1.S1_at	Ghi.794.1.A1_at	Ghi.9768.1.S1_s_at		Ghi.983.1.S1_at
Ghi.5779.1.S1_at	Ghi.6655.1.S1_at	Gra.328.1.S1_s_at		Ghi.3776.1.S1_s_at
Ghi.76.1.S1_s_at	Ghi.8593.1.A1_s_at	Ghi.3533.3.A1_at		Ghi.9953.2.S1_at
Ghi.6535.1.A1_at	Ghi.5095.1.A1_s_at	Ghi.865.1.A1_at		GhiAffx.50485.1.S1_at
Ghi.6343.3.A1_at	Ghi.1575.1.S1_at	GhiAffx.13016.1.S1_x_at		Ghi.6088.2.A1_s_at
GhiAffx.6981.1.S1_x_at	GhiAffx.7880.1.S1_at	Ghi.6808.1.S1_s_at		GraAffx.9042.1.S1_at
GhiAffx.50429.1.S1_x_at	GhiAffx.40976.1.S1_at	Gra.689.1.S1_a_at		Ghi.8730.1.A1_at
Ghi.4247.1.S1_at	GhiAffx.32161.1.A1_at	GhiAffx.41741.1.S1_at		Ghi.3913.1.A1_x_at
GhiAffx.34015.1.S1_at	Ghi.1112.1.A1_s_at	Ghi.5641.1.A1_at		Ghi.7319.2.S1_at
Ghi.4065.1.A1_x_at	Ghi.9343.2.S1_s_at	GraAffx.13239.1.A1_s_at		GhiAffx.21968.2.A1_s_at
Gra.97.1.A1_s_at	Gra.3025.1.S1_s_at	GhiAffx.18371.1.S1_a_at		Ghi.255.1.S1_at
Ghi.3089.1.A1_at	Ghi.3588.2.A1_a_at	GhiAffx.28367.1.S1_at		Ghi.9176.3.A1_at
GraAffx.34266.1.A1_at	Ghi.1780.1.A1_s_at	Ghi.3716.1.A1_at		Ghi.131.1.S1_at
Ghi.8062.1.S1_at	Gra.2982.1.S1_at	Ghi.4495.1.A1_s_at		GhiAffx.6667.1.A1_s_at
Ghi.1005.1.A1_at	Gra.2450.1.S1_at	Ghi.3175.1.S1_at		GhiAffx.40901.1.S1_at
GhiAffx.514.1.S1_at	Gra.557.2.S1_a_at	Ghi.8798.1.S1_at		Ghi.4960.2.A1_s_at
Ghi.106.1.S1_s_at	Ghi.1739.3.S1_s_at	GhiAffx.9391.3.S1_at		GhiAffx.29393.1.S1_s_at
Gra.1433.1.A1_at	GhiAffx.25651.1.S1_at	Ghi.6709.1.A1_x_at		Ghi.3317.2.A1_at
Ghi.1106.1.S1_at	Ghi.8742.1.A1_at	Ghi.6088.2.A1_s_at		Ghi.3349.1.A1_s_at
Ghi.5453.3.A1_at	Ghi.365.1.A1_at	Ghi.4695.1.A1_at		Ghi.9683.1.S1_s_at
GhiAffx.62414.1.S1_at	Gra.2771.1.A1_at	GhiAffx.33148.1.S1_s_at		GhiAffx.9171.1.S1_s_at
GhiAffx.25125.1.S1_s_at	Ghi.1569.1.S1_at	Ghi.1247.2.A1_x_at		Ghi.4650.1.A1_x_at
GhiAffx.34523.1.A1_s_at	Gra.2050.1.S1_s_at	Ghi.8965.1.S1_at		GhiAffx.12569.1.A1_at
Ghi.9159.1.A1_at	Ghi.794.1.S1_s_at	Ghi.4844.1.S1_s_at		Ghi.8831.1.S1_at
Gra.2948.4.A1_s_at	GhiAffx.6954.1.S1_at	GhiAffx.7807.1.S1_s_at		GhiAffx.40721.1.S1_at
GhiAffx.2749.1.S1_a_at	GhiAffx.61565.1.S1_s_at	GhiAffx.197.1.S1_x_at		GraAffx.1666.1.A1_s_at
Ghi.3564.1.S1_at	GhiAffx.36458.1.S1_at	GhiAffx.14560.1.S1_at		Ghi.1941.1.S1_at
GhiAffx.43282.1.S1_s_at	Ghi.5752.2.A1_at	Ghi.4444.1.A1_at		GhiAffx.25303.1.S1_at
GhiAffx.43655.1.S1_at	GhiAffx.11775.1.S1_at	Ghi.6171.1.A1_at		GhiAffx.37193.1.A1_s_at
GhiAffx.33971.1.S1_at	Ghi.4017.1.A1_at	GhiAffx.24618.1.S1_at		Ghi.10731.2.S1_at
GhiAffx.13666.2.S1_x_at	Ghi.6752.1.S1_at	Ghi.8702.1.A1_at		Ghi.1054.1.S1_at
Gra.2458.2.S1_at	Ghi.3372.1.A1_at	Ghi.3216.4.A1_s_at		GraAffx.16008.1.S1_s_at
Ghi.3273.1.A1_at	GraAffx.24862.1.S1_s_at	GhiAffx.44610.1.S1_s_at		Ghi.9111.1.S1_at
GhiAffx.27567.1.S1_at	Gra.2948.2.S1_at	Ghi.3599.2.A1_a_at		Ghi.1392.2.S1_s_at
Ghi.8874.1.A1_at	Ghi.1987.1.S1_a_at	GhiAffx.23244.1.A1_x_at		Ghi.6664.1.S1_at
Ghi.3365.1.A1_at	GhiAffx.34156.1.A1_s_at	Ghi.6536.1.S1_at		GhiAffx.25920.1.A1_at
Ghi.3240.1.A1_at	GhiAffx.54464.1.S1_at	GhiAffx.44666.1.S1_at		GhiAffx.27528.2.S1_at
Ghi.3685.1.S1_at	Ghi.6681.1.A1_s_at	Gra.2207.2.A1_s_at		GraAffx.14395.1.S1_s_at
Ghi.4218.1.A1_s_at	GraAffx.8654.1.S1_s_at	GhiAffx.4354.1.S1_at		Ghi.4245.1.S1_at
GhiAffx.3184.1.S1_s_at	Ghi.6876.3.S1_s_at	Ghi.3444.2.S1_at		Ghi.2303.1.A1_at
Ghi.3139.1.S1_at	Gra.2727.2.S1_at	Ghi.5259.1.A1_x_at		Ghi.3407.2.A1_at
Ghi.6715.1.A1_at	Ghi.7839.3.A1_x_at	Ghi.4305.1.S1_s_at		Gra.2771.1.A1_at
GhiAffx.49677.1.S1_at	GhiAffx.41405.1.A1_at	Ghi.9880.2.A1_x_at		GhiAffx.23788.1.A1_at
GhiAffx.40671.1.A1_s_at	Ghi.3706.1.A1_at	Ghi.623.1.S1_s_at		GhiAffx.13109.1.S1_at
Ghi.3565.2.A1_a_at	Ghi.9279.2.A1_s_at	Ghi.6348.1.A1_x_at		Ghi.1372.1.S1_at
Ghi.558.1.S1_at	Gra.3118.1.A1_s_at	Gra.695.2.A1_at		GhiAffx.62564.1.S1_at
GhiAffx.25074.1.S1_at	Ghi.5140.1.A1_at	Ghi.3317.2.A1_at		Ghi.4185.1.S1_at
Ghi.9240.1.S1_s_at	GhiAffx.7836.1.S1_at	GhiAffx.24885.1.S1_at		GraAffx.15661.2.S1_at
GhiAffx.36353.1.S1_at	Ghi.10530.1.S1_at	Ghi.10569.1.S1_s_at		GhiAffx.24015.1.A1_at
GhiAffx.7609.1.S1_at	Gra.1932.1.A1_s_at	GhiAffx.31179.1.S1_at		Ghi.8891.1.S1_at
Ghi.9268.1.S1_x_at	GhiAffx.58869.1.S1_at	GhiAffx.19727.1.S1_at		Ghi.3736.1.A1_at
Ghi.6088.2.S1_at	GhiAffx.34527.1.A1_at	Gra.1630.2.S1_x_at		GhiAffx.24403.1.S1_s_at
Ghi.807.1.S1_s_at	Gra.1273.1.A1_at	Ghi.3544.2.S1_at		GhiAffx.7457.1.S1_at
GhiAffx.16626.1.S1_at	Ghi.7123.1.S1_s_at	GhiAffx.24015.1.A1_at		GhiAffx.40079.1.S1_at
GhiAffx.45365.1.A1_at	GhiAffx.43933.1.S1_at	Ghi.299.1.S1_s_at		GraAffx.13239.1.A1_s_at
Ghi.8702.1.A1_at	Ghi.3957.2.S1_at	GhiAffx.59512.1.S1_at		GhiAffx.42060.1.A1_at
GraAffx.28170.1.S1_s_at	GhiAffx.58511.1.S1_at	Ghi.4664.1.A1_at		GhiAffx.41045.1.S1_at
GhiAffx.12774.1.S1_x_at	Gra.2868.1.A1_at	Ghi.9162.3.A1_at		Ghi.9871.1.S1_at
GhiAffx.11958.1.S1_at	Ghi.397.1.S1_s_at	GhiAffx.23038.1.A1_at		Ghi.4163.1.S1_at
Ghi.6082.1.S1_at	Ghi.5261.1.A1_at	GhiAffx.22499.1.A1_x_at		Ghi.6039.1.S1_at
Gra.1024.1.S1_at	GraAffx.2409.1.S1_s_at	Ghi.3554.1.A1_at		Ghi.2847.2.S1_s_at
Ghi.3402.1.A1_at	Ghi.812.1.S1_at	Ghi.5007.1.A1_at		GhiAffx.4741.1.S1_s_at
GhiAffx.24041.1.S1_at	GhiAffx.46894.1.A1_at	Ghi.6729.1.A1_at		GhiAffx.18371.1.S1_a_at
Ghi.5547.1.A1_at	GhiAffx.40120.1.A1_at	Ghi.7941.1.S1_at		GraAffx.32888.2.S1_s_at
GhiAffx.14838.1.S1_at	Ghi.6859.1.S1_s_at	Ghi.4405.1.A1_at		Ghi.3465.1.A1_at
Ghi.3263.1.S1_at	Ghi.311.2.A1_x_at	Ghi.3653.1.S1_s_at		GhiAffx.32176.1.A1_s_at
Ghi.495.1.S1_at	GhiAffx.43114.1.S1_s_at	GhiAffx.42788.1.S1_at		GhiAffx.23669.1.S1_s_at
Ghi.864.1.S1_s_at	GhiAffx.6699.1.S1_at	Ghi.8995.1.S1_s_at		GraAffx.17922.1.A1_s_at
Ghi.9910.1.S1_s_at	GhiAffx.3821.1.S1_s_at	Ghi.3149.1.A1_at		Ghi.2995.2.A1_at
GarAffx.26709.1.S1_s_at	GhiAffx.38868.1.A1_s_at	Ghi.9124.3.A1_at		Ghi.3723.1.A1_at
GhiAffx.60966.1.S1_at	Gra.389.1.S1_at	GhiAffx.24594.1.S1_at		GraAffx.8667.1.S1_s_at
GhiAffx.2168.1.A1_at	Ghi.5012.1.A1_at	Ghi.133.1.S1_s_at		Ghi.497.1.S1_at
Ghi.4926.1.A1_at	GhiAffx.13016.1.S1_x_at	Ghi.3754.1.S1_x_at		GhiAffx.31148.1.S1_s_at
Ghi.9301.1.S1_at	Ghi.3970.1.A1_at	GhiAffx.62282.1.S1_at		Ghi.4298.1.A1_at
GhiAffx.43638.1.S1_at	Ghi.4929.1.S1_at	GhiAffx.25661.1.S1_at		Ghi.3215.1.S1_s_at
GhiAffx.28839.1.A1_at	Ghi.3266.1.S1_at	Ghi.3196.1.A1_at		GhiAffx.12956.1.S1_at
GhiAffx.59851.1.S1_at	Gra.1571.1.S1_s_at	Ghi.3440.1.A1_at		Ghi.10344.1.S1_s_at
Ghi.5481.1.A1_at	Ghi.5108.2.A1_s_at	Ghi.6408.1.A1_s_at		Ghi.6732.1.A1_at
Ghi.3175.1.S1_at	Ghi.9462.1.S1_at	Ghi.8614.1.A1_at		GhiAffx.53154.1.S1_s_at
Ghi.9155.2.A1_at	Ghi.3197.1.A1_at	GhiAffx.63871.1.S1_at		Ghi.7987.1.S1_s_at
Ghi.4794.1.A1_x_at	Ghi.6794.1.A1_at	GhiAffx.11150.1.S1_at		Ghi.6154.1.S1_x_at
GhiAffx.35173.1.S1_at	Ghi.5347.1.S1_s_at	GhiAffx.2749.1.S1_a_at		GhiAffx.24025.1.S1_at
Ghi.847.1.S1_s_at	Ghi.9943.1.S1_at	Ghi.4298.1.A1_at		GraAffx.8554.1.S1_s_at
Ghi.7807.1.S1_at	Ghi.9690.1.S1_at	GhiAffx.1868.1.S1_a_at		Ghi.10159.1.A1_s_at
GhiAffx.21968.2.A1_s_at	Ghi.4971.2.A1_s_at	GhiAffx.3821.1.S1_s_at		GhiAffx.49663.1.S1_at
Ghi.5727.1.A1_at	GhiAffx.32199.1.S1_at	GraAffx.23160.1.S1_s_at		Ghi.1532.1.S1_at
GraAffx.8216.1.S1_at	Ghi.680.1.S1_s_at	Ghi.3079.1.S1_x_at		Ghi.10471.1.A1_s_at
Ghi.3635.2.A1_at	Ghi.6694.1.A1_s_at	GhiAffx.1589.36.S1_at		Ghi.2844.1.A1_at
Ghi.7544.2.S1_s_at	GraAffx.16550.1.S1_x_at	Gra.737.2.S1_s_at		Ghi.3801.1.A1_at
GhiAffx.24594.1.S1_at	Ghi.1667.1.A1_s_at	Ghi.4306.1.S1_x_at		GhiAffx.2650.1.S1_at
GhiAffx.42249.1.S1_s_at	Ghi.342.2.A1_at	GhiAffx.51913.1.S1_a_at		GhiAffx.24955.1.S1_at
Gra.308.1.A1_s_at	Ghi.8366.1.S1_s_at	GhiAffx.48147.1.S1_at		GhiAffx.36353.1.S1_at
Ghi.9148.1.S1_at	Ghi.8275.2.S1_s_at	GhiAffx.48492.1.A1_s_at		GraAffx.34081.1.S1_at
Ghi.153.1.S1_s_at	Ghi.9183.2.S1_s_at	Ghi.8830.1.S1_at		Ghi.769.1.S1_at
Ghi.1481.1.S1_at	Ghi.6749.1.S1_s_at	GraAffx.15714.1.S1_s_at		Ghi.337.1.S1_at
GhiAffx.15566.1.A1_at	GhiAffx.50439.1.S1_at	GhiAffx.48558.2.S1_x_at		GraAffx.11047.1.A1_a_at
GhiAffx.25757.1.S1_at	GhiAffx.9838.1.S1_at	Ghi.4112.1.S1_s_at		Ghi.5270.1.A1_at
Ghi.1214.1.S1_at	GraAffx.24792.1.A1_at	Ghi.3257.1.A1_at		GhiAffx.3219.1.S1_at
GhiAffx.7727.1.A1_at	Ghi.6592.1.S1_s_at	GhiAffx.3083.3.S1_s_at		GhiAffx.1938.1.S1_s_at
Ghi.177.1.A1_at	Ghi.4299.1.S1_s_at	GhiAffx.30957.1.S1_s_at		GhiAffx.42222.1.S1_at
GhiAffx.12704.1.S1_at	GhiAffx.3219.1.S1_at	GhiAffx.13089.1.S1_s_at		Ghi.2939.2.A1_s_at
Ghi.4792.1.A1_at	Ghi.6450.1.S1_at	GhiAffx.50387.1.S1_at		GhiAffx.13940.1.S1_at
GraAffx.26955.1.S1_s_at	Ghi.10001.1.A1_at	Ghi.6476.1.S1_at		GhiAffx.47674.1.S1_at
Ghi.4468.1.S1_s_at	Ghi.5481.1.A1_at	GhiAffx.53154.1.S1_s_at		GhiAffx.1860.1.S1_at
Ghi.7949.1.S1_s_at	Ghi.6748.1.A1_at	Ghi.7863.1.S1_at		GhiAffx.39469.1.A1_at
GhiAffx.13036.1.S1_x_at	Ghi.10481.2.S1_s_at	Ghi.6905.1.A1_x_at		Ghi.9130.1.S1_at
Ghi.5949.1.S1_at	GhiAffx.15904.2.A1_s_at	Ghi.9768.4.S1_s_at		GhiAffx.30202.1.S1_at
GhiAffx.56524.1.S1_at	GhiAffx.9522.1.A1_s_at	GhiAffx.41021.1.S1_s_at		Ghi.9265.1.S1_at
Ghi.3791.1.A1_s_at	GhiAffx.49611.1.S1_at	GhiAffx.44360.1.S1_at		GraAffx.23486.1.S1_at
GraAffx.14395.1.S1_s_at	Ghi.1398.1.A1_at	Ghi.1468.1.S1_s_at		Ghi.3542.1.A1_s_at
GhiAffx.28270.1.S1_at	GraAffx.20781.1.S1_s_at	Ghi.2869.1.S1_at		Ghi.619.1.S1_at
GraAffx.28867.1.A1_s_at	GhiAffx.47397.1.S1_s_at	Ghi.9193.2.A1_at		Ghi.6343.3.A1_at
Ghi.3208.1.A1_s_at	Ghi.2937.1.A1_s_at	Ghi.157.2.S1_at		Ghi.10783.1.S1_at
Ghi.5259.1.A1_x_at	Gra.1973.1.A1_s_at	Ghi.3596.3.S1_at		Ghi.7544.2.S1_s_at
Ghi.1987.1.S1_a_at	Gra.1359.2.A1_s_at	GhiAffx.60966.1.S1_at		Ghi.3944.1.S1_x_at
Ghi.8688.1.S1_s_at	Ghi.29.1.S1_at	GraAffx.17419.1.A1_s_at		GraAffx.26486.2.S1_s_at
Ghi.5439.1.A1_s_at	Gra.371.1.A1_at	Ghi.5481.1.A1_at		Ghi.7389.1.S1_x_at
Ghi.37.1.S1_at	Ghi.3084.1.S1_s_at	GhiAffx.13109.1.S1_at		Ghi.583.1.S1_at
Ghi.6020.1.A1_s_at	Ghi.202.1.S1_s_at	GhiAffx.41045.1.S1_at		GhiAffx.7173.1.S1_at
Ghi.9162.3.A1_at	GraAffx.25666.1.A1_s_at	GraAffx.18858.1.A1_at		GhiAffx.33413.1.S1_at
Ghi.8064.1.S1_a_at	Ghi.9245.1.S1_s_at	Ghi.7938.1.S1_at		Ghi.4274.1.S1_at
Ghi.3255.2.S1_at	Ghi.806.1.S1_at	Ghi.3947.1.S1_at		Ghi.2356.1.S1_at
Ghi.4280.1.S1_at	Ghi.6524.1.A1_at	Ghi.7063.1.S1_x_at		Ghi.7539.1.S1_at
GhiAffx.50377.2.A1_at	Gra.967.1.A1_at	Ghi.4474.1.A1_at		Gra.325.1.A1_at
Gra.2665.1.S1_s_at	Ghi.5940.1.A1_at	Ghi.46.3.S1_s_at		Ghi.3596.3.S1_at
Gra.2239.1.S1_s_at	GraAffx.32160.1.A1_s_at	Ghi.4197.1.A1_at		Gra.271.1.S1_s_at
Ghi.7171.1.A1_at	Ghi.9154.1.A1_at	Ghi.7890.1.S1_at		Ghi.1468.1.S1_s_at
Ghi.4715.1.A1_at	Gra.3009.1.A1_s_at	GhiAffx.40671.1.A1_s_at		Ghi.4266.1.S1_at
Ghi.906.1.S1_at	Ghi.3870.1.A1_at	Ghi.3776.1.A1_at		Ghi.9149.3.A1_at
GhiAffx.42751.1.S1_at	Ghi.6324.1.S1_x_at	Ghi.3751.1.S1_s_at		Ghi.1553.1.S1_at
GhiAffx.34897.1.S1_at	GraAffx.26776.3.S1_s_at	Ghi.6330.2.S1_a_at		GhiAffx.32213.1.S1_s_at
Ghi.1910.1.S1_at	GhiAffx.33997.1.A1_at	Ghi.5108.2.A1_s_at		Ghi.9325.1.A1_at
Ghi.5684.1.A1_at	Ghi.1798.1.S1_at	GhiAffx.8694.1.S1_a_at		GhiAffx.25988.1.S1_s_at
GhiAffx.47674.1.S1_at	Ghi.8730.1.A1_at	GhiAffx.9821.1.A1_at		GhiAffx.26171.1.A1_at
Ghi.2294.4.S1_s_at	Ghi.4782.1.S1_s_at	GhiAffx.60436.1.S1_at		GhiAffx.5986.1.S1_at
GhiAffx.40107.1.S1_s_at	Ghi.2176.4.A1_at	Ghi.3054.1.A1_s_at		Ghi.6548.1.S1_s_at
GhiAffx.26316.1.S1_at	Gra.2428.1.S1_s_at	GhiAffx.31148.1.S1_s_at		GhiAffx.21686.1.S1_at
GhiAffx.34031.1.S1_s_at	Ghi.3176.1.A1_at	Ghi.5099.1.A1_at		GhiAffx.13089.1.S1_s_at
GhiAffx.7519.1.S1_s_at	Ghi.9179.3.S1_at	Ghi.4548.2.S1_s_at		GhiAffx.9950.1.A1_at
Gra.2985.2.S1_s_at	Ghi.3429.2.A1_s_at	GhiAffx.26774.1.A1_s_at		GhiAffx.33946.1.A1_s_at
Ghi.5393.1.A1_at	Ghi.533.1.S1_s_at	Ghi.1553.1.S1_at		GhiAffx.12687.1.A1_at
Ghi.3576.1.S1_s_at	Ghi.9969.3.A1_s_at	Ghi.306.4.S1_s_at		GhiAffx.2937.1.S1_at
Gra.2721.2.S1_at	GhiAffx.59216.1.S1_at	Ghi.3758.1.A1_at		Gra.1750.1.A1_at
Ghi.4190.1.A1_at	GhiAffx.25507.1.A1_at	GhiAffx.5521.1.A1_at		Ghi.7063.1.S1_x_at
GhiAffx.60604.1.S1_s_at	Ghi.6175.2.A1_s_at	GhiAffx.12783.1.S1_s_at		Ghi.2979.2.A1_at
GraAffx.3071.1.A1_at	GhiAffx.24789.1.S1_at	GhiAffx.22223.1.A1_at		Ghi.4844.1.S1_s_at
GhiAffx.26204.1.A1_at	Ghi.6477.1.S1_at	Ghi.5602.1.A1_s_at		Ghi.8431.1.S1_at
GhiAffx.3083.73.S1_at	Ghi.348.1.S1_at	Ghi.5442.2.S1_at		GhiAffx.16582.1.A1_at
Ghi.4468.1.A1_s_at	GhiAffx.50396.2.S1_s_at	Ghi.1078.1.S1_at		Ghi.5736.1.A1_s_at
GhiAffx.23286.1.S1_at	Gra.3009.5.A1_s_at	Ghi.6907.2.S1_s_at		Ghi.10561.1.S1_s_at
GhiAffx.6049.1.A1_at	GhiAffx.23302.1.S1_s_at	GhiAffx.1860.1.S1_at		GhiAffx.17182.1.S1_at
Ghi.4286.1.S1_at	GhiAffx.49611.1.A1_at	GraAffx.1087.1.S1_at		Ghi.5790.1.S1_x_at
GhiAffx.32176.1.A1_s_at	GhiAffx.48492.1.A1_s_at	GraAffx.29618.1.A1_a_at		Ghi.3752.1.A1_at
Ghi.9943.1.S1_at	Ghi.3596.3.A1_at	Gra.2121.1.S1_s_at		Ghi.9136.1.S1_s_at
GhiAffx.14568.1.S1_at	GhiAffx.26144.1.A1_s_at	GhiAffx.62863.1.S1_at		GhiAffx.34006.1.S1_at
Ghi.10563.1.S1_s_at	GhiAffx.9056.1.S1_s_at	GhiAffx.16735.1.S1_at		Ghi.5410.1.S1_s_at
Ghi.6731.1.A1_at	GhiAffx.22548.1.S1_s_at	GhiAffx.33413.1.S1_at		Ghi.8995.1.A1_s_at
Ghi.1726.1.S1_at	GhiAffx.59159.1.S1_at	GhiAffx.43841.1.S1_s_at		Ghi.3227.2.S1_at
GhiAffx.9950.1.A1_at	Ghi.8754.1.A1_at	Gra.1162.1.S1_s_at		Ghi.4417.1.A1_at
Ghi.7912.3.S1_at	GhiAffx.63079.1.S1_at	Ghi.1006.1.A1_at		GhiAffx.63871.1.S1_at
Ghi.6547.1.S1_s_at	Ghi.7648.1.A1_s_at	Ghi.5736.1.A1_s_at		GhiAffx.44180.1.S1_at
Ghi.984.2.A1_at	GhiAffx.4158.1.S1_at	Ghi.9060.1.S1_at		GhiAffx.27955.1.S1_s_at
GhiAffx.26451.2.A1_at	Ghi.3768.1.S1_s_at	Ghi.37.1.S1_at		Ghi.4197.1.A1_at
GhiAffx.3083.73.A1_s_at	GhiAffx.22613.1.A1_at	Ghi.8763.1.A1_x_at		GhiAffx.5889.1.A1_s_at
Ghi.4010.1.A1_at	Ghi.9533.2.A1_s_at	GhiAffx.13940.1.S1_at		GhiAffx.2118.1.S1_at
GhiAffx.1859.1.S1_at	Ghi.4380.1.A1_x_at	GhiAffx.44275.1.S1_at		Ghi.6408.2.A1_s_at
GraAffx.9344.1.A1_s_at	GhiAffx.63581.1.S1_s_at	Ghi.9348.1.S1_s_at		GhiAffx.50906.1.S1_at
GhiAffx.59696.1.S1_at	GhiAffx.22659.1.A1_at	GhiAffx.61382.1.S1_x_at		GhiAffx.47722.1.A1_at
GhiAffx.24480.1.S1_s_at	GhiAffx.7808.1.S1_s_at	GhiAffx.11581.1.S1_s_at		GhiAffx.12967.1.S1_at
GhiAffx.31049.1.S1_at	GhiAffx.60413.1.S1_at	GhiAffx.25988.1.S1_s_at		Ghi.3971.1.S1_at
GhiAffx.1589.36.S1_at	GhiAffx.42284.3.S1_at	Ghi.8116.1.S1_at		Ghi.5893.1.S1_at
GraAffx.12486.1.S1_at	Ghi.3547.1.S1_s_at	GhiAffx.15566.1.A1_at		Ghi.3270.2.A1_at
Ghi.6870.1.A1_x_at	Ghi.8977.1.S1_at	Ghi.3404.1.A1_at		GhiAffx.39932.1.A1_at
Ghi.1077.1.A1_s_at	Ghi.3292.2.S1_at	GhiAffx.25920.1.A1_at		Gra.2751.2.A1_a_at
GhiAffx.37193.1.A1_s_at	GhiAffx.16775.1.A1_at	GhiAffx.1517.1.S1_at		GraAffx.13212.1.A1_at
GhiAffx.23788.1.A1_at	Ghi.1006.1.A1_at	GhiAffx.4741.1.S1_s_at		Ghi.9136.4.A1_s_at
GhiAffx.8571.1.S1_s_at	Ghi.3565.2.A1_a_at	GhiAffx.514.1.S1_at		GhiAffx.839.1.S1_at
GhiAffx.43795.1.S1_at	Ghi.8625.1.S1_s_at	GraAffx.26955.1.S1_s_at		GhiAffx.13393.1.S1_at
GhiAffx.64051.1.A1_at	GhiAffx.4648.1.S1_s_at	Ghi.3596.3.A1_at		Ghi.721.1.S1_at
Ghi.3970.1.A1_at	GhiAffx.22977.1.S1_at	Ghi.4108.4.A1_s_at		Gra.1509.1.A1_at
Ghi.5044.1.A1_s_at	Gra.256.3.A1_at	Ghi.10296.2.S1_s_at		Ghi.1707.1.S1_x_at
Ghi.3287.1.A1_s_at	Ghi.3691.1.S1_at	Ghi.1372.1.S1_at		Ghi.3738.1.A1_at
Ghi.9312.1.A1_s_at	Ghi.10303.1.S1_s_at	GhiAffx.6307.2.A1_s_at		Ghi.3227.1.A1_at
Ghi.3185.2.A1_at	Ghi.1577.1.S1_at	GraAffx.1885.1.S1_x_at		Ghi.6748.1.A1_at
Ghi.4844.1.S1_s_at	Gra.3009.2.S1_s_at	GhiAffx.50485.1.A1_at		Ghi.3149.1.A1_at
GhiAffx.18859.1.S1_at	GhiAffx.51643.1.S1_at	GhiAffx.5152.1.S1_at		Ghi.6538.1.S1_at
GhiAffx.51913.1.S1_a_at	Ghi.5506.1.S1_a_at	Ghi.7389.1.S1_x_at		Gra.2007.1.S1_x_at
Ghi.1245.2.S1_s_at	GraAffx.15714.1.S1_s_at	Ghi.809.1.S1_at		Gra.1723.1.A1_at
Ghi.8075.2.S1_s_at	Ghi.3480.1.S1_at	Ghi.9069.1.S1_s_at		GraAffx.26908.1.A1_x_at
GhiAffx.60203.1.S1_at	Ghi.6518.3.A1_s_at	GhiAffx.64051.1.A1_at		GhiAffx.32048.1.S1_at
GhiAffx.16995.1.S1_at	Ghi.10263.1.S1_s_at	Ghi.139.1.S1_at		GhiAffx.15566.1.A1_at
Ghi.7031.1.A1_at	Ghi.1830.1.S1_at	Ghi.9470.1.A1_at		Ghi.3444.2.A1_at
Ghi.8893.1.S1_at	GraAffx.20190.1.A1_s_at	Ghi.10246.1.A1_at		Ghi.8834.1.S1_x_at
GhiAffx.59595.1.S1_s_at	Ghi.1963.1.S1_at	GraAffx.32178.1.A1_a_at		Ghi.10296.2.S1_s_at
GhiAffx.20617.1.S1_at	GhiAffx.28091.1.S1_at	Ghi.76.1.S1_s_at		GhiAffx.6579.1.S1_at
Ghi.10550.1.S1_s_at	Ghi.1214.1.S1_at	GhiAffx.9950.1.A1_at		GhiAffx.58009.1.S1_at
GhiAffx.25661.1.S1_at	Ghi.8364.1.A1_at	Ghi.3615.1.S1_s_at		Ghi.451.1.A1_s_at
Ghi.6449.1.A1_at	Ghi.2258.1.A1_s_at	Ghi.4190.1.A1_at		GraAffx.27997.1.S1_s_at
GhiAffx.2153.2.S1_at	Gra.2400.1.A1_at	Ghi.5467.1.A1_at		GhiAffx.28839.1.A1_at
GhiAffx.11417.1.S1_s_at	Ghi.4577.1.S1_x_at	GhiAffx.3890.1.A1_at		GhiAffx.22659.1.A1_at
Ghi.3814.1.S1_at	Gra.2890.2.A1_x_at	Ghi.100.1.S1_at		Ghi.4280.1.S1_at
Ghi.7754.1.A1_at	Ghi.5099.1.A1_at	Ghi.6715.1.A1_at		Ghi.1247.2.A1_x_at
Ghi.5478.1.A1_at	GraAffx.28084.1.A1_s_at	Ghi.6043.2.S1_x_at		Ghi.8702.1.A1_at
GhiAffx.13626.1.A1_x_at	GhiAffx.8275.1.S1_at	GhiAffx.8735.1.S1_at		GraAffx.3068.1.A1_s_at
Ghi.3250.1.S1_at	GhiAffx.24403.1.S1_s_at	Ghi.5537.1.A1_s_at		Ghi.5448.1.A1_at
Gra.1986.1.A1_at	Ghi.8388.1.S1_x_at	Ghi.9880.2.S1_at		Ghi.1532.1.A1_s_at
GraAffx.18858.1.A1_at	Ghi.3679.2.A1_s_at	Ghi.10358.1.S1_s_at		Ghi.1460.1.S1_at
Gra.1648.1.S1_s_at	Ghi.115.1.S1_at	Ghi.8093.1.S1_at		GhiAffx.24236.1.S1_at
Ghi.2264.1.A1_at	GhiAffx.42416.1.S1_at	GhiAffx.2937.1.S1_at		GhiAffx.25225.1.A1_at
Ghi.8857.1.S1_at	GraAffx.33789.1.A1_s_at	Ghi.8833.2.S1_at		Ghi.9060.1.S1_at
Ghi.6627.1.S1_at	GhiAffx.47722.1.A1_at	Ghi.373.1.S1_s_at		Ghi.6890.1.S1_s_at
Gra.2602.1.A1_s_at	Ghi.4370.1.A1_at	GhiAffx.8571.1.S1_s_at		GhiAffx.21004.1.A1_s_at
Ghi.3096.2.S1_s_at	GraAffx.24387.1.S1_s_at	GraAffx.8554.1.S1_s_at		GhiAffx.26316.1.S1_at
Ghi.8319.1.S1_at	Ghi.4700.1.A1_at	Ghi.10462.1.S1_at		Ghi.2300.1.S1_at
GhiAffx.13311.1.A1_s_at	GhiAffx.7633.1.S1_s_at	Gra.609.1.A1_at		Ghi.3910.1.A1_at
GhiAffx.5828.1.S1_s_at	GhiAffx.48884.1.S1_at	GhiAffx.12704.1.S1_at		GhiAffx.8448.1.A1_at
GhiAffx.15534.1.S1_x_at	GhiAffx.63445.1.S1_at	Ghi.7954.2.S1_at		Ghi.5407.1.A1_x_at
Ghi.7954.1.S1_s_at	GhiAffx.35968.1.S1_at	Ghi.8064.2.S1_s_at		Ghi.9162.3.A1_at
Ghi.5073.1.A1_at	GhiAffx.16038.1.A1_s_at	Ghi.924.1.S1_s_at		Ghi.4748.1.A1_at
GhiAffx.43507.1.S1_s_at	Ghi.350.1.S1_at	Ghi.4017.1.A1_at		GhiAffx.26451.2.A1_at
GhiAffx.49393.1.S1_at	Ghi.8320.1.S1_s_at	Ghi.6531.1.S1_at		Ghi.5490.1.A1_x_at
GhiAffx.2173.2.A1_x_at	Ghi.5129.1.S1_at	GhiAffx.5047.2.A1_s_at		Ghi.1683.1.S1_x_at
Ghi.9182.3.S1_at	Ghi.1922.1.S1_at	Ghi.964.1.S1_s_at		Ghi.4592.1.A1_x_at
GhiAffx.12721.1.A1_at	Ghi.1500.1.A1_s_at	Ghi.986.1.S1_at		Ghi.6247.1.A1_s_at
Ghi.2748.1.A1_at	Ghi.5373.1.S1_at	Ghi.10786.2.A1_s_at		GhiAffx.43638.1.S1_at
GhiAffx.48558.2.S1_x_at	Gra.298.1.A1_at	GraAffx.27032.1.S1_s_at		GraAffx.26955.1.S1_s_at
Ghi.8208.2.A1_s_at	GhiAffx.39637.1.A1_s_at	Ghi.10329.1.S1_at		GhiAffx.16921.1.A1_at
GhiAffx.23477.1.S1_at	Ghi.823.1.S1_at	GhiAffx.22942.1.S1_at		GhiAffx.3821.1.S1_s_at
Ghi.9953.2.S1_at	GhiAffx.44037.1.S1_s_at	Ghi.5273.1.A1_at		GhiAffx.32161.1.A1_at
GhiAffx.33148.1.S1_s_at	GhiAffx.39386.1.S1_at	Ghi.3368.1.S1_at		Ghi.299.1.S1_s_at
Ghi.5940.1.A1_at	Ghi.5187.1.A1_at	Ghi.3719.1.S1_at		Ghi.8845.1.S1_at
Ghi.8831.1.S1_at	Ghi.8702.1.A1_at	Ghi.3367.1.A1_s_at		GhiAffx.2173.2.S1_at
GhiAffx.21968.2.S1_s_at	GhiAffx.22719.1.S1_at	Ghi.5694.1.A1_x_at		Ghi.2020.1.S1_at
Ghi.5242.1.S1_at	GhiAffx.41872.1.S1_at	GraAffx.8667.1.S1_s_at		Ghi.10620.1.S1_at
GhiAffx.49595.1.S1_at	GhiAffx.49861.2.A1_s_at	GraAffx.31296.1.S1_at		GraAffx.31660.1.A1_at
Ghi.147.1.A1_at	GraAffx.26776.2.A1_x_at	GhiAffx.50525.1.S1_at		GhiAffx.9821.1.A1_at
GhiAffx.8481.1.S1_at	GraAffx.7842.1.A1_s_at	GraAffx.27997.1.S1_s_at		Ghi.9263.1.A1_a_at
GhiAffx.13718.1.S1_s_at	Ghi.1015.7.S1_x_at	Ghi.3331.1.A1_s_at		GhiAffx.15396.2.S1_at
Ghi.4117.1.A1_s_at	GhiAffx.2266.1.S1_at	Ghi.4636.1.A1_s_at		Ghi.7073.1.S1_at
GhiAffx.9723.1.S1_s_at	GhiAffx.7693.1.S1_at	Ghi.306.2.S1_at		Gra.2561.1.S1_s_at
GraAffx.16646.1.S1_s_at	GhiAffx.6256.1.S1_s_at	Ghi.6415.1.S1_s_at		Ghi.9169.1.S1_s_at
Gra.2447.1.A1_at	Ghi.7880.1.S1_s_at	Ghi.3143.1.S1_at		Ghi.4651.2.A1_s_at
Ghi.5114.1.A1_at	Ghi.10786.2.S1_s_at	GhiAffx.1589.42.S1_at		Ghi.9022.1.A1_at
Gra.2678.1.A1_at	GhiAffx.7519.1.S1_s_at	Ghi.6449.1.A1_at		Ghi.8787.1.S1_s_at
GraAffx.12664.1.A1_s_at	GhiAffx.42359.1.S1_s_at	GhiAffx.3905.1.S1_a_at		Gra.2721.2.S1_at
GhiAffx.32096.1.S1_at	GhiAffx.2365.1.A1_s_at	GhiAffx.3804.1.S1_s_at		Ghi.3390.4.A1_at
Gra.1637.1.S1_s_at	Ghi.8949.1.A1_at	Ghi.9169.1.S1_s_at		GhiAffx.2003.1.S1_at
Ghi.9280.3.S1_at	Gra.3004.2.S1_s_at	Ghi.8907.1.S1_at		GhiAffx.6855.1.A1_at
GhiAffx.23811.1.S1_at	GhiAffx.16302.1.S1_s_at	Gra.1848.1.A1_s_at		Ghi.3533.3.A1_at
Ghi.9022.1.A1_at	Gra.2627.1.S1_s_at	Ghi.9359.1.S1_at		GhiAffx.56708.1.S1_at
GhiAffx.1935.1.S1_at	GhiAffx.44280.1.S1_at	Ghi.7940.2.A1_s_at		Ghi.4836.1.A1_at
Ghi.4405.1.S1_at	GhiAffx.2968.1.S1_at	GraAffx.9777.1.S1_s_at		Ghi.4042.1.A1_at
Ghi.8400.1.S1_s_at	Gra.1807.2.S1_s_at	Ghi.8610.3.A1_a_at		Gra.2744.1.S1_s_at
GhiAffx.15731.1.S1_s_at	GhiAffx.42014.1.S1_at	Ghi.5595.1.A1_s_at		GhiAffx.34141.1.A1_s_at
GhiAffx.24035.1.A1_at	GhiAffx.13919.1.S1_at	Ghi.4716.1.A1_s_at		Ghi.4160.1.S1_at
GhiAffx.47930.1.S1_at	Ghi.9533.2.S1_s_at	Gra.2426.1.A1_s_at		GhiAffx.2173.1.A1_a_at
Ghi.3228.1.A1_at	Ghi.1338.1.S1_at	Ghi.6669.1.A1_at		GhiAffx.7586.1.S1_s_at
Ghi.877.1.S1_at	Ghi.1711.1.S1_s_at	GhiAffx.15571.1.S1_a_at		Ghi.8731.1.A1_at
Ghi.9059.1.S1_at	GhiAffx.43439.1.S1_at	Ghi.7603.1.S1_at		Ghi.3340.1.S1_s_at
Gra.1552.2.A1_x_at	Gra.2423.1.A1_at	Ghi.10174.1.A1_x_at		GhiAffx.3426.1.S1_s_at
Ghi.4482.1.A1_at	Ghi.786.1.S1_s_at	Ghi.9151.2.S1_at		Ghi.8845.1.A1_s_at
GhiAffx.40738.1.S1_at	Ghi.869.1.S1_s_at	Ghi.5448.1.A1_at		GraAffx.8284.1.S1_s_at
GhiAffx.8099.1.A1_s_at	Ghi.755.2.S1_at	Ghi.2358.1.A1_at		Ghi.9539.1.S1_at
Ghi.4.1.A1_at	Gra.1919.1.S1_at	GhiAffx.39932.1.A1_at		GhiAffx.38868.1.A1_s_at
Ghi.5190.1.A1_s_at	GraAffx.14093.1.S1_at	GhiAffx.24236.1.S1_at		GhiAffx.50233.1.A1_at
GhiAffx.6818.1.A1_s_at	GraAffx.16567.1.A1_x_at	GhiAffx.62728.1.A1_at		GhiAffx.12340.1.S1_at
Ghi.4391.1.A1_at	GhiAffx.1788.1.S1_at	Gra.2050.1.S1_s_at		Ghi.4792.1.A1_at
Ghi.7912.1.S1_s_at	Ghi.8752.1.A1_at	Ghi.808.1.S1_at		Ghi.7069.1.S1_at
Ghi.9122.1.A1_at	Ghi.10450.1.S1_s_at	GhiAffx.47722.1.A1_at		Ghi.1726.1.S1_at
GhiAffx.64249.7.S1_x_at	Ghi.8496.1.A1_at	GhiAffx.31169.1.A1_at		GhiAffx.30957.1.S1_s_at
GhiAffx.14062.1.A1_s_at	GhiAffx.14606.1.A1_at	Ghi.4209.1.A1_x_at		GhiAffx.60290.1.S1_s_at
GhiAffx.19354.1.S1_s_at	Ghi.7674.1.S1_s_at	Ghi.3597.2.A1_s_at		GhiAffx.23397.1.S1_at
Ghi.443.2.A1_x_at	GhiAffx.2565.1.S1_at	GhiAffx.3219.1.S1_at		GhiAffx.15571.1.S1_a_at
Ghi.6214.1.A1_x_at	GhiAffx.1589.31.S1_at	GhiAffx.14568.1.S1_at		GhiAffx.49958.1.S1_at
Ghi.6264.1.A1_s_at	Ghi.5893.1.S1_at	Ghi.8765.1.A1_at		Ghi.6835.1.A1_at
GhiAffx.14660.1.A1_at	GraAffx.30195.1.A1_s_at	Ghi.6601.1.S1_x_at		GhiAffx.24885.1.S1_at
Ghi.6537.1.S1_at	Ghi.5201.1.A1_at	GhiAffx.58174.1.S1_at		GhiAffx.40957.1.S1_at
GhiAffx.47261.1.S1_s_at	GhiAffx.59138.1.S1_s_at	GhiAffx.46311.1.S1_at		Ghi.5241.1.S1_at
Ghi.3722.1.S1_at	GhiAffx.42296.1.S1_at	Ghi.7171.1.A1_at		Gra.2426.1.A1_s_at
Ghi.9136.4.A1_s_at	Ghi.6746.1.S1_s_at	Ghi.6343.3.A1_at		Ghi.10033.1.S1_s_at
GhiAffx.8275.1.S1_at	Ghi.4466.2.S1_at	Ghi.10327.1.S1_s_at		Ghi.6088.2.S1_at
GhiAffx.49994.1.A1_s_at	Ghi.4105.1.A1_s_at	Ghi.9149.1.A1_s_at		Ghi.9271.5.S1_at
GhiAffx.16131.1.A1_s_at	Ghi.3312.4.A1_at	GhiAffx.52467.1.S1_s_at		GhiAffx.21800.1.S1_at
Ghi.3319.1.A1_at	Ghi.5273.1.A1_at	Ghi.9111.1.S1_at		Ghi.9348.1.S1_s_at
GhiAffx.47990.1.A1_at	Ghi.4274.1.S1_at	Gra.873.1.A1_at		Ghi.9163.2.S1_at
GhiAffx.42419.1.S1_at	GraAffx.28558.1.A1_s_at	Ghi.9240.3.A1_s_at		Ghi.6476.1.S1_at
Ghi.29.1.A1_at	GhiAffx.15196.1.S1_at	Ghi.4010.1.A1_at		Ghi.2748.1.A1_at
GhiAffx.41414.1.A1_at	GraAffx.16365.1.S1_s_at	Ghi.8126.1.S1_x_at		GhiAffx.16735.1.S1_at
GhiAffx.9612.1.S1_at	Ghi.9014.2.A1_at	GraAffx.31947.1.A1_at		GhiAffx.8481.1.S1_at
Ghi.3615.1.A1_s_at	GhiAffx.42078.1.S1_at	Gra.1951.2.A1_s_at		Gra.998.2.S1_s_at
Ghi.3185.2.S1_at	GhiAffx.22525.1.A1_at	Ghi.3560.1.A1_s_at		Ghi.5298.1.S1_at
Ghi.10388.2.S1_at	GraAffx.24415.1.S1_at	Ghi.9305.1.S1_s_at		GhiAffx.7229.1.S1_at
Ghi.8293.1.S1_s_at	Ghi.8275.2.A1_s_at	GhiAffx.5627.1.S1_at		GhiAffx.43795.1.S1_at
GraAffx.34081.1.S1_at	GhiAffx.4592.1.S1_at	Ghi.3648.2.S1_at		Ghi.8830.1.S1_at
GhiAffx.61757.1.S1_s_at	Ghi.10548.1.S1_at	Ghi.198.1.S1_at		Gra.1608.2.A1_s_at
Ghi.5083.1.A1_s_at	Ghi.4975.1.S1_x_at	Ghi.2696.2.S1_s_at		GhiAffx.3890.1.A1_at
GhiAffx.5152.1.S1_at	Ghi.6859.1.A1_s_at	GhiAffx.49958.1.S1_at		Gra.328.1.S1_s_at
GraAffx.33589.1.A1_x_at	Ghi.5777.1.S1_s_at	GhiAffx.8118.1.A1_at		Ghi.6870.1.A1_x_at
GhiAffx.23161.1.S1_at	GhiAffx.7524.1.A1_at	Ghi.858.1.S1_at		Ghi.10332.1.A1_x_at
Ghi.7.1.S1_x_at	Ghi.4873.1.A1_at	GhiAffx.26592.1.S1_at		Ghi.8863.1.S1_s_at
Gra.1750.1.A1_at	Ghi.4242.1.S1_at	Ghi.7148.1.S1_at		GhiAffx.61137.1.S1_s_at
Ghi.4108.3.A1_x_at	Ghi.928.1.S1_x_at	Ghi.9155.2.S1_s_at		Ghi.76.1.S1_s_at
Ghi.520.1.S1_at	Ghi.6812.1.S1_at	Ghi.1207.1.S1_x_at		Ghi.3079.1.S1_x_at
Gra.2763.1.S1_s_at	GhiAffx.43261.1.S1_s_at	Ghi.4792.1.A1_at		Ghi.9155.2.A1_at
Ghi.4219.1.S1_s_at	Ghi.1245.2.S1_s_at	Ghi.8293.1.S1_s_at		Gra.1848.1.A1_s_at
GhiAffx.5305.1.S1_at	GbaAffx.179.1.S1_at	GhiAffx.47674.1.A1_at		Ghi.4716.1.A1_s_at
Ghi.3328.1.A1_at	Ghi.5506.2.S1_x_at	Ghi.9130.1.S1_at		GhiAffx.11581.1.S1_s_at
Ghi.2358.1.A1_at	Gra.846.1.A1_s_at	GhiAffx.63632.1.S1_at		Ghi.2939.2.S1_s_at
GraAffx.31485.1.S1_at	GhiAffx.50233.1.S1_s_at	GhiAffx.25788.1.A1_at		Ghi.8093.1.S1_at
GraAffx.22751.1.A1_s_at	Ghi.8334.1.S1_s_at	Ghi.4276.1.S1_at		GhiAffx.7054.1.S1_at
Ghi.3971.1.S1_at	GhiAffx.53273.1.S1_at	GhiAffx.46348.1.S1_at		Ghi.8978.1.S1_s_at
GhiAffx.43841.1.S1_s_at	GhiAffx.6663.1.S1_at	GhiAffx.30838.1.S1_at		GhiAffx.9723.1.S1_s_at
Ghi.2072.2.S1_x_at	GhiAffx.15772.1.A1_s_at	Ghi.147.1.A1_at		GhiAffx.64051.1.A1_at
Ghi.7325.3.S1_s_at	GraAffx.28815.1.A1_s_at	Ghi.8127.1.S1_s_at		Ghi.6043.2.S1_x_at
GhiAffx.5728.1.A1_at	Ghi.1680.1.S1_s_at	Ghi.4247.1.S1_at		Ghi.3648.1.A1_at
GhiAffx.25920.1.A1_at	Ghi.776.1.S1_at	Ghi.8949.1.A1_at		GhiAffx.13045.1.S1_at
Ghi.10296.3.S1_x_at	Ghi.3344.1.S1_s_at	GhiAffx.7323.1.S1_at		GhiAffx.6314.3.S1_at
Gra.97.1.S1_s_at	Ghi.9321.1.A1_s_at	GhiAffx.21609.1.S1_at		Ghi.3342.1.S1_at
Ghi.5768.1.S1_s_at	GraAffx.8793.2.A1_s_at	Ghi.8834.1.S1_x_at		GhiAffx.22436.1.S1_at
Ghi.3910.1.A1_at	GhiAffx.46259.1.S1_at	Ghi.3689.2.S1_at		GraAffx.8143.1.A1_at
GraAffx.1926.1.S1_at	GhiAffx.39121.1.S1_s_at	Ghi.9210.1.A1_s_at		Ghi.827.1.S1_s_at
GhiAffx.7371.1.S1_at	GhiAffx.32625.1.S1_s_at	Ghi.6538.1.S1_at		GhiAffx.25500.1.S1_at
GhiAffx.62607.1.S1_at	GhiAffx.25253.1.S1_at	Ghi.4841.1.A1_at		GhiAffx.13393.1.A1_at
GhiAffx.10556.1.S1_s_at	Ghi.5238.1.A1_at	Ghi.6020.1.A1_s_at		Ghi.823.1.S1_at
GhiAffx.448.1.S1_at	GraAffx.7163.1.A1_s_at	GhiAffx.5728.1.A1_at		Ghi.8329.1.S1_at
GhiAffx.7281.1.S1_at	GraAffx.12522.1.A1_at	Gra.734.1.A1_s_at		GhiAffx.41327.1.S1_at
Gra.1814.2.A1_a_at	Ghi.2510.1.S1_at	Ghi.7779.1.S1_s_at		GhiAffx.26592.1.S1_at
GraAffx.21977.1.A1_at	GraAffx.959.1.A1_s_at	Ghi.29.1.S1_at		Ghi.809.1.S1_at
Ghi.1757.1.S1_s_at	Ghi.3570.1.S1_s_at	GhiAffx.56524.1.S1_at		Ghi.1611.1.S1_s_at
GhiAffx.32354.1.S1_at	GhiAffx.62635.2.S1_s_at	GhiAffx.7880.1.S1_at		GhiAffx.56524.1.S1_at
GhiAffx.46536.1.A1_at	GhiAffx.6046.1.S1_at	GhiAffx.2366.1.S1_at		GhiAffx.2128.1.A1_at
Ghi.3340.1.S1_s_at	GhiAffx.60253.1.A1_at	Ghi.5045.1.A1_at		Ghi.964.1.S1_s_at
Ghi.3651.2.A1_at	Ghi.7533.1.S1_at	Ghi.6864.1.A1_s_at		Ghi.702.1.S1_at
Ghi.978.1.S1_at	GhiAffx.44759.1.S1_at	Ghi.8045.1.S1_at		Ghi.520.1.S1_at
GhiAffx.44044.1.S1_at	Gra.2835.2.S1_s_at	Ghi.6905.1.S1_x_at		Ghi.7941.1.S1_at
Ghi.4231.1.S1_at	GhiAffx.32461.1.S1_at	Ghi.397.1.S1_s_at		GhiAffx.42249.1.S1_s_at
Ghi.4181.1.S1_at	Ghi.3280.1.S1_s_at	Ghi.4519.1.A1_x_at		GhiAffx.6397.1.A1_at
Ghi.3292.2.S1_at	GhiAffx.82.1.S1_at	GhiAffx.14062.1.A1_s_at		Ghi.5240.1.A1_at
Ghi.7643.1.A1_s_at	Ghi.7667.2.S1_s_at	Ghi.255.1.S1_at		GhiAffx.60966.1.S1_at
GhiAffx.6731.1.S1_s_at	Gra.1950.1.A1_x_at	GhiAffx.24955.1.S1_at		GhiAffx.13394.2.S1_x_at
GhiAffx.2749.2.S1_at	GhiAffx.24870.1.S1_at	Ghi.3560.1.S1_s_at		GhiAffx.52249.1.S1_at
GhiAffx.23700.1.S1_s_at	Gra.1319.1.A1_s_at	Gra.1508.1.A1_s_at		Ghi.5080.1.A1_at
Ghi.5007.1.A1_at	GhiAffx.63960.1.S1_at	GhiAffx.60290.1.S1_s_at		GraAffx.31947.1.A1_at
Ghi.3250.3.S1_at	Gra.153.2.S1_s_at	Ghi.2255.1.S1_at		Ghi.8451.1.S1_s_at
Ghi.3255.2.A1_at	Gra.2856.2.A1_at	GhiAffx.16826.1.S1_at		Ghi.10686.1.A1_at
Ghi.7890.1.S1_at	GraAffx.31461.2.A1_s_at	Ghi.5114.1.A1_at		GhiAffx.7397.1.A1_at
GhiAffx.22009.1.S1_at	GraAffx.28816.1.A1_at	GhiAffx.58552.1.A1_s_at		Ghi.6768.1.A1_s_at
Ghi.6327.2.A1_at	GhiAffx.3565.1.A1_x_at	Ghi.10710.1.A1_at		GhiAffx.3154.2.A1_s_at
GhiAffx.59389.1.S1_at	Ghi.3455.2.S1_at	Ghi.10373.2.A1_s_at		GhiAffx.14568.1.S1_at
GhiAffx.15865.1.S1_a_at	GhiAffx.60317.1.A1_at	Ghi.2995.2.A1_at		GhiAffx.24091.1.S1_at
Ghi.3560.1.S1_s_at	Ghi.8802.1.S1_at	Ghi.6247.1.A1_s_at		Ghi.8874.1.S1_at
Ghi.3346.1.A1_s_at	Gra.344.2.A1_s_at	Ghi.3250.3.S1_at		GraAffx.25536.1.A1_s_at
Ghi.8431.1.S1_at	GhiAffx.47649.1.S1_at	Ghi.5478.1.A1_at		Ghi.3758.1.S1_at
GhiAffx.21686.1.S1_at	GhiAffx.63393.1.S1_at	GbaAffx.179.1.S1_at		Ghi.4841.1.A1_at
Ghi.5214.1.S1_at	Ghi.7376.1.S1_at	Ghi.3566.2.S1_s_at		GhiAffx.13229.1.A1_at
Ghi.9152.2.A1_at	Ghi.6763.1.S1_s_at	GhiAffx.34927.1.S1_at		GhiAffx.62863.1.S1_at
GhiAffx.41278.1.S1_at	Ghi.9293.1.S1_a_at	GraAffx.1666.1.A1_s_at		Ghi.4872.1.A1_at
Ghi.5099.1.A1_at	Gra.275.1.S1_s_at	Ghi.7222.1.S1_at		Gra.2665.1.S1_s_at
GhiAffx.2408.1.S1_at	Gra.876.1.A1_at	Ghi.4182.1.S1_at		Ghi.1132.2.A1_a_at
GraAffx.17247.2.S1_s_at	GhiAffx.30199.1.S1_at	Ghi.84.1.S1_at		GhiAffx.54054.1.A1_at
GhiAffx.25398.1.S1_at	GhiAffx.46864.1.S1_at	Ghi.7335.1.S1_at		GhiAffx.39736.1.S1_at
GhiAffx.23129.1.A1_at	Ghi.8666.1.S1_at	GhiAffx.31049.1.S1_at		Ghi.6518.3.A1_s_at
Ghi.3809.1.S1_at	Gra.313.1.A1_at	Ghi.8863.1.A1_at		Ghi.6835.1.S1_at
Ghi.3444.2.S1_at	GhiAffx.23615.1.S1_at	Ghi.3366.1.S1_s_at		GhiAffx.22525.1.A1_at
Gra.1705.1.A1_s_at	Gra.2943.2.A1_s_at	Ghi.7159.1.A1_at		GhiAffx.14296.1.A1_s_at
Ghi.4960.1.A1_s_at	Ghi.4251.1.S1_at	Ghi.3565.2.A1_a_at		GhiAffx.26396.1.A1_at
Ghi.10750.1.S1_at	Gra.2307.1.S1_at	Ghi.4983.1.A1_at		GhiAffx.34441.1.A1_at
Ghi.1904.1.S1_at	GhiAffx.52630.1.S1_at	GhiAffx.14933.1.S1_at		Ghi.9148.1.S1_at
GhiAffx.24031.1.S1_at	Ghi.3422.1.S1_at	Ghi.8510.1.A1_at		GhiAffx.51913.1.S1_a_at
Ghi.306.4.S1_s_at	GraAffx.21798.1.S1_at	GraAffx.26388.2.A1_x_at		Gra.183.2.S1_s_at
GarAffx.21008.1.S1_s_at	Gra.1732.1.A1_s_at	Gra.2509.2.S1_s_at		GraAffx.18880.1.A1_at
GhiAffx.24932.1.A1_at	GraAffx.26831.1.S1_at	GhiAffx.23258.1.S1_at		GhiAffx.7633.1.S1_s_at
GhiAffx.31302.1.A1_s_at	GraAffx.13506.1.S1_s_at	Ghi.8878.1.A1_x_at		Ghi.6020.1.A1_s_at
GhiAffx.21710.1.S1_at	Gra.780.1.A1_s_at	GraAffx.14395.1.S1_s_at		Ghi.37.1.S1_at
Ghi.8878.1.A1_x_at	Ghi.4386.1.A1_at	GhiAffx.39637.1.A1_s_at		Ghi.4370.1.A1_at
Ghi.4266.1.S1_at	Gra.977.1.A1_s_at	GhiAffx.15562.1.S1_at		GhiAffx.2173.2.A1_x_at
Ghi.5617.1.A1_at	Gra.656.2.S1_at	Ghi.4972.2.A1_x_at		GhiAffx.15969.1.S1_at
Ghi.8129.1.S1_at	Ghi.316.2.S1_s_at	GhiAffx.13724.1.A1_at		GraAffx.28447.1.A1_s_at
Ghi.4589.1.A1_s_at	GhiAffx.48784.1.S1_at	Ghi.1371.1.S1_x_at		Ghi.4298.3.S1_at
GhiAffx.15396.2.S1_at	Ghi.4706.1.A1_at	Ghi.4099.2.A1_s_at		GhiAffx.49391.1.S1_s_at
GhiAffx.60409.1.S1_at	GraAffx.30181.1.A1_s_at	Ghi.5779.1.S1_at		GhiAffx.8118.1.A1_at
Ghi.7159.1.A1_at	Ghi.7999.1.S1_at	Ghi.619.2.A1_at		Ghi.2580.1.A1_at
GhiAffx.25235.1.A1_at	GhiAffx.62009.1.S1_s_at	Ghi.585.1.S1_s_at		GhiAffx.13253.1.S1_s_at
Gra.1806.1.S1_at	Ghi.3708.1.A1_at	GhiAffx.11958.1.S1_at		GhiAffx.16621.1.S1_at
Ghi.1793.1.S1_at	GhiAffx.13355.1.S1_at	Ghi.9312.1.A1_s_at		Gra.2610.1.S1_s_at
Ghi.8337.1.A1_s_at	Gra.3035.1.S1_s_at	Ghi.8929.1.A1_at		Ghi.9788.1.S1_at
Ghi.1440.3.S1_at	GhiAffx.3941.1.S1_x_at	GhiAffx.1894.1.S1_x_at		Ghi.8995.1.S1_s_at
Ghi.1642.1.S1_at	GraAffx.16301.1.S1_s_at	GhiAffx.44888.1.S1_at		GhiAffx.34897.1.S1_at
Ghi.6704.1.S1_at	GraAffx.1750.1.S1_s_at	GhiAffx.34156.1.A1_s_at		GhiAffx.62009.1.S1_s_at
GraAffx.31296.1.S1_at	Ghi.6643.1.S1_at	GraAffx.31893.1.A1_at		GhiAffx.24941.1.S1_at
GhiAffx.64116.1.S1_at	GhiAffx.8631.1.S1_at	Ghi.3962.1.A1_s_at		Ghi.685.1.S1_at
GhiAffx.25303.1.S1_at	Ghi.3824.1.S1_s_at	Gra.2458.2.S1_at		Ghi.10760.1.S1_s_at
GraAffx.12661.1.S1_at	Ghi.624.2.S1_s_at	GbaAffx.212.1.S1_at		Ghi.2580.1.S1_s_at
GraAffx.1885.1.S1_x_at	Gra.1168.1.A1_s_at	Ghi.8573.1.A1_at		GhiAffx.31049.1.A1_at
Ghi.5298.1.S1_at	GhiAffx.63813.1.S1_at	Ghi.7377.1.A1_x_at		Gra.1348.1.A1_at
Ghi.9060.1.S1_at	GhiAffx.29462.1.S1_at	Ghi.6443.2.A1_s_at		Ghi.7222.1.S1_at
Ghi.6031.1.S1_at	Ghi.657.1.S1_s_at	GhiAffx.24344.1.S1_at		Ghi.3544.2.S1_at
GraAffx.18277.1.S1_at	Ghi.8144.1.A1_at	GhiAffx.34441.1.A1_at		Ghi.5190.1.S1_s_at
Ghi.3758.1.S1_at	Ghi.3363.2.S1_s_at	Ghi.8874.1.S1_at		GhiAffx.44148.1.S1_at
Gra.1783.1.A1_s_at	Ghi.9679.2.S1_at	Ghi.6362.1.S1_at		GraAffx.29618.1.A1_a_at
GraAffx.2757.1.S1_s_at	GhiAffx.5694.2.S1_at	GhiAffx.33925.1.S1_at		GhiAffx.1788.1.S1_at
Ghi.9144.2.A1_s_at	Ghi.4212.1.S1_s_at	Ghi.7073.1.S1_at		GhiAffx.42944.1.S1_at
GraAffx.23486.1.S1_at	Gra.513.1.S1_s_at	Ghi.3089.1.A1_at		GhiAffx.33148.1.S1_s_at
Gra.1208.1.A1_s_at	Ghi.8993.2.S1_at	GhiAffx.52839.1.A1_x_at		Ghi.3089.1.S1_at
Ghi.10398.1.S1_x_at	Ghi.1138.1.S1_at	GhiAffx.49733.1.A1_s_at		GhiAffx.3905.1.S1_a_at
Ghi.5780.1.S1_s_at	GhiAffx.11743.1.S1_at	Ghi.7946.1.S1_at		Ghi.3197.1.A1_at
Ghi.175.1.S1_at	GhiAffx.27150.1.S1_at	GhiAffx.10406.1.S1_at		Ghi.6362.1.S1_at
Ghi.6722.1.S1_s_at	GraAffx.2548.1.A1_s_at	Ghi.5603.1.A1_at		Ghi.7325.3.A1_s_at
Gra.2514.1.A1_at	GhiAffx.16118.1.S1_s_at	GhiAffx.22088.1.S1_at		Ghi.8046.1.S1_at
Ghi.9080.1.S1_at	Gra.340.1.A1_at	Ghi.8730.1.A1_at		GhiAffx.35100.1.S1_s_at
GhiAffx.53494.1.S1_s_at	GhiAffx.35468.1.S1_s_at	Ghi.1987.1.S1_a_at		Ghi.4519.1.A1_x_at
GhiAffx.33623.1.S1_at	Ghi.130.1.S1_at	GhiAffx.1589.94.S1_at		GhiAffx.1082.1.S1_at
GraAffx.30819.1.A1_s_at	Ghi.3381.1.S1_x_at	GhiAffx.43795.1.S1_at		Ghi.10296.4.A1_s_at
Ghi.750.1.A1_s_at	GhiAffx.60317.1.S1_at	Ghi.2072.2.S1_x_at		GhiAffx.8571.1.S1_s_at
GhiAffx.42788.1.S1_at	Ghi.9712.1.A1_at	Ghi.3635.2.A1_at		GhiAffx.13735.1.A1_at
Ghi.7940.2.A1_s_at	GhiAffx.11237.1.A1_at	Ghi.10344.1.S1_s_at		Ghi.1092.1.A1_x_at
Ghi.6362.1.S1_at	GhiAffx.6066.1.S1_x_at	Ghi.4643.1.A1_s_at		GhiAffx.59051.1.S1_at
Ghi.8863.1.A1_at	GraAffx.13622.1.A1_s_at	Ghi.1175.3.A1_s_at		Ghi.4468.1.S1_s_at
GraAffx.10907.1.S1_s_at	Gra.2693.1.A1_at	Ghi.778.1.S1_at		GhiAffx.39417.1.A1_at
GhiAffx.40508.1.A1_s_at	Gra.1788.1.S1_s_at	Ghi.6518.3.A1_s_at		Ghi.10033.3.S1_s_at
GhiAffx.2173.1.A1_a_at	GhiAffx.34829.1.S1_at	Gra.425.1.A1_s_at		Gra.42.1.S1_s_at
Ghi.8335.1.S1_at	Ghi.4478.1.A1_x_at	Ghi.5128.1.A1_at		GbaAffx.212.1.S1_at
GhiAffx.15076.1.S1_at	Ghi.3255.2.A1_at	GhiAffx.7173.1.S1_at		Ghi.6822.1.A1_s_at
GhiAffx.43893.1.A1_s_at	GraAffx.32235.1.A1_at	Ghi.748.1.S1_s_at		Ghi.9175.1.S1_at
GraAffx.27696.1.S1_s_at	Ghi.8976.1.A1_s_at	Ghi.3444.2.A1_at		GhiAffx.37.1.S1_at
GhiAffx.41045.1.S1_at	GhiAffx.33381.1.S1_s_at	Ghi.4583.1.A1_at		Ghi.4019.1.A1_at
Ghi.5306.2.A1_at	Ghi.10654.1.S1_s_at	Ghi.3389.1.A1_s_at		Ghi.9253.2.A1_a_at
GhiAffx.53548.1.A1_at	Gra.3058.1.S1_at	Ghi.4298.3.S1_at		Ghi.5128.1.A1_at
Ghi.10508.1.S1_a_at	Ghi.2854.1.S1_x_at	GhiAffx.24451.1.S1_at		Gra.435.2.S1_x_at
Ghi.3776.1.A1_at	Ghi.9217.1.S1_at	GhiAffx.32213.1.S1_s_at		GhiAffx.21849.1.S1_at
Gra.1227.1.S1_s_at	GhiAffx.50538.1.S1_at	Ghi.5331.1.A1_s_at		Ghi.6429.1.S1_at
Ghi.4037.3.S1_s_at	Ghi.8909.1.A1_s_at	GhiAffx.2752.1.S1_at		Ghi.4108.4.A1_s_at
Ghi.838.1.S1_s_at	Ghi.1681.1.S1_at	Ghi.2020.1.S1_at		Ghi.8680.1.A1_x_at
GhiAffx.52955.1.A1_at	Ghi.4067.2.S1_s_at	Ghi.3738.1.A1_at		Gra.2092.2.S1_s_at
Ghi.5307.1.A1_at	GhiAffx.8279.1.S1_at	Ghi.9178.3.S1_at		Gra.2207.2.A1_s_at
Ghi.10750.2.S1_s_at	GhiAffx.2418.1.A1_at	GhiAffx.49958.1.A1_at		Ghi.6715.1.A1_at
Gra.935.2.S1_s_at	GhiAffx.52157.1.S1_at	Ghi.10620.1.S1_at		Gra.1225.1.A1_at
Ghi.1407.1.A1_s_at	GraAffx.19978.1.S1_s_at	Ghi.4532.1.A1_at		Gra.2073.1.S1_at
Ghi.5045.1.A1_at	Ghi.6125.2.S1_s_at	Ghi.7954.3.A1_at		GhiAffx.20806.1.S1_at
GhiAffx.63449.1.A1_s_at	GhiAffx.35248.1.S1_s_at	GraAffx.31884.1.S1_s_at		GhiAffx.7807.1.S1_s_at
GhiAffx.63656.1.S1_at	GhiAffx.7698.1.S1_at	Ghi.9186.1.S1_at		GhiAffx.19212.1.S1_at
Ghi.1674.1.S1_x_at	Ghi.4997.1.A1_s_at	GhiAffx.42284.3.S1_at		Ghi.6317.1.A1_s_at
Gra.328.1.S1_s_at	Gra.2284.2.S1_s_at	GhiAffx.42249.1.S1_s_at		GhiAffx.13350.1.S1_at
Ghi.2998.2.S1_x_at	GhiAffx.23813.1.S1_at	GhiAffx.25192.1.A1_s_at		GhiAffx.9513.1.S1_at
Ghi.8587.2.S1_s_at	Gra.1444.2.A1_s_at	GraAffx.17247.2.S1_s_at		GhiAffx.62774.1.S1_s_at
GhiAffx.22890.1.S1_s_at	GraAffx.30724.2.A1_a_at	Ghi.8364.1.A1_at		Ghi.680.1.S1_s_at
Ghi.6141.2.S1_at	GhiAffx.45165.1.S1_at	GraAffx.1926.1.S1_at		Ghi.5107.1.A1_at
Ghi.5075.1.A1_at	GhiAffx.7331.1.S1_at	Ghi.3340.1.S1_s_at		GhiAffx.40839.1.S1_at
GhiAffx.30938.1.S1_at	Ghi.9869.1.S1_s_at	Ghi.1392.2.S1_s_at		GhiAffx.50525.1.S1_at
Ghi.8103.1.S1_at	Gra.1767.1.A1_s_at	Ghi.1726.1.S1_at		GraAffx.8216.1.S1_at
Ghi.3718.1.S1_at	Gra.1865.1.A1_s_at	Ghi.10033.3.S1_s_at		Ghi.3814.1.S1_at
Ghi.6669.1.A1_at	Gra.216.1.A1_at	Ghi.10561.1.S1_s_at		GhiAffx.1183.1.S1_at
Ghi.3560.1.A1_s_at	GhiAffx.33542.1.S1_at	GraAffx.16056.1.S1_s_at		Ghi.10493.1.S1_s_at
Ghi.9283.3.A1_at	GhiAffx.5878.1.S1_s_at	GhiAffx.25074.1.S1_at		GhiAffx.44360.1.S1_at
GhiAffx.41741.1.S1_at	Ghi.2146.1.A1_at	GhiAffx.44558.1.S1_s_at		Gra.1806.1.S1_at
Ghi.6983.2.A1_at	GhiAffx.3222.1.S1_at	Ghi.10033.1.S1_s_at		Ghi.3752.1.S1_at
Ghi.8329.1.S1_at	GraAffx.3427.1.A1_s_at	Ghi.2847.1.S1_s_at		GarAffx.21877.1.S1_s_at
GhiAffx.52199.1.S1_at	GraAffx.28081.1.S1_s_at	Ghi.2788.1.S1_s_at		GhiAffx.24594.1.S1_at
Ghi.5573.1.A1_at	Ghi.2174.1.S1_s_at	GhiAffx.43507.1.S1_s_at		Ghi.1398.1.S1_at
GraAffx.21555.1.S1_s_at	Ghi.3216.2.A1_s_at	GraAffx.15917.1.S1_s_at		Ghi.3541.2.S1_x_at
Ghi.4340.1.A1_at	Ghi.7376.1.A1_s_at	Ghi.9185.3.S1_at		Ghi.6825.2.A1_at
GhiAffx.3219.1.S1_at	Gra.1732.4.A1_x_at	Gra.740.1.S1_s_at		Ghi.4160.1.A1_at
Ghi.8207.1.S1_s_at	GraAffx.7193.1.A1_s_at	GhiAffx.8481.1.S1_at		GhiAffx.52912.1.A1_at
GhiAffx.25503.1.S1_at	GhiAffx.46770.1.S1_s_at	GhiAffx.33971.1.S1_at		GhiAffx.24500.1.S1_at
Ghi.3726.2.S1_s_at	Ghi.9417.1.S1_s_at	GhiAffx.22613.1.A1_at		Ghi.5565.5.S1_s_at
Ghi.3402.1.S1_at	GhiAffx.48720.1.A1_at	Ghi.5693.2.S1_s_at		GhiAffx.51643.1.S1_at
Ghi.4791.2.S1_at	Ghi.7802.1.S1_x_at	GhiAffx.62133.1.A1_s_at		Ghi.1011.1.A1_s_at
Ghi.4160.1.S1_at	Gra.789.2.S1_s_at	Ghi.2351.1.A1_s_at		Ghi.10796.1.A1_at
Ghi.4172.1.S1_at	GraAffx.1410.1.S1_at	GhiAffx.13036.1.S1_x_at		Ghi.7159.1.A1_at
Ghi.2026.1.S1_s_at	GraAffx.26922.1.S1_s_at	GhiAffx.20514.1.S1_s_at		GbaAffx.179.1.S1_at
GraAffx.31884.1.S1_s_at	GhiAffx.1513.1.S1_at	Ghi.8731.1.A1_at		GhiAffx.53706.1.S1_at
Gra.1162.1.S1_s_at	Ghi.3652.1.S1_s_at	Ghi.864.1.S1_s_at		Ghi.6688.1.A1_s_at
Gra.2773.1.S1_s_at	GraAffx.8090.1.A1_s_at	Ghi.538.1.S1_at		Ghi.4551.1.A1_at
Ghi.5506.1.S1_a_at	Ghi.7378.1.S1_at	GhiAffx.6053.1.S1_s_at		GhiAffx.25788.1.A1_at
Gra.1436.4.A1_s_at	GhiAffx.31263.1.A1_at	GhiAffx.22659.1.A1_at		GhiAffx.36892.1.S1_at
Ghi.6251.1.A1_at	GraAffx.32142.1.S1_at	GhiAffx.15597.1.A1_at		Ghi.9171.3.A1_s_at
Ghi.3748.1.A1_at	Ghi.1474.1.S1_s_at	Ghi.5044.1.A1_s_at		GhiAffx.23477.1.S1_at
Ghi.4960.2.A1_s_at	Gra.2373.1.S1_at	GhiAffx.1589.23.S1_at		GhiAffx.25545.1.A1_at
Ghi.7413.1.S1_s_at	Ghi.8140.1.S1_s_at	Ghi.1349.4.S1_s_at		Ghi.9943.1.S1_at
GhiAffx.12901.1.S1_at	Ghi.9266.1.A1_at	GhiAffx.673.1.S1_at		Ghi.10310.1.A1_s_at
Ghi.5983.2.S1_s_at	GhiAffx.1589.464.S1_s_at	Gra.2663.2.S1_x_at		Ghi.3596.3.A1_at
Ghi.5080.1.A1_at	GhiAffx.41514.1.S1_s_at	Ghi.4266.1.S1_at		Ghi.4108.1.S1_s_at
Ghi.2969.1.S1_at	Ghi.3660.1.S1_s_at	Ghi.6088.2.S1_at		GhiAffx.7519.1.S1_s_at
Ghi.3566.2.A1_s_at	Ghi.10797.1.S1_at	GraAffx.34259.1.A1_at		GhiAffx.18859.1.S1_at
Ghi.5646.1.A1_s_at	Ghi.2948.1.S1_s_at	Ghi.710.1.A1_s_at		Ghi.786.1.S1_s_at
GhiAffx.5983.1.A1_s_at	Ghi.601.1.S1_at	Ghi.5240.1.A1_at		Ghi.10549.1.S1_at
GhiAffx.3708.1.A1_s_at	GraAffx.11285.2.A1_s_at	GhiAffx.41449.1.S1_at		GhiAffx.1894.1.S1_x_at
Ghi.4873.1.A1_at	Ghi.3571.2.A1_at	Gra.1005.1.A1_s_at		GhiAffx.25202.1.S1_at
Ghi.5055.1.S1_at	GhiAffx.8069.1.S1_at	Ghi.3454.1.S1_at		Ghi.4526.1.A1_at
Ghi.4358.1.A1_at	GhiAffx.18346.1.S1_at	Ghi.8867.1.S1_s_at		Ghi.4468.1.A1_s_at
Ghi.4896.1.A1_at	GhiAffx.3456.1.A1_a_at	GhiAffx.26171.1.A1_at		Ghi.10581.1.S1_at
Ghi.1022.1.S1_x_at	Ghi.658.1.A1_at	GhiAffx.59727.1.S1_s_at		Ghi.3615.2.S1_s_at
GhiAffx.19212.1.S1_at	Ghi.5588.1.S1_s_at	Ghi.1963.1.S1_at		Ghi.3502.1.A1_at
Ghi.6167.1.S1_at	Ghi.1381.1.S1_s_at	Ghi.1658.1.S1_at		Ghi.3407.2.S1_at
Ghi.4110.1.S1_s_at	GhiAffx.6033.1.A1_at	Ghi.5190.1.S1_s_at		Ghi.7377.1.A1_x_at
Ghi.9179.3.S1_at	GhiAffx.3544.1.S1_at	Ghi.193.1.S1_at		Ghi.3947.1.S1_at
Ghi.1836.1.S1_s_at	GraAffx.1924.1.A1_s_at	GraAffx.26908.1.A1_x_at		Ghi.5331.1.A1_s_at
Ghi.3185.1.A1_at	GraAffx.27153.1.S1_at	Ghi.3985.1.S1_s_at		Ghi.538.1.S1_at
Ghi.10117.3.A1_s_at	Ghi.10173.2.A1_s_at	Ghi.3197.1.A1_at		Ghi.4276.1.S1_at
Ghi.6858.1.A1_at	GhiAffx.62416.1.S1_at	Ghi.6214.1.A1_x_at		Ghi.3737.1.A1_at
Ghi.4417.1.A1_at	Ghi.6546.1.S1_s_at	GraAffx.8216.1.S1_at		GhiAffx.43145.1.S1_a_at
GhiAffx.40839.1.S1_at	Gra.1871.1.A1_at	GhiAffx.25235.1.A1_at		GhiAffx.49300.1.S1_s_at
GhiAffx.42284.3.S1_at	Gra.481.1.A1_at	GhiAffx.24091.1.S1_at		GhiAffx.62628.1.S1_s_at
Ghi.4222.1.S1_at	GraAffx.2162.1.S1_s_at	GhiAffx.46284.1.S1_s_at		Ghi.2455.1.S1_at
Ghi.5055.1.A1_s_at	Gra.2307.2.A1_at	Ghi.5226.1.A1_at		GraAffx.32813.1.A1_s_at
Gra.1143.1.A1_s_at	Ghi.4038.1.S1_at	Ghi.5276.1.A1_at		GraAffx.13769.1.S1_at
Ghi.3596.3.S1_at	Ghi.4685.1.S1_s_at	GhiAffx.59051.1.S1_at		GhiAffx.41449.1.S1_at
GhiAffx.28367.1.S1_at	Gra.3023.1.A1_at	GhiAffx.10682.1.S1_s_at		GhiAffx.49242.1.S1_at
Ghi.1889.1.S1_at	GraAffx.25835.1.S1_at	Ghi.7643.1.A1_s_at		Ghi.10569.1.S1_s_at
GhiAffx.12778.1.S1_at	GraAffx.28393.1.A1_s_at	Ghi.3566.2.A1_s_at		GhiAffx.42419.1.S1_at
GhiAffx.33946.1.A1_s_at	Ghi.3423.1.A1_at	Gra.1516.2.S1_s_at		Gra.2355.1.A1_at
GraAffx.7230.1.S1_at	Gra.1108.1.A1_s_at	Ghi.7648.3.S1_s_at		Gra.740.1.S1_s_at
Ghi.5089.1.A1_s_at	Ghi.4685.1.A1_x_at	Ghi.10450.1.S1_s_at		Ghi.3599.2.A1_a_at
Ghi.497.1.S1_at	GhiAffx.16215.2.S1_a_at	Ghi.4468.1.S1_s_at		GhiAffx.47930.1.S1_at
Ghi.9470.1.S1_s_at	Ghi.5264.1.A1_x_at	Gra.2361.1.A1_at		GhiAffx.2031.1.A1_at
Ghi.4916.2.A1_at	GraAffx.16610.1.S1_at	Gra.334.1.S1_s_at		GhiAffx.592.1.S1_at
GhiAffx.12663.1.S1_s_at	Ghi.6943.2.A1_at	GhiAffx.62774.1.S1_s_at		Ghi.4064.2.S1_at
GhiAffx.2081.1.S1_s_at	GhiAffx.35151.1.A1_at	Gra.1436.4.A1_s_at		Ghi.585.1.S1_s_at
Ghi.4160.1.A1_at	GhiAffx.53138.1.S1_s_at	GhiAffx.5305.1.S1_at		Ghi.373.1.S1_s_at
Ghi.1922.1.S1_at	Ghi.7503.1.S1_at	GhiAffx.53661.1.S1_s_at		Ghi.9343.2.S1_s_at
GhiAffx.4741.1.S1_s_at	GhiAffx.2392.1.S1_at	Ghi.4163.1.S1_at		Ghi.1440.3.S1_at
GhiAffx.16735.1.S1_at	GraAffx.28667.1.A1_s_at	Ghi.5703.1.A1_at		GhiAffx.841.1.S1_x_at
GhiAffx.30912.1.S1_at	Ghi.1589.1.S1_s_at	Ghi.3240.1.A1_at		Ghi.5779.1.S1_at
GhiAffx.17182.1.S1_at	GhiAffx.44230.1.S1_at	GhiAffx.53214.1.S1_at		Ghi.8619.1.A1_at
Ghi.8583.1.S1_s_at	Gra.2445.1.A1_s_at	GhiAffx.20806.1.S1_at		Ghi.1350.1.S1_at
Ghi.4583.1.A1_at	GraAffx.21304.1.A1_at	GraAffx.25344.1.S1_a_at		Ghi.6723.1.S1_at
Ghi.6536.1.S1_at	Gra.1408.1.A1_at	GhiAffx.10083.1.S1_at		Ghi.3726.2.A1_s_at
GhiAffx.44610.1.S1_s_at	GhiAffx.45607.1.S1_s_at	GraAffx.1825.1.S1_s_at		Ghi.4289.1.S1_s_at
Ghi.2294.4.A1_at	GraAffx.31511.2.A1_a_at	Ghi.6438.1.S1_at		Ghi.9161.1.S1_at
Ghi.3774.1.A1_at	Ghi.70.1.S1_at	Ghi.8749.1.S1_at		GhiAffx.10406.1.S1_at
Ghi.545.1.S1_at	Gra.3114.1.A1_a_at	Ghi.5035.1.A1_at		Ghi.3331.1.A1_s_at
GhiAffx.24966.1.A1_a_at	GraAffx.28170.1.S1_s_at	GraAffx.991.1.S1_at		GhiAffx.21359.1.A1_at
Ghi.6900.2.A1_s_at	GhiAffx.46109.1.S1_s_at	GhiAffx.4738.1.S1_at		Ghi.3297.1.A1_at
Ghi.823.1.A1_at	GraAffx.28884.1.A1_s_at	GraAffx.28170.1.S1_s_at		GhiAffx.30947.1.S1_at
Ghi.8569.1.A1_at	GhiAffx.39740.1.S1_at	Ghi.10471.1.A1_s_at		GraAffx.28881.1.S1_at
GhiAffx.2128.1.A1_at	GraAffx.21920.2.A1_a_at	GraAffx.29836.1.A1_at		Ghi.5256.1.A1_x_at
GhiAffx.50906.1.S1_at	Gra.2934.1.S1_at	GhiAffx.40311.1.A1_s_at		Ghi.4165.1.A1_at
Ghi.1719.1.S1_at	GhiAffx.46848.1.S1_at	Ghi.5947.1.S1_s_at		Ghi.3595.2.A1_at
GhiAffx.6653.1.A1_at	Gra.2278.2.A1_x_at	Ghi.1398.1.S1_at		GraAffx.32888.1.A1_at
Ghi.870.4.A1_at	GhiAffx.21206.1.S1_s_at	Gra.1851.2.A1_at		Gra.1652.1.S1_s_at
Ghi.9359.1.S1_at	GhiAffx.47973.1.S1_at	GhiAffx.32217.2.A1_at		GraAffx.19071.1.A1_s_at
Ghi.4565.1.S1_s_at	Gra.1025.1.A1_s_at	Ghi.2608.2.A1_at		GhiAffx.58305.1.S1_s_at
GhiAffx.59512.1.S1_at	Ghi.9687.1.S1_s_at	Ghi.8619.1.A1_at		GhiAffx.26774.1.A1_s_at
Ghi.415.1.S1_s_at	Ghi.8152.1.S1_at	Ghi.7539.1.S1_at		Ghi.1719.1.S1_at
Ghi.7191.1.S1_at	GhiAffx.361.1.S1_at	Ghi.9225.1.S1_at		Ghi.1545.1.A1_s_at
GhiAffx.48166.1.S1_at	GhiAffx.24913.1.S1_a_at	Gra.713.1.A1_at		Ghi.483.1.S1_s_at
Ghi.3146.1.A1_at	GhiAffx.3538.1.A1_s_at	Ghi.4972.1.A1_x_at		Ghi.9312.2.S1_x_at
Gra.433.1.S1_s_at	Ghi.319.1.S1_at	Ghi.753.1.S1_s_at		Gra.1506.1.A1_at
GhiAffx.40637.2.A1_at	Ghi.8195.1.S1_s_at	Ghi.3533.3.S1_s_at		Ghi.403.1.A1_at
Ghi.157.2.A1_at	Ghi.8843.2.S1_at	GhiAffx.40120.1.A1_at		Ghi.1249.1.S1_a_at
GhiAffx.24723.1.S1_at	Gra.1041.1.S1_s_at	GhiAffx.42944.1.S1_at		GhiAffx.29545.1.A1_at
Ghi.7863.1.A1_s_at	Ghi.421.1.S1_at	Ghi.5256.1.A1_x_at		GhiAffx.30928.1.S1_at
GraAffx.6067.1.S1_s_at	GraAffx.11813.1.A1_s_at	GhiAffx.39736.1.S1_at		Ghi.5870.1.A1_at
GraAffx.22770.1.A1_at	GraAffx.32371.1.S1_s_at	GhiAffx.26021.1.S1_at		GhiAffx.11094.1.A1_at
GhiAffx.26041.1.S1_at	Ghi.3304.3.S1_at	GraAffx.27311.1.S1_at		Ghi.3294.1.S1_at
GraAffx.33830.2.A1_s_at	Ghi.6164.2.A1_at	GhiAffx.9723.1.S1_s_at		Gra.1951.2.A1_s_at
Ghi.2020.1.S1_at	GhiAffx.50233.1.A1_at	Ghi.1020.1.S1_s_at		Ghi.3719.1.S1_at
Gra.47.3.S1_x_at	Ghi.4725.1.S1_s_at	GhiAffx.46894.1.A1_at		Ghi.6450.1.S1_at
Ghi.4579.1.A1_at	GraAffx.3709.1.S1_s_at	GhiAffx.58305.1.S1_s_at		Ghi.3615.1.S1_s_at
Gra.139.1.A1_s_at	Ghi.6414.1.A1_s_at	Ghi.3910.1.A1_at		Ghi.978.1.S1_at
GhiAffx.9821.1.A1_at	Ghi.3912.1.S1_x_at	Ghi.4328.1.A1_at		Gra.433.1.S1_s_at
GhiAffx.16775.1.A1_at	Ghi.1482.1.S1_at	GhiAffx.59618.1.S1_at		GhiAffx.49705.1.A1_s_at
Ghi.10593.3.A1_s_at	GhiAffx.5949.1.S1_s_at	GhiAffx.21575.1.S1_at		GhiAffx.7816.1.A1_at
Ghi.3722.1.A1_s_at	GhiAffx.44477.1.S1_at	Ghi.5154.1.A1_s_at		Ghi.6926.1.A1_at
Ghi.1094.1.S1_s_at	Ghi.672.2.A1_x_at	Ghi.6732.1.S1_at		Ghi.6450.1.A1_at
GhiAffx.5978.1.A1_at	Ghi.10473.1.S1_at	Ghi.6488.1.S1_s_at		Ghi.8986.1.S1_at
GraAffx.14152.1.S1_s_at	GraAffx.32454.1.S1_s_at	GhiAffx.34140.1.A1_s_at		GhiAffx.5047.2.A1_s_at
Ghi.9029.1.A1_at	Ghi.3887.1.S1_s_at	GhiAffx.59216.1.S1_at		GhiAffx.5999.1.S1_at
Ghi.3758.1.A1_at	GraAffx.22739.1.A1_at	GhiAffx.41372.1.S1_at		GhiAffx.43470.1.S1_at
Gra.998.2.S1_s_at	GhiAffx.49705.1.A1_s_at	Ghi.6522.1.S1_at		Ghi.6108.1.A1_s_at
Ghi.9078.1.A1_at	GraAffx.10536.1.A1_s_at	Ghi.3791.1.A1_s_at		Gra.1851.1.A1_at
Ghi.3323.1.A1_at	Gra.1541.1.A1_at	Ghi.8727.1.A1_at		GhiAffx.4043.10.S1_at
Ghi.84.1.S1_at	GhiAffx.21112.1.S1_s_at	GhiAffx.21800.1.S1_at		GhiAffx.48558.2.S1_x_at
GhiAffx.23732.1.A1_at	Ghi.6882.2.A1_at	Ghi.6741.1.S1_at		Ghi.8614.1.A1_at
GhiAffx.13089.1.S1_s_at	Gra.1584.2.A1_at	Ghi.4192.1.S1_at		Ghi.2351.1.A1_s_at
GhiAffx.63986.1.S1_at	Ghi.6895.1.A1_at	Ghi.4592.1.A1_x_at		Ghi.4231.1.S1_at
Ghi.10061.1.S1_s_at	GhiAffx.54201.1.S1_at	Ghi.910.1.S1_s_at		GraAffx.28170.1.S1_s_at
Ghi.6814.1.A1_at	Gra.805.1.A1_at	GhiAffx.2749.2.S1_at		GhiAffx.46284.1.S1_s_at
GhiAffx.8448.1.A1_at	GraAffx.428.1.S1_s_at	GhiAffx.33147.1.S1_a_at		Ghi.3089.1.A1_at
Ghi.3651.2.S1_s_at	GraAffx.7108.1.A1_at	Ghi.5477.2.S1_at		GhiAffx.24802.1.S1_at
GraAffx.26283.1.A1_x_at	Ghi.4904.1.S1_s_at	Ghi.9136.4.A1_s_at		GhiAffx.7371.1.S1_at
GhiAffx.1082.1.S1_at	GhiAffx.46997.1.S1_s_at	Ghi.9953.2.S1_at		GraAffx.16239.1.S1_at
Ghi.4099.2.A1_s_at	GhiAffx.1589.466.A1_s_at	Ghi.2455.1.S1_at		GhiAffx.27428.1.S1_s_at
Ghi.3458.1.A1_at	Ghi.7080.1.S1_at	Ghi.9181.2.A1_at		Gra.191.1.S1_s_at
GhiAffx.40179.1.A1_at	Gra.16.1.A1_s_at	GhiAffx.5925.1.S1_at		Ghi.9243.2.A1_s_at
Ghi.3390.1.S1_at	Ghi.5303.1.S1_s_at	GraAffx.1319.1.S1_at		GraAffx.15515.1.A1_x_at
Ghi.2303.1.A1_at	GhiAffx.58655.1.S1_s_at	Ghi.1683.1.S1_x_at		Ghi.6043.2.A1_a_at
Ghi.4745.1.S1_at	Gra.104.1.A1_s_at	GraAffx.14889.1.S1_at		Ghi.3769.1.A1_at
Ghi.5591.1.A1_x_at	Ghi.3327.1.A1_s_at	GhiAffx.34897.1.S1_at		Ghi.6417.3.A1_x_at
Ghi.1096.1.A1_at	Ghi.6446.1.A1_s_at	GhiAffx.26396.1.A1_at		Ghi.4643.1.A1_s_at
Ghi.583.1.S1_at	Ghi.5842.2.A1_at	Ghi.4529.1.A1_s_at		Ghi.8284.2.A1_s_at
Ghi.865.1.A1_at	GhiAffx.5687.1.S1_at	GhiAffx.43449.1.S1_at		Ghi.4286.1.S1_at
GhiAffx.47898.1.S1_at	Ghi.6790.1.A1_x_at	Ghi.7990.2.S1_at		GhiAffx.41021.1.S1_s_at
Ghi.5506.2.S1_x_at	Gra.416.1.A1_at	GhiAffx.2173.2.A1_x_at		GhiAffx.31179.1.S1_at
GhiAffx.32111.1.A1_at	Ghi.10131.1.S1_at	Ghi.5129.1.S1_at		Ghi.4112.1.S1_s_at
GraAffx.28786.1.S1_s_at	GraAffx.29119.2.S1_s_at	GraAffx.8499.1.S1_s_at		Ghi.6082.1.S1_at
Ghi.640.1.S1_at	Ghi.7673.1.A1_s_at	GhiAffx.2118.1.S1_at		Gra.2773.1.S1_s_at
Ghi.4290.1.S1_at	GraAffx.33027.1.S1_s_at	Ghi.8858.2.A1_s_at		Ghi.6415.1.S1_s_at
GhiAffx.24524.1.S1_at	Gra.1033.1.S1_at	Ghi.3220.1.S1_at		GhiAffx.41421.1.S1_at
GhiAffx.42137.1.S1_at	Gra.2213.1.A1_s_at	Ghi.6667.1.A1_s_at		Gra.48.1.A1_a_at
Ghi.443.2.S1_at	Ghi.4273.1.S1_at	GhiAffx.41421.1.S1_at		Ghi.9470.1.A1_at
Ghi.7990.2.S1_at	Ghi.8904.1.S1_at	GhiAffx.60203.1.S1_at		GhiAffx.60203.1.S1_at
Gra.685.1.A1_s_at	GhiAffx.13604.1.A1_at	GhiAffx.24550.1.S1_at		GhiAffx.24684.1.S1_s_at
Ghi.1392.3.A1_at	GraAffx.19728.1.A1_s_at	Ghi.870.4.A1_at		Ghi.3366.1.S1_s_at
Ghi.4227.1.S1_s_at	Gra.3010.1.A1_at	Ghi.4286.1.S1_at		GhiAffx.63079.1.S1_at
Ghi.8364.1.A1_at	Ghi.9950.1.S1_s_at	Ghi.6993.1.A1_at		Ghi.5591.1.A1_x_at
Ghi.3331.1.S1_s_at	Ghi.926.3.A1_s_at	Gra.2868.1.A1_at		GraAffx.1926.1.S1_at
Ghi.10569.1.S1_s_at	GraAffx.32811.2.A1_s_at	Ghi.3459.1.A1_at		Ghi.6688.1.S1_at
GraAffx.33499.1.S1_at	Ghi.7810.2.S1_at	Ghi.6327.2.A1_at		GhiAffx.44754.1.S1_at
GhiAffx.59727.1.A1_at	GhiAffx.51987.1.S1_s_at	Ghi.3716.4.A1_x_at		GhiAffx.31049.1.S1_at
GhiAffx.1589.23.S1_at	GhiAffx.46547.1.S1_at	Ghi.3758.1.S1_at		GhiAffx.8684.1.S1_s_at
Ghi.8754.1.A1_at	GraAffx.1369.1.S1_s_at	GhiAffx.46186.1.S1_s_at		Ghi.4217.1.S1_s_at
Ghi.4185.1.S1_at	Ghi.1357.1.A1_at	Ghi.4370.1.A1_at		Ghi.2847.4.A1_s_at
Gra.568.1.A1_s_at	Ghi.517.1.A1_at	GhiAffx.12096.1.A1_at		Gra.2911.1.S1_at
Ghi.3642.2.A1_at	Ghi.7963.3.S1_s_at	GhiAffx.62471.1.S1_at		GhiAffx.52146.1.S1_at
Ghi.9462.1.S1_at	GhiAffx.53601.1.S1_at	Ghi.900.3.S1_s_at		Ghi.3870.1.A1_at
Ghi.10617.1.S1_at	GhiAffx.38714.1.S1_at	Ghi.8329.1.S1_at		Ghi.1836.1.S1_s_at
Ghi.10639.1.S1_s_at	Ghi.7374.1.S1_at	GhiAffx.6256.1.S1_s_at		Ghi.6443.2.A1_s_at
Ghi.5810.1.S1_at	Ghi.6289.1.S1_at	Ghi.9943.1.S1_at		Ghi.5035.1.A1_at
GhiAffx.45085.1.S1_at	Ghi.1595.1.S1_s_at	GhiAffx.5304.1.S1_s_at		Gra.1516.2.S1_s_at
GhiAffx.6397.1.A1_at	Ghi.6420.1.S1_at	Ghi.5410.2.A1_at		Ghi.3047.1.S1_a_at
Ghi.256.1.S1_at	Ghi.7729.1.S1_s_at	Ghi.4009.1.A1_at		Ghi.4099.2.A1_s_at
GhiAffx.44812.1.A1_at	GhiAffx.49591.1.S1_s_at	Ghi.3803.1.A1_at		Ghi.4936.1.A1_x_at
Ghi.7224.1.S1_at	Ghi.4856.1.S1_at	GhiAffx.24524.1.S1_at		Ghi.10398.1.S1_x_at
Ghi.6438.1.S1_at	Ghi.7111.1.S1_s_at	Ghi.8123.1.S1_at		Ghi.3533.3.S1_s_at
GraAffx.28886.1.S1_x_at	GraAffx.33590.1.A1_at	GhiAffx.49111.1.S1_at		Ghi.1564.1.S1_at
GraAffx.20158.1.A1_s_at	GhiAffx.5767.1.A1_s_at	GhiAffx.43609.1.S1_a_at		Ghi.8728.1.A1_at
GhiAffx.13508.1.A1_at	GhiAffx.41594.1.A1_at	Ghi.7534.1.A1_at		Ghi.4172.1.S1_at
GhiAffx.58723.1.A1_s_at	Ghi.6300.1.S1_at	Ghi.4971.2.A1_s_at		Ghi.8284.2.S1_s_at
Gra.1115.1.S1_at	Ghi.5327.1.A1_s_at	Ghi.5768.1.S1_s_at		Ghi.5045.1.A1_at
GhiAffx.6695.1.S1_at	GhiAffx.30384.1.S1_at	Ghi.256.1.S1_at		GhiAffx.13718.1.S1_s_at
Ghi.3833.1.A1_s_at	Ghi.8277.1.S1_s_at	Ghi.337.1.S1_at		Ghi.7648.2.A1_x_at
Ghi.7034.1.S1_at	GraAffx.20450.1.S1_at	GhiAffx.6855.1.A1_at		Ghi.10166.1.S1_s_at
Ghi.6154.2.S1_at	GhiAffx.64064.1.S1_at	Ghi.6592.1.A1_x_at		Ghi.7954.2.S1_at
Ghi.948.1.S1_at	GhiAffx.24652.1.S1_at	Ghi.5157.1.S1_s_at		Ghi.1006.1.A1_at
Ghi.1349.4.S1_s_at	GhiAffx.14906.1.S1_s_at	Gra.2917.1.S1_s_at		Ghi.7171.1.A1_at
Gra.2073.1.S1_at	Gra.2839.1.A1_s_at	Ghi.3979.1.A1_at		Ghi.306.4.S1_s_at
Ghi.1247.2.S1_s_at	GhiAffx.46830.1.S1_at	Ghi.8978.1.S1_s_at		Ghi.4833.1.A1_s_at
GhiAffx.62863.1.S1_at	Ghi.9995.1.S1_s_at	GhiAffx.59844.1.S1_at		GhiAffx.2168.1.A1_at
Gra.960.2.S1_x_at	GraAffx.18648.1.A1_s_at	GhiAffx.43550.1.A1_s_at		Ghi.10430.5.S1_at
GhiAffx.5521.1.A1_at	GhiAffx.50712.1.A1_at	Ghi.9271.5.A1_at		Ghi.3985.1.S1_s_at
Ghi.6672.1.A1_at	Gra.2495.1.S1_at	GhiAffx.49994.1.A1_s_at		GhiAffx.13016.1.S1_x_at
Ghi.3200.1.S1_x_at	Ghi.10823.2.S1_s_at	Ghi.10593.3.A1_s_at		Ghi.921.1.S1_x_at
Ghi.9136.1.S1_s_at	GhiAffx.23347.1.S1_at	Ghi.5453.3.A1_at		Ghi.8688.1.S1_s_at
Ghi.823.1.S1_at	GhiAffx.63923.1.S1_s_at	Ghi.4526.1.A1_at		Ghi.397.1.S1_s_at
GhiAffx.20354.1.S1_at	Gra.636.2.A1_s_at	GraAffx.16022.2.S1_at		GraAffx.28867.1.A1_s_at
GhiAffx.25744.1.S1_at	GhiAffx.10085.1.S1_s_at	Ghi.7976.1.S1_at		Ghi.4944.1.A1_at
Gra.326.1.S1_s_at	Ghi.1032.2.A1_s_at	Ghi.4042.1.A1_at		Ghi.4240.1.S1_at
GhiAffx.50849.1.A1_at	GhiAffx.43229.1.S1_s_at	GhiAffx.4043.10.S1_at		Ghi.5108.2.A1_s_at
Ghi.9265.1.S1_at	GhiAffx.4507.1.S1_s_at	Ghi.3381.1.S1_x_at		GhiAffx.51644.1.S1_at
Ghi.10327.1.S1_s_at	GhiAffx.55102.1.S1_s_at	Gra.307.1.S1_s_at		Ghi.7932.1.S1_at
Ghi.7689.1.S1_at	Ghi.10155.1.S1_at	Ghi.7912.3.S1_at		Ghi.5012.1.A1_at
GhiAffx.28211.1.A1_at	GhiAffx.31227.1.S1_at	Ghi.823.1.A1_at		Ghi.4926.1.S1_at
Ghi.1701.2.S1_x_at	Ghi.7391.1.S1_x_at	Ghi.5679.1.S1_s_at		GhiAffx.52467.1.S1_s_at
Ghi.94.1.S1_at	GhiAffx.40708.1.A1_at	GhiAffx.5990.1.A1_s_at		GhiAffx.1589.23.S1_at
Ghi.3673.1.S1_at	GraAffx.27353.1.S1_s_at	Ghi.6548.1.S1_s_at		GhiAffx.52549.2.A1_at
GhiAffx.9513.1.S1_at	GhiAffx.30999.1.S1_at	Ghi.4222.1.S1_at		Ghi.9210.1.A1_s_at
Ghi.4277.1.S1_x_at	Gra.2438.1.S1_at	GhiAffx.7140.1.S1_a_at		Ghi.3331.1.S1_s_at
Ghi.4598.3.A1_at	GraAffx.31572.1.A1_at	Ghi.1392.3.A1_at		Ghi.2912.2.S1_at
GhiAffx.40870.1.A1_at	Gra.726.1.A1_s_at	Ghi.3541.1.A1_at		GhiAffx.44195.1.S1_at
Ghi.8530.1.A1_s_at	GhiAffx.642.1.S1_at	Ghi.2580.1.S1_s_at		Ghi.6894.1.S1_s_at
Ghi.5539.1.A1_at	Ghi.10059.1.A1_s_at	Ghi.3597.1.S1_at		GraAffx.15917.1.S1_s_at
GraAffx.9042.1.S1_at	Ghi.4178.1.S1_s_at	Ghi.497.1.S1_at		GhiAffx.5152.1.S1_at
Ghi.3639.1.A1_at	GhiAffx.22179.2.S1_x_at	GhiAffx.18056.1.A1_s_at		GhiAffx.42284.3.S1_at
GhiAffx.29296.1.S1_at	GraAffx.20558.1.A1_s_at	Ghi.10783.1.S1_at		GhiAffx.43933.1.S1_at
Ghi.6822.1.A1_s_at	GraAffx.24435.1.S1_at	Ghi.520.1.S1_at		GhiAffx.24714.1.S1_at
Ghi.373.1.S1_s_at	GhiAffx.13873.1.S1_at	Ghi.6926.1.A1_at		GhiAffx.44610.1.S1_s_at
Ghi.4909.1.A1_s_at	Gra.1835.1.S1_s_at	Gra.1291.1.S1_s_at		Gra.1630.1.A1_s_at
Ghi.4589.1.S1_s_at	Ghi.15.1.A1_at	GhiAffx.15396.2.A1_at		GraAffx.9648.1.S1_s_at
Ghi.3541.1.A1_at	Ghi.3285.1.S1_at	Ghi.7947.1.S1_s_at		GhiAffx.23030.1.S1_at
GhiAffx.9749.1.S1_s_at	Ghi.8133.1.S1_s_at	Ghi.2300.1.S1_at		Ghi.9208.1.S1_at
Ghi.3885.2.A1_at	Ghi.1885.1.S1_s_at	Ghi.8087.1.S1_s_at		Ghi.7379.1.S1_s_at
GhiAffx.3821.1.S1_s_at	GhiAffx.7922.1.S1_at	GhiAffx.13311.1.A1_s_at		GhiAffx.21577.1.S1_at
Ghi.413.1.S1_at	Ghi.5168.1.A1_at	Ghi.6461.1.A1_at		Ghi.3985.1.A1_s_at
Ghi.3732.1.S1_s_at	Gra.2728.1.S1_s_at	GhiAffx.22451.1.S1_at		Ghi.6783.1.S1_at
Gra.2508.2.S1_x_at	GhiAffx.21497.1.S1_at	Ghi.7648.2.A1_x_at		Ghi.5595.1.A1_s_at
Ghi.667.1.A1_at	Gra.203.1.A1_at	Ghi.5617.1.A1_at		GhiAffx.25242.1.A1_at
Ghi.6141.2.A1_s_at	Ghi.981.1.S1_s_at	Ghi.7863.1.A1_s_at		Ghi.6622.1.S1_at
Ghi.6154.1.S1_x_at	Ghi.4839.1.S1_at	GhiAffx.44571.1.S1_at		Ghi.9362.1.S1_at
GhiAffx.37173.1.A1_at	Ghi.280.1.S1_s_at	Gra.1221.1.A1_at		Ghi.7947.1.S1_s_at
Gra.1080.1.A1_at	Gra.1748.1.S1_s_at	Ghi.8071.1.S1_at		Ghi.8873.1.S1_s_at
Ghi.4868.2.S1_at	GraAffx.22121.1.A1_s_at	GhiAffx.48558.1.S1_x_at		Ghi.5172.1.A1_at
Ghi.7698.2.A1_s_at	Ghi.6164.1.A1_at	Ghi.8885.1.S1_x_at		GhiAffx.28014.1.S1_at
Ghi.9470.1.A1_at	GraAffx.29984.1.A1_s_at	Ghi.5493.1.A1_at		Ghi.4583.1.A1_at
GhiAffx.10384.1.S1_at	Ghi.3826.1.S1_at	Ghi.6664.1.S1_at		Ghi.7031.1.A1_at
Ghi.5140.1.A1_at	Ghi.10547.3.S1_a_at	Ghi.3740.2.S1_s_at		Gra.935.2.S1_s_at
GhiAffx.45819.1.S1_at	Gra.931.3.A1_s_at	Ghi.5568.1.A1_at		GhiAffx.26041.1.S1_at
GbaAffx.2.1.S1_s_at	GraAffx.30897.1.A1_at	GraAffx.13212.1.A1_at		GraAffx.8353.1.S1_at
GhiAffx.3828.1.A1_at	Ghi.9125.1.S1_s_at	Ghi.4247.1.A1_at		GhiAffx.44463.1.S1_at
Ghi.3694.1.A1_s_at	GhiAffx.24351.2.S1_s_at	Ghi.7691.1.S1_s_at		GhiAffx.27567.1.S1_at
GhiAffx.41299.1.S1_at	Ghi.815.1.S1_s_at	GhiAffx.1788.1.S1_at		Ghi.1209.1.S1_at
GhiAffx.12755.2.S1_at	Ghi.4702.1.A1_at	GhiAffx.61237.1.S1_at		GhiAffx.63308.1.S1_at
Ghi.8010.1.S1_s_at	Gra.1751.1.A1_at	GhiAffx.23030.1.S1_at		Ghi.3716.4.A1_x_at
Ghi.3041.1.S1_s_at	GhiAffx.47620.1.S1_at	GhiAffx.51233.1.S1_at		Ghi.10166.1.A1_x_at
GhiAffx.63571.1.S1_at	Ghi.1724.1.S1_at	GhiAffx.7202.1.S1_at		GhiAffx.49965.1.S1_at
Ghi.1743.1.S1_at	Ghi.8773.1.S1_s_at	Ghi.7807.1.S1_at		Ghi.3234.2.S1_s_at
Ghi.9021.1.S1_s_at	GhiAffx.42373.1.S1_s_at	GhiAffx.39417.1.A1_at		Ghi.4247.1.S1_at
GraAffx.1087.1.S1_at	GraAffx.2086.1.S1_x_at	GhiAffx.15976.2.S1_at		GhiAffx.59727.1.S1_s_at
Ghi.100.1.S1_at	Ghi.4649.1.A1_s_at	GhiAffx.42302.1.S1_at		Ghi.4181.1.S1_at
Gra.1559.1.A1_at	Gra.1605.1.A1_s_at	GhiAffx.1859.1.S1_at		GhiAffx.25242.1.S1_at
GhiAffx.2118.1.S1_at	Gra.2303.1.A1_s_at	Ghi.9155.2.A1_at		GhiAffx.6289.1.A1_s_at
Ghi.3870.1.S1_s_at	Ghi.7151.1.S1_s_at	Ghi.1545.1.S1_at		GhiAffx.49963.1.S1_s_at
Ghi.1713.2.A1_x_at	GhiAffx.62451.1.S1_at	GraAffx.9655.1.S1_s_at		GraAffx.28558.1.A1_s_at
GhiAffx.7175.1.S1_at	GhiAffx.33530.1.S1_s_at	Ghi.6992.2.S1_at		GraAffx.26388.2.A1_x_at
GhiAffx.60155.1.S1_at	Ghi.4486.1.S1_s_at	Ghi.8669.1.S1_s_at		GhiAffx.5786.1.A1_s_at
GraAffx.8622.1.S1_s_at	Ghi.4158.2.S1_s_at	Ghi.9959.1.S1_s_at		Ghi.1156.1.S1_s_at
GhiAffx.44408.1.S1_at	GhiAffx.35237.1.S1_at	GhiAffx.15635.1.S1_at		Ghi.10013.1.A1_s_at
Ghi.7779.1.S1_s_at	Gra.1039.1.S1_x_at	Ghi.234.1.S1_s_at		GhiAffx.23797.1.S1_at
Ghi.10746.1.S1_s_at	Ghi.7125.1.S1_s_at	Ghi.330.1.S1_s_at		Gra.307.1.S1_s_at
GhiAffx.62199.1.S1_s_at	Ghi.6983.2.A1_at	GhiAffx.43430.1.S1_at		GhiAffx.40483.1.S1_at
Ghi.6903.1.S1_at	GhiAffx.60328.1.S1_at	GhiAffx.49391.1.S1_s_at		GraAffx.26779.1.S1_at
GraAffx.32449.1.A1_at	GhiAffx.7755.1.A1_x_at	GhiAffx.17295.1.S1_at		Ghi.6667.1.A1_s_at
GhiAffx.49963.1.S1_s_at	Ghi.9711.2.S1_s_at	GhiAffx.25239.1.S1_at		GhiAffx.3669.1.S1_a_at
Ghi.3851.1.A1_at	GhiAffx.61663.1.S1_s_at	Ghi.6907.2.A1_x_at		GhiAffx.39637.1.A1_s_at
Ghi.10332.1.A1_x_at	Ghi.7711.1.A1_s_at	Gra.2561.1.S1_s_at		Ghi.2840.3.S1_s_at
GhiAffx.50849.1.S1_at	GhiAffx.16545.1.S1_s_at	Ghi.3615.2.S1_s_at		GhiAffx.39894.1.A1_at
GhiAffx.15396.2.A1_at	GraAffx.30097.1.A1_s_at	GhiAffx.12730.1.S1_at		GhiAffx.5890.1.S1_at
GhiAffx.34543.1.A1_at	Ghi.1755.1.S1_s_at	GhiAffx.62199.1.S1_s_at		GhiAffx.841.2.S1_s_at
Ghi.10246.1.A1_at	GraAffx.2597.1.A1_s_at	Ghi.5591.1.A1_x_at		Ghi.10292.1.S1_s_at
Gra.1723.1.A1_at	Gra.1780.1.S1_s_at	Ghi.7162.1.S1_at		Ghi.3689.2.S1_at
Ghi.6732.1.A1_at	GraAffx.8695.1.S1_s_at	GhiAffx.49836.1.S1_at		Ghi.352.1.S1_s_at
GhiAffx.40976.1.S1_at	Gra.1366.1.A1_at	Ghi.10747.1.S1_at		Ghi.8064.2.S1_s_at
Ghi.4684.1.A1_at	Ghi.1893.1.S1_at	GhiAffx.22525.1.A1_at		Ghi.3979.1.A1_at
GhiAffx.25535.1.A1_at	GraAffx.8880.1.S1_at	GhiAffx.8275.1.S1_at		GhiAffx.2128.2.S1_at
Ghi.6855.1.S1_s_at	Gra.2928.1.A1_at	GraAffx.3068.1.A1_s_at		GhiAffx.43974.1.S1_at
Ghi.3561.1.A1_x_at	GhiAffx.60102.1.S1_at	Ghi.3089.1.S1_at		Ghi.8892.1.S1_at
Ghi.2939.2.A1_s_at	Gra.1979.1.S1_s_at	GhiAffx.40508.1.A1_s_at		GhiAffx.11121.2.A1_at
GhiAffx.63079.1.S1_at	GraAffx.23407.1.S1_s_at	Ghi.131.1.S1_at		Ghi.900.3.S1_s_at
Ghi.6625.1.S1_at	Ghi.4245.1.S1_at	Ghi.7935.2.A1_s_at		GhiAffx.8275.1.S1_at
GhiAffx.24885.1.S1_at	Gra.971.1.S1_s_at	Ghi.8825.1.S1_at		Gra.677.1.S1_at
GhiAffx.6034.1.A1_s_at	Ghi.8533.1.A1_at	Ghi.10837.1.A1_at		GhiAffx.24953.1.S1_x_at
Gra.346.1.A1_s_at	Ghi.8189.2.S1_s_at	GhiAffx.21004.1.A1_s_at		Ghi.84.1.S1_at
GhiAffx.3804.1.S1_s_at	Ghi.2823.1.S1_s_at	GhiAffx.21556.1.A1_at		GraAffx.31404.1.A1_at
Ghi.1723.1.S1_s_at	Gra.16.2.A1_x_at	Ghi.4108.1.S1_s_at		GhiAffx.12541.1.S1_at
Ghi.9396.1.S1_s_at	Ghi.10060.1.S1_s_at	GhiAffx.48884.1.S1_at		Ghi.3544.3.S1_s_at
GhiAffx.43145.1.S1_a_at	GhiAffx.34465.1.A1_s_at	GhiAffx.38868.1.A1_s_at		GhiAffx.54464.1.S1_at
GhiAffx.10682.1.S1_s_at	GhiAffx.26078.1.S1_at	Ghi.8742.1.A1_at		Ghi.4916.1.A1_x_at
GhiAffx.3967.1.S1_at	Ghi.6412.1.S1_at	GhiAffx.25242.1.A1_at		Gra.1162.1.S1_s_at
Ghi.3932.1.A1_at	Ghi.6482.1.S1_s_at	Gra.651.1.A1_x_at		GhiAffx.23008.1.S1_at
Ghi.6983.2.S1_s_at	Gra.592.1.A1_at	GraAffx.32813.1.A1_s_at		Ghi.7178.1.S1_at
Gra.2508.1.A1_x_at	GhiAffx.4328.1.S1_at	Ghi.6689.1.S1_at		Gra.1552.2.A1_x_at
GraAffx.17684.1.A1_s_at	Ghi.3598.1.S1_at	GraAffx.9389.1.S1_s_at		Ghi.2278.1.S1_at
GraAffx.31893.1.A1_at	Ghi.6301.1.S1_s_at	Ghi.1245.2.S1_s_at		GhiAffx.21096.1.S1_at
Ghi.8087.1.S1_s_at	Ghi.1290.1.A1_s_at	Ghi.4172.1.S1_at		GraAffx.32755.1.A1_at
GhiAffx.40878.1.S1_s_at	GhiAffx.30022.1.S1_s_at	GhiAffx.24500.1.S1_at		GhiAffx.25661.1.S1_at
Ghi.58.1.S1_s_at	GhiAffx.28822.1.S1_at	Ghi.5241.1.S1_at		Gra.1064.4.A1_at
GhiAffx.48720.1.A1_at	Ghi.6414.2.S1_s_at	GhiAffx.52249.1.S1_at		GhiAffx.25074.1.S1_at
GhiAffx.13940.1.A1_at	GhiAffx.15825.1.S1_at	GhiAffx.12663.1.S1_s_at		Ghi.8743.1.A1_at
GhiAffx.35100.1.S1_s_at	Ghi.1427.1.S1_s_at	GhiAffx.1589.26.S1_at		GhiAffx.32109.1.A1_s_at
GhiAffx.24714.1.S1_at	GraAffx.33586.1.A1_s_at	Ghi.352.1.S1_s_at		GhiAffx.21575.1.S1_at
Ghi.1020.1.S1_s_at	Gra.771.1.A1_at	Ghi.695.1.S1_at		GhiAffx.60524.1.S1_at
Gra.2699.2.S1_at	GraAffx.11285.1.A1_s_at	GhiAffx.27567.1.S1_at		GraAffx.17247.2.S1_s_at
GhiAffx.7737.1.S1_at	GraAffx.15708.1.S1_s_at	Ghi.1532.1.S1_at		GhiAffx.39312.1.S1_at
Ghi.3331.1.A1_s_at	GhiAffx.23718.1.S1_s_at	GhiAffx.59851.1.S1_at		Ghi.2271.1.S1_at
Ghi.8942.1.A1_at	GhiAffx.53206.1.S1_at	Ghi.9022.1.A1_at		GhiAffx.21609.1.S1_at
Ghi.6926.1.A1_at	GraAffx.8149.1.A1_s_at	Gra.935.2.S1_s_at		GhiAffx.4354.1.S1_at
GhiAffx.3357.1.A1_x_at	GhiAffx.7251.1.S1_at	Ghi.4444.2.S1_x_at		GhiAffx.44179.1.S1_at
GhiAffx.23783.1.S1_x_at	GhiAffx.7814.1.S1_s_at	GhiAffx.24941.1.S1_at		GhiAffx.15954.1.S1_at
GhiAffx.31179.1.S1_at	Ghi.7095.1.S1_at	Ghi.9325.1.A1_at		Gra.763.1.S1_s_at
Ghi.5306.1.A1_at	GraAffx.33706.2.A1_s_at	Gra.2731.1.S1_s_at		GhiAffx.35264.1.A1_s_at
Ghi.7928.2.A1_at	GhiAffx.25392.2.A1_s_at	Ghi.2840.1.A1_s_at		Gra.713.1.A1_at
GhiAffx.49418.1.A1_at	GhiAffx.9479.2.S1_s_at	GhiAffx.3154.2.A1_s_at		Ghi.4902.3.A1_x_at
GhiAffx.31530.1.A1_at	Ghi.9478.2.A1_at	Ghi.3402.1.S1_at		GhiAffx.6475.1.A1_at
GhiAffx.22127.1.S1_at	GhiAffx.12571.1.S1_at	GhiAffx.35100.1.S1_s_at		Ghi.6732.1.S1_at
Ghi.9451.1.S1_at	Gra.1536.1.A1_s_at	Ghi.5304.1.A1_at		Ghi.198.1.S1_at
Ghi.6043.2.S1_x_at	Ghi.4654.1.A1_at	GhiAffx.48816.1.S1_at		Ghi.5641.1.A1_at
Ghi.1881.1.S1_at	Ghi.3152.1.S1_s_at	Ghi.5646.1.A1_s_at		GhiAffx.16302.1.S1_s_at
Ghi.9271.5.S1_at	GhiAffx.8344.1.S1_at	GhiAffx.59222.1.S1_at		Ghi.7309.1.S1_at
Ghi.4209.1.S1_s_at	Ghi.7751.1.S1_s_at	Ghi.3746.1.A1_at		Ghi.3854.2.A1_x_at
GhiAffx.49111.1.S1_at	GhiAffx.35264.1.A1_s_at	GraAffx.28463.1.S1_s_at		GhiAffx.6269.1.A1_s_at
GhiAffx.47674.1.A1_at	Ghi.5278.1.A1_at	Ghi.4598.3.A1_at		Ghi.1349.4.S1_s_at
GhiAffx.62310.1.S1_s_at	GhiAffx.42497.1.S1_at	Ghi.3799.1.A1_s_at		Ghi.6214.1.A1_x_at
Ghi.9240.3.A1_s_at	GraAffx.28784.1.S1_s_at	GhiAffx.12340.1.S1_at		GhiAffx.16626.1.S1_at
GhiAffx.15562.1.S1_at	GhiAffx.22237.1.S1_s_at	Ghi.7578.1.S1_x_at		Ghi.9184.2.A1_at
Ghi.778.1.S1_at	GhiAffx.10920.1.S1_s_at	Ghi.7168.1.S1_s_at		GhiAffx.41299.1.S1_at
Ghi.7171.1.S1_at	Ghi.1700.1.S1_at	Ghi.5107.1.A1_at		Ghi.8825.1.S1_at
GraAffx.32178.1.A1_a_at	GhiAffx.20355.1.A1_s_at	Ghi.978.1.S1_at		Gra.562.1.A1_s_at
GhiAffx.61137.1.S1_s_at	Ghi.6785.1.S1_at	GhiAffx.31983.2.A1_at		GhiAffx.10384.1.S1_at
Ghi.1362.1.S1_at	Ghi.7926.1.S1_s_at	Ghi.1836.1.S1_s_at		Ghi.4988.1.S1_at
Ghi.10796.1.A1_at	Ghi.746.2.A1_at	Ghi.3185.2.A1_at		Ghi.6547.1.S1_s_at
GhiAffx.63308.1.S1_at	Ghi.6322.1.S1_at	Ghi.6772.1.A1_at		GhiAffx.48901.1.S1_at
GhiAffx.5410.1.A1_s_at	Gra.2271.1.A1_s_at	Ghi.3944.1.A1_x_at		GhiAffx.43439.1.S1_at
Ghi.7162.1.A1_at	GhiAffx.57384.1.S1_s_at	GhiAffx.40901.1.S1_at		GhiAffx.42407.1.S1_at
GhiAffx.6901.1.S1_at	Ghi.4785.1.A1_at	Ghi.493.1.S1_at		GhiAffx.23852.1.S1_at
Ghi.7246.2.A1_s_at	Ghi.3222.2.A1_at	GhiAffx.63150.1.S1_at		Ghi.6774.1.A1_s_at
GhiAffx.5890.1.S1_at	Ghi.5645.1.A1_x_at	GhiAffx.16921.1.A1_at		Ghi.5020.1.A1_s_at
Ghi.9621.2.A1_s_at	Ghi.1510.1.S1_s_at	Ghi.3689.2.A1_s_at		Ghi.9186.1.S1_at
Ghi.8123.1.S1_at	Ghi.4122.1.S1_s_at	GhiAffx.1183.1.S1_at		Ghi.4444.2.S1_x_at
Ghi.5152.1.A1_at	GhiAffx.3796.1.S1_s_at	GhiAffx.27236.1.S1_at		Gra.1208.1.A1_s_at
GhiAffx.2365.1.A1_s_at	Gra.1950.1.S1_x_at	GhiAffx.54464.1.S1_at		Ghi.8294.2.S1_at
Ghi.10750.2.A1_s_at	GraAffx.26825.1.A1_s_at	GhiAffx.11140.1.S1_at		Ghi.7912.3.S1_at
Ghi.1621.1.S1_x_at	GraAffx.21312.2.S1_s_at	GhiAffx.26041.1.S1_at		Ghi.279.1.S1_at
GhiAffx.23980.1.S1_at	Ghi.698.1.S1_x_at	Gra.1225.1.A1_at		Ghi.4529.1.A1_s_at
GraAffx.991.1.S1_at	GraAffx.25074.1.A1_s_at	Ghi.3770.1.A1_at		Ghi.8452.1.S1_s_at
GhiAffx.6493.1.A1_at	Gra.2308.1.A1_s_at	GraAffx.9042.1.S1_at		Ghi.5444.1.S1_at
Ghi.3597.2.A1_s_at	Gra.2609.1.A1_s_at	GhiAffx.26187.1.A1_at		GhiAffx.43038.1.S1_at
Ghi.6922.1.S1_s_at	Ghi.8225.1.A1_at	GhiAffx.50377.2.S1_at		GraAffx.22751.1.A1_s_at
Ghi.407.1.S1_s_at	Ghi.7097.1.S1_s_at	GhiAffx.7397.1.A1_at		GhiAffx.9749.1.S1_s_at
Ghi.46.3.S1_s_at	GhiAffx.7730.1.A1_at	Ghi.5961.1.A1_at		GhiAffx.12663.1.S1_s_at
Ghi.493.1.S1_at	GhiAffx.40546.1.S1_s_at	GhiAffx.34006.1.S1_at		Ghi.70.1.S1_at
Gra.1221.1.A1_at	Gra.555.1.A1_s_at	Ghi.7240.1.S1_s_at		Ghi.498.1.S1_at
Ghi.2343.1.A1_at	Gra.2943.2.S1_s_at	Gra.271.1.S1_s_at		GhiAffx.53548.1.A1_at
Ghi.924.1.S1_s_at	Gra.121.1.A1_s_at	Ghi.6467.1.S1_s_at		Ghi.1997.2.S1_s_at
Ghi.4305.1.S1_s_at	GhiAffx.52287.1.S1_s_at	Gra.2508.1.A1_x_at		Ghi.6299.1.A1_at
Ghi.8721.1.A1_s_at	Ghi.10117.4.S1_at	Ghi.2566.1.A1_s_at		Ghi.8879.1.S1_at
GraAffx.1687.1.S1_s_at	GhiAffx.43789.1.S1_s_at	GhiAffx.16626.1.S1_at		Ghi.381.1.S1_at
GhiAffx.49677.1.A1_at	Gra.1400.1.A1_at	Ghi.6835.1.A1_at		GhiAffx.52772.1.A1_s_at
Ghi.7850.1.S1_s_at	Ghi.4838.1.S1_at	GraAffx.6131.1.A1_a_at		Ghi.2294.4.S1_s_at
Ghi.4276.1.S1_at	Gra.1638.1.A1_at	GhiAffx.63656.1.A1_at		Ghi.3279.1.A1_s_at
GhiAffx.10074.1.S1_s_at	GhiAffx.12717.1.S1_at	Gra.2508.2.S1_x_at		Ghi.3567.2.S1_at
GhiAffx.5986.1.S1_at	GraAffx.24504.1.S1_at	GhiAffx.44289.1.S1_x_at		Ghi.5568.1.A1_at
Ghi.10530.1.S1_at	GhiAffx.21219.1.A1_s_at	GhiAffx.44179.1.S1_at		Ghi.2230.4.A1_at
GhiAffx.12967.1.S1_at	GhiAffx.30987.1.A1_at	Ghi.2840.2.S1_x_at		Ghi.3146.1.A1_at
GhiAffx.7586.1.S1_s_at	Ghi.1747.1.S1_s_at	GhiAffx.49937.1.A1_at		Ghi.10791.2.A1_at
Gra.1010.1.A1_at	GhiAffx.47799.1.S1_at	Ghi.3342.1.S1_at		GhiAffx.12635.1.S1_s_at
GhiAffx.18856.1.S1_at	GhiAffx.35137.1.S1_at	Ghi.1132.2.A1_a_at		Ghi.9910.1.S1_s_at
Ghi.6757.1.S1_x_at	GraAffx.27733.1.S1_at	Ghi.4482.1.A1_at		GhiAffx.40129.1.A1_at
Ghi.7947.1.S1_s_at	GraAffx.22997.1.A1_s_at	Ghi.8688.1.S1_s_at		Ghi.1708.1.S1_at
GhiAffx.31148.1.S1_s_at	GhiAffx.26470.1.S1_at	GhiAffx.49300.1.S1_s_at		Ghi.10786.2.S1_s_at
GhiAffx.32941.1.S1_at	Ghi.10070.1.S1_s_at	GhiAffx.7633.1.S1_s_at		Ghi.5353.1.A1_s_at
Gra.746.1.A1_s_at	Gra.2705.1.S1_s_at	GhiAffx.44139.1.S1_at		GhiAffx.41414.1.A1_at
GraAffx.26388.2.A1_x_at	Ghi.10256.1.S1_at	Ghi.10366.2.S1_at		Ghi.9690.1.S1_at
Gra.2033.2.S1_s_at	GhiAffx.16626.1.S1_at	Ghi.7668.1.S1_s_at		GhiAffx.63501.1.A1_s_at
GraAffx.23080.1.S1_s_at	GhiAffx.33367.1.S1_s_at	Ghi.2715.1.A1_at		GhiAffx.2176.1.S1_at
Ghi.301.1.S1_at	GhiAffx.40150.1.A1_at	GhiAffx.63168.1.S1_at		Ghi.4306.1.S1_x_at
Ghi.711.1.S1_at	GhiAffx.24338.1.S1_at	GhiAffx.7586.1.S1_s_at		Ghi.157.2.A1_at
Ghi.8978.1.S1_s_at	Ghi.10193.1.S1_s_at	GhiAffx.53211.1.S1_at		Ghi.9740.2.A1_at
GhiAffx.17715.1.A1_at	GraAffx.30436.1.A1_s_at	Gra.2355.1.A1_at		GhiAffx.49958.1.A1_at
GraAffx.32945.1.A1_at	GhiAffx.33535.1.S1_at	GhiAffx.23669.1.S1_s_at		GhiAffx.62885.1.S1_s_at
Ghi.4636.1.A1_s_at	Gra.2595.2.S1_x_at	GhiAffx.51048.1.A1_s_at		GhiAffx.36373.1.S1_at
GhiAffx.6256.1.S1_s_at	Ghi.4313.1.S1_at	Ghi.9254.2.S1_at		Ghi.3560.1.S1_s_at
GhiAffx.34588.1.S1_at	Ghi.9607.1.S1_at	Ghi.1118.1.S1_s_at		GraAffx.15730.1.S1_at
Ghi.234.1.S1_s_at	Ghi.10286.1.S1_s_at	Gra.2911.1.S1_at		Ghi.9125.1.S1_s_at
GhiAffx.21607.1.A1_at	Gra.120.1.A1_s_at	GhiAffx.2128.1.A1_at		GhiAffx.42472.1.S1_s_at
Ghi.3361.3.A1_at	GraAffx.34191.1.A1_s_at	GhiAffx.8684.1.S1_s_at		Ghi.8867.1.S1_s_at
GhiAffx.40354.1.S1_at	Gra.2580.1.A1_at	Ghi.6870.1.S1_x_at		GhiAffx.43550.1.A1_s_at
Gra.2231.1.S1_s_at	GhiAffx.46094.1.S1_at	Ghi.4807.1.A1_at		GhiAffx.23980.1.S1_at
GhiAffx.61382.1.S1_x_at	Gra.1600.1.A1_at	GhiAffx.11121.2.A1_at		GraAffx.32940.1.A1_at
Ghi.7398.1.S1_s_at	Ghi.9631.1.S1_at	Ghi.8892.1.S1_at		GhiAffx.8735.1.S1_at
GhiAffx.43933.1.S1_at	GhiAffx.1589.93.S1_s_at	GhiAffx.44148.1.S1_at		GhiAffx.33925.1.S1_at
Ghi.7058.1.S1_at	GhiAffx.27953.1.S1_s_at	Ghi.7754.1.A1_at		GraAffx.14609.1.A1_s_at
GraAffx.26606.1.A1_s_at	Ghi.10562.1.S1_at	Ghi.8587.2.S1_s_at		GhiAffx.5521.1.A1_at
GhiAffx.33413.1.S1_at	Gra.1880.1.S1_s_at	Ghi.10296.4.A1_s_at		GhiAffx.10083.1.S1_at
GhiAffx.63301.1.S1_at	Gra.1483.2.A1_s_at	Ghi.1845.1.S1_at		GhiAffx.22316.1.S1_at
Ghi.8991.1.A1_at	GhiAffx.25221.1.A1_at	Ghi.7946.1.A1_at		Ghi.4807.1.A1_at
GhiAffx.22786.1.S1_s_at	GhiAffx.5701.1.S1_at	Ghi.3870.1.A1_at		GhiAffx.5304.1.S1_s_at
GarAffx.5818.1.S1_s_at	Ghi.30.1.S1_s_at	GhiAffx.35264.1.A1_s_at		Ghi.3940.1.A1_s_at
Ghi.1847.1.S1_at	Ghi.8769.1.A1_at	GhiAffx.32199.1.S1_at		GhiAffx.7140.1.S1_a_at
GhiAffx.53398.1.S1_at	Gra.2386.3.S1_s_at	GhiAffx.12880.1.S1_at		GhiAffx.51048.1.A1_s_at
Ghi.9064.1.S1_at	GraAffx.26567.1.A1_s_at	Ghi.9262.1.A1_at		Ghi.870.4.A1_at
GhiAffx.21591.1.A1_at	Ghi.4232.1.A1_s_at	GraAffx.2757.1.S1_s_at		GhiAffx.44794.1.S1_at
Ghi.6167.1.S1_s_at	GraAffx.33414.1.A1_s_at	Ghi.4464.1.A1_at		Ghi.6677.1.S1_at
GhiAffx.23851.1.S1_s_at	GhiAffx.25422.1.S1_at	Ghi.6887.1.S1_at		GhiAffx.25154.1.A1_at
Ghi.7763.1.S1_at	Ghi.1815.1.S1_at	Ghi.4309.1.S1_at		GhiAffx.21659.1.S1_at
Ghi.6596.1.S1_at	Ghi.2122.2.A1_at	Ghi.4944.1.A1_at		Ghi.4247.1.A1_at
Ghi.10296.2.S1_s_at	Ghi.4006.1.S1_s_at	GhiAffx.41414.1.A1_at		GhiAffx.476.1.A1_at
GhiAffx.6784.1.A1_at	Gra.2057.1.A1_s_at	GhiAffx.62885.1.S1_s_at		GhiAffx.6289.1.S1_at
GhiAffx.25651.1.S1_at	Gra.2958.1.A1_s_at	Ghi.7248.3.S1_at		Ghi.10232.1.A1_s_at
Ghi.1963.1.S1_at	GraAffx.28319.1.S1_at	Ghi.3208.1.A1_s_at		Gra.1436.4.A1_s_at
GhiAffx.44360.1.S1_at	Ghi.859.1.S1_at	Ghi.1460.1.S1_at		GhiAffx.13311.1.A1_s_at
GhiAffx.25448.1.S1_at	Ghi.7032.2.S1_s_at	GhiAffx.40129.1.A1_at		GhiAffx.5954.1.S1_s_at
Ghi.4821.1.S1_s_at	Gra.1809.1.A1_at	GhiAffx.6695.1.S1_at		GhiAffx.42137.1.S1_at
Ghi.5021.1.A1_at	GraAffx.19303.1.A1_at	Ghi.831.1.S1_at		Ghi.870.4.S1_at
GhiAffx.2527.1.S1_s_at	GhiAffx.26300.1.A1_s_at	Ghi.4217.1.S1_s_at		GraAffx.18793.1.A1_at
Ghi.870.4.S1_at	GhiAffx.51033.1.A1_s_at	GhiAffx.16117.1.S1_at		Ghi.3885.2.A1_at
GhiAffx.22815.1.S1_at	GhiAffx.62335.1.S1_at	Ghi.3319.1.A1_at		Ghi.3662.1.S1_at
GhiAffx.60290.1.S1_s_at	GraAffx.1166.1.S1_at	Ghi.7685.1.S1_at		GhiAffx.59618.1.S1_at
Ghi.3711.1.S1_at	GhiAffx.62635.1.S1_s_at	Ghi.9033.1.S1_s_at		Ghi.177.1.A1_at
Ghi.7240.1.S1_s_at	Ghi.3457.1.A1_at	GhiAffx.26451.2.A1_at		Ghi.831.1.S1_at
GraAffx.16018.2.A1_a_at	Ghi.57.1.S1_at	Ghi.10332.1.A1_x_at		Ghi.217.1.S1_s_at
GraAffx.4792.3.S1_at	GhiAffx.29262.1.S1_at	GhiAffx.25225.1.A1_at		Gra.100.1.A1_at
Gra.551.1.A1_s_at	GraAffx.16787.1.A1_at	GraAffx.6571.1.A1_s_at		Ghi.3554.1.A1_at
GhiAffx.48492.1.A1_s_at	Gra.1434.1.S1_at	Ghi.9064.1.S1_at		GhiAffx.49750.1.A1_at
GhiAffx.9036.1.A1_at	Ghi.662.1.A1_at	Ghi.10072.3.A1_at		GhiAffx.911.1.S1_s_at
Ghi.7641.1.A1_at	GhiAffx.60983.1.S1_at	Ghi.847.1.S1_s_at		GhiAffx.22786.1.S1_s_at
Ghi.6841.1.S1_at	Ghi.2031.1.S1_s_at	Ghi.747.1.S1_at		Ghi.9033.1.S1_s_at
Gra.609.1.A1_at	Gra.738.1.S1_s_at	Ghi.403.1.A1_at		Ghi.4902.2.A1_x_at
GhiAffx.8118.1.A1_at	GraAffx.33905.1.A1_s_at	Ghi.9539.1.S1_at		GhiAffx.59196.1.S1_at
Ghi.3799.1.S1_at	GraAffx.23924.1.A1_s_at	GhiAffx.7727.1.A1_at		Ghi.7990.2.S1_at
Ghi.2527.1.S1_at	Ghi.142.1.S1_s_at	GhiAffx.44463.1.S1_at		GraAffx.10907.1.S1_s_at
GraAffx.33830.1.A1_at	Ghi.4423.1.A1_s_at	Ghi.3227.2.S1_at		GraAffx.22777.1.A1_at
GhiAffx.60836.1.S1_s_at	GraAffx.32771.1.S1_x_at	Ghi.4650.1.A1_x_at		Ghi.7240.1.S1_s_at
Ghi.6531.1.S1_at	Gra.2284.1.S1_s_at	GhiAffx.2326.1.A1_a_at		Ghi.6327.2.S1_at
GhiAffx.61934.1.S1_s_at	GhiAffx.25343.1.S1_at	GhiAffx.26204.1.A1_at		GhiAffx.62471.1.S1_at
Ghi.4856.1.S1_at	Gra.1540.1.S1_s_at	Ghi.8879.1.S1_at		Ghi.8071.1.S1_at
GraAffx.24472.1.S1_s_at	Ghi.9566.1.A1_at	GhiAffx.43638.1.S1_at		Ghi.9182.4.S1_at
GhiAffx.62090.2.S1_a_at	GraAffx.7390.1.S1_at	Ghi.6433.1.S1_at		Ghi.6875.2.A1_at
Ghi.9130.1.S1_at	Gra.1441.1.A1_at	Ghi.877.1.S1_at		Ghi.7693.1.S1_x_at
GraAffx.12618.1.A1_x_at	Ghi.2616.1.S1_s_at	GhiAffx.13508.1.A1_at		Ghi.10791.1.S1_s_at
Ghi.939.1.A1_s_at	Ghi.1871.1.S1_at	Ghi.3662.1.S1_at		Ghi.33.1.S1_at
GhiAffx.49391.1.S1_s_at	Gra.1305.1.S1_at	GhiAffx.21577.1.S1_at		Ghi.750.1.A1_s_at
Gra.2509.2.S1_s_at	Gra.2375.1.A1_s_at	GhiAffx.21868.1.S1_s_at		Ghi.3803.1.A1_at
GhiAffx.7397.1.A1_at	GraAffx.14834.2.S1_a_at	Ghi.8208.2.A1_s_at		GhiAffx.24644.1.S1_at
GhiAffx.3928.1.S1_at	Ghi.4730.2.A1_x_at	Ghi.2366.1.S1_at		Ghi.6531.1.S1_at
Ghi.6043.2.A1_a_at	Ghi.10476.2.S1_s_at	Ghi.6528.1.S1_at		Ghi.5305.1.A1_at
Ghi.6224.1.S1_at	Ghi.6224.2.S1_s_at	GhiAffx.60224.1.S1_s_at		GhiAffx.22326.1.A1_s_at
Ghi.4752.1.A1_s_at	GraAffx.1134.1.A1_s_at	Ghi.1297.1.S1_at		GraAffx.9344.1.A1_s_at
GraAffx.18880.1.A1_at	Ghi.9820.2.S1_s_at	GhiAffx.8099.1.A1_s_at		GhiAffx.310.1.S1_s_at
GhiAffx.15152.1.S1_at	Ghi.10785.1.S1_at	Ghi.3792.1.A1_at		Gra.1508.1.A1_s_at
Ghi.4881.2.S1_x_at	Ghi.398.1.A1_s_at	GhiAffx.9259.1.S1_at		GhiAffx.63923.1.S1_s_at
GhiAffx.22076.1.S1_at	GraAffx.1693.1.S1_s_at	GraAffx.5073.1.S1_at		Ghi.10837.1.A1_at
Ghi.3947.1.S1_at	Ghi.7235.1.S1_at	GraAffx.31122.1.A1_s_at		GhiAffx.14062.1.A1_s_at
GhiAffx.6778.1.A1_s_at	GraAffx.15192.1.A1_s_at	Ghi.4821.1.S1_s_at		Ghi.6864.1.A1_s_at
GraAffx.15917.1.S1_s_at	Ghi.4232.1.S1_s_at	GhiAffx.7119.1.S1_a_at		Ghi.103.1.S1_at
Ghi.7648.2.A1_x_at	GhiAffx.42885.1.S1_at	Ghi.306.1.S1_s_at		GhiAffx.13296.1.S1_at
GhiAffx.51644.1.S1_at	GhiAffx.41472.1.S1_at	Gra.2771.1.A1_at		Gra.737.2.S1_s_at
Ghi.4893.1.A1_x_at	GraAffx.23349.1.S1_s_at	Ghi.10796.1.A1_at		GhiAffx.42232.1.S1_at
Ghi.5388.1.A1_at	GhiAffx.47879.1.S1_s_at	GhiAffx.33980.1.A1_at		GraAffx.991.1.S1_at
Ghi.3105.1.S1_s_at	Ghi.7963.3.A1_s_at	GhiAffx.25972.1.S1_x_at		Gra.551.1.A1_s_at
Ghi.5659.1.S1_s_at	Ghi.10684.1.S1_at	GbaAffx.2.1.S1_s_at		GhiAffx.7202.1.S1_at
GraAffx.11911.1.S1_s_at	GhiAffx.2946.1.S1_at	Ghi.2580.1.A1_at		Ghi.8584.1.S1_at
GhiAffx.8735.1.S1_at	GhiAffx.58500.1.S1_at	Ghi.2939.2.A1_s_at		GraAffx.31296.1.S1_at
GhiAffx.5872.2.A1_s_at	GhiAffx.44022.1.S1_at	Ghi.8787.1.S1_s_at		GraAffx.29917.1.A1_at
Ghi.7691.1.S1_s_at	GhiAffx.60253.1.S1_at	GhiAffx.22115.1.S1_x_at		Ghi.550.1.S1_at
GhiAffx.476.1.A1_at	Ghi.8102.1.S1_s_at	GhiAffx.31302.1.A1_s_at		Gra.816.1.A1_s_at
GhiAffx.45561.1.S1_s_at	GhiAffx.41587.1.S1_at	Ghi.4887.1.S1_at		GhiAffx.44571.1.S1_at
Ghi.533.1.S1_s_at	Ghi.816.1.S1_s_at	GhiAffx.2173.1.A1_a_at		Ghi.7398.1.S1_s_at
Ghi.6770.1.A1_s_at	GhiAffx.6354.1.A1_x_at	Ghi.3331.1.S1_s_at		GhiAffx.25535.1.A1_at
GhiAffx.11094.1.A1_at	Ghi.10757.1.S1_s_at	Ghi.8845.1.A1_s_at		Ghi.8765.1.A1_at
GhiAffx.11722.1.S1_s_at	Ghi.10031.1.S1_s_at	GraAffx.14609.1.A1_s_at		Ghi.8698.1.A1_at
GhiAffx.41449.1.S1_at	Ghi.7533.2.S1_at	GraAffx.9346.1.S1_s_at		Ghi.3587.1.S1_at
Ghi.6951.1.S1_x_at	GraAffx.12662.1.A1_at	GhiAffx.22316.1.S1_at		GhiAffx.13036.1.S1_x_at
Gra.2744.1.S1_s_at	Ghi.2787.1.S1_at	Ghi.825.2.S1_x_at		Ghi.5114.1.A1_at
Ghi.2869.1.S1_at	Ghi.4223.1.A1_s_at	Ghi.711.1.S1_at		Ghi.2692.1.S1_at
GhiAffx.12181.1.A1_at	GhiAffx.58566.1.A1_s_at	GhiAffx.59064.2.S1_at		Ghi.823.1.A1_at
Ghi.9194.2.A1_x_at	Gra.729.1.A1_x_at	GhiAffx.62104.1.S1_at		GhiAffx.7742.1.S1_at
GraAffx.24689.1.S1_at	Ghi.7113.1.S1_s_at	Ghi.3390.4.S1_at		Ghi.10616.1.S1_at
Ghi.21.1.S1_s_at	GhiAffx.10340.1.S1_at	Ghi.2058.1.S1_at		Ghi.2715.1.A1_at
GhiAffx.20832.1.S1_at	Gra.2645.1.S1_s_at	Ghi.9080.1.S1_at		GhiAffx.46685.1.S1_s_at
GraAffx.31266.1.A1_at	Gra.1465.2.S1_at	GhiAffx.25398.1.S1_at		Ghi.1398.1.A1_at
Ghi.5549.1.A1_x_at	Gra.333.1.A1_at	GhiAffx.8448.1.A1_at		Ghi.986.1.S1_at
GraAffx.8072.2.A1_a_at	GhiAffx.31051.1.S1_at	Ghi.6108.1.S1_s_at		GhiAffx.61299.1.S1_at
GhiAffx.13724.1.S1_at	Gra.1716.1.A1_s_at	Ghi.8728.2.S1_s_at		Ghi.8284.1.S1_at
Ghi.2715.1.A1_at	Ghi.5755.3.S1_s_at	GhiAffx.40427.1.S1_at		Ghi.5481.1.A1_at
Ghi.6616.1.A1_at	Gra.229.1.A1_s_at	GhiAffx.49923.1.A1_x_at		GraAffx.10900.2.A1_s_at
Ghi.8819.1.S1_at	Ghi.661.1.S1_at	Ghi.7398.1.S1_s_at		GhiAffx.25972.1.S1_x_at
GhiAffx.24236.1.S1_at	GhiAffx.22430.1.S1_s_at	Ghi.9470.1.S1_s_at		Ghi.1787.1.S1_at
Ghi.6538.1.S1_at	GhiAffx.8132.1.S1_s_at	Ghi.8337.1.A1_s_at		Ghi.9262.1.A1_at
Ghi.3038.1.A1_s_at	Gra.1149.1.A1_s_at	Gra.904.1.S1_s_at		Ghi.4636.1.A1_s_at
Ghi.2294.3.A1_s_at	GhiAffx.6387.1.S1_at	GhiAffx.52955.1.A1_at		Ghi.7034.1.S1_at
GhiAffx.7440.1.S1_s_at	GhiAffx.20200.1.S1_s_at	GraAffx.28881.1.S1_at		GraAffx.1087.1.S1_at
Ghi.6855.1.A1_s_at	Gra.1560.1.A1_s_at	Ghi.3752.1.A1_at		GhiAffx.46186.1.S1_s_at
GhiAffx.6579.1.S1_at	GraAffx.23006.2.S1_s_at	Ghi.8373.1.S1_s_at		GhiAffx.40744.2.A1_s_at
GhiAffx.59981.1.S1_s_at	Ghi.10640.1.S1_s_at	Ghi.851.1.S1_s_at		GhiAffx.62104.1.S1_at
GraAffx.23814.1.A1_at	Ghi.8450.1.A1_s_at	Ghi.2840.3.S1_s_at		GhiAffx.25388.1.S1_at
Ghi.5477.2.S1_at	Ghi.4809.1.S1_x_at	Ghi.4902.2.A1_x_at		Ghi.1970.1.S1_s_at
GraAffx.8312.1.S1_s_at	GhiAffx.64217.1.S1_at	GhiAffx.1082.1.S1_at		GhiAffx.50348.1.A1_at
GraAffx.28881.1.S1_at	Gra.2453.1.S1_x_at	Gra.177.1.A1_s_at		GraAffx.14083.1.S1_at
GraAffx.34129.1.S1_s_at	Ghi.9416.2.A1_s_at	Ghi.1611.1.S1_s_at		Ghi.7946.1.S1_at
GhiAffx.2128.2.S1_at	Gra.271.1.S1_s_at	Ghi.8388.1.S1_x_at		Ghi.6461.1.A1_at
GhiAffx.13027.2.S1_at	GhiAffx.57166.1.S1_at	Ghi.3146.1.A1_at		Ghi.2294.4.A1_at
GhiAffx.13175.1.S1_x_at	Ghi.834.1.A1_at	GhiAffx.841.1.S1_x_at		Ghi.4879.1.A1_s_at
Ghi.3045.1.A1_s_at	GraAffx.33423.2.A1_a_at	GhiAffx.25303.1.S1_at		Ghi.5409.1.A1_s_at
GhiAffx.51633.1.A1_x_at	GhiAffx.53444.1.A1_s_at	GhiAffx.28211.1.A1_at		Ghi.3250.3.S1_at
GhiAffx.26160.1.S1_s_at	GraAffx.14621.1.A1_s_at	GhiAffx.52912.1.A1_at		Ghi.2840.1.A1_s_at
GhiAffx.40305.1.S1_s_at	GraAffx.30430.1.S1_s_at	Ghi.1970.1.S1_s_at		GraAffx.8537.8.S1_s_at
Gra.994.2.S1_s_at	Ghi.4659.1.A1_at	Ghi.2969.1.A1_at		GhiAffx.59389.1.S1_at
Ghi.4347.1.A1_s_at	GhiAffx.36369.1.S1_at	GhiAffx.35173.1.S1_at		Gra.605.2.A1_x_at
Ghi.2258.1.S1_at	Ghi.7775.1.S1_s_at	GhiAffx.21354.1.S1_at		Ghi.10480.1.S1_at
Ghi.4823.1.S1_s_at	Gra.2349.1.A1_at	GhiAffx.26181.1.S1_at		GhiAffx.21780.1.A1_at
GraAffx.26728.1.S1_at	GhiAffx.4209.1.A1_s_at	GhiAffx.59196.1.S1_at		Ghi.2066.1.A1_s_at
Ghi.1687.1.S1_s_at	Gra.2194.1.A1_at	GraAffx.28447.1.A1_s_at		GhiAffx.59512.1.S1_at
Ghi.6639.1.S1_s_at	GraAffx.34191.2.S1_s_at	Ghi.1011.1.A1_s_at		Ghi.5089.1.A1_s_at
GhiAffx.31672.1.S1_s_at	Ghi.1796.1.S1_at	GhiAffx.58336.1.A1_at		Gra.411.1.A1_at
GhiAffx.59196.1.S1_at	GhiAffx.5937.1.S1_s_at	Ghi.9362.1.S1_at		Ghi.3691.2.A1_at
GhiAffx.31685.1.S1_at	Ghi.8257.1.S1_at	GhiAffx.50906.1.S1_at		Ghi.4263.1.S1_at
Ghi.5585.1.A1_at	Ghi.866.1.S1_s_at	Ghi.4810.1.A1_at		Ghi.7325.3.S1_s_at
Ghi.3598.2.A1_at	Ghi.3921.1.S1_s_at	GhiAffx.19212.1.S1_at		Ghi.7668.1.S1_s_at
GhiAffx.25942.1.S1_at	Gra.2891.2.A1_at	GhiAffx.2128.2.S1_at		GhiAffx.42296.1.S1_at
Ghi.3799.1.A1_s_at	GhiAffx.3584.1.S1_s_at	GhiAffx.17894.1.S1_x_at		GhiAffx.13089.2.A1_s_at
Ghi.7309.1.S1_at	Gra.1417.1.A1_s_at	Ghi.1881.1.S1_at		GhiAffx.43597.1.S1_s_at
Ghi.4108.1.S1_s_at	Ghi.1093.1.S1_a_at	GhiAffx.24802.1.S1_at		Gra.994.2.S1_s_at
Ghi.3361.3.S1_s_at	Ghi.10240.1.S1_at	GhiAffx.5545.1.S1_at		GhiAffx.42302.1.S1_at
Ghi.139.1.S1_at	GhiAffx.8390.1.S1_at	Ghi.9451.1.S1_at		Ghi.8833.2.S1_at
Ghi.3415.1.S1_at	Gra.3051.1.A1_s_at	Ghi.502.1.S1_at		Gra.1008.2.A1_s_at
Ghi.9286.1.S1_s_at	GhiAffx.20964.1.S1_at	Ghi.948.1.S1_at		Gra.1705.1.A1_s_at
GraAffx.27390.1.S1_at	Ghi.4488.1.A1_s_at	GhiAffx.6475.1.A1_at		Ghi.1816.1.S1_at
GhiAffx.58566.1.A1_s_at	Ghi.3120.1.A1_s_at	Ghi.2954.1.S1_s_at		GhiAffx.42104.1.S1_at
Gra.2610.1.S1_s_at	Ghi.7861.1.S1_s_at	Ghi.1912.1.S1_at		GhiAffx.25253.1.S1_at
GraAffx.27409.1.A1_s_at	Ghi.10039.1.S1_s_at	Ghi.10043.3.S1_at		Ghi.7246.2.S1_s_at
Ghi.1378.1.S1_at	Ghi.8875.1.A1_s_at	Ghi.8698.1.A1_s_at		Gra.2136.2.S1_s_at
Ghi.4803.1.A1_s_at	GhiAffx.9798.1.A1_a_at	GhiAffx.40107.1.S1_s_at		GhiAffx.53214.1.S1_at
Ghi.6165.1.A1_at	GhiAffx.5874.1.A1_at	Ghi.6289.1.S1_at		Ghi.3729.1.A1_at
Ghi.5312.2.A1_at	GhiAffx.25392.2.S1_at	Ghi.4160.1.A1_at		Ghi.711.1.S1_at
Ghi.1952.1.S1_at	Ghi.4385.1.A1_s_at	GraAffx.8537.8.S1_s_at		Ghi.7105.1.S1_at
GhiAffx.43609.1.S1_a_at	GhiAffx.22126.1.S1_at	Gra.1401.1.A1_a_at		GhiAffx.46539.1.S1_at
Ghi.4902.3.A1_x_at	GhiAffx.62750.1.S1_at	Ghi.1350.1.S1_at		Ghi.7248.3.S1_at
Ghi.306.2.S1_at	Ghi.5063.1.A1_s_at	GhiAffx.44812.1.A1_at		GraAffx.8415.1.S1_at
GhiAffx.3386.1.A1_at	Ghi.7651.2.S1_at	GhiAffx.30928.1.S1_at		GhiAffx.48558.1.S1_x_at
Ghi.4646.1.A1_at	Ghi.7810.1.A1_at	GhiAffx.59981.1.S1_s_at		GhiAffx.25651.1.S1_at
Ghi.3653.1.S1_s_at	GraAffx.12105.1.A1_s_at	GhiAffx.32354.1.S1_at		GraAffx.3071.1.A1_at
GhiAffx.24372.1.A1_at	Ghi.7878.1.S1_at	Gra.1064.4.A1_at		GhiAffx.49677.1.A1_at
GhiAffx.52339.1.A1_x_at	GhiAffx.3105.1.S1_at	Ghi.9896.1.S1_at		GraAffx.25891.1.S1_at
GraAffx.16249.1.S1_s_at	Ghi.9219.2.A1_s_at	GraAffx.959.1.A1_s_at		Ghi.4909.1.A1_s_at
GraAffx.16396.1.S1_at	Ghi.10699.1.S1_at	Ghi.54.1.S1_at		Ghi.5099.1.A1_at
Gra.463.1.A1_s_at	Ghi.4212.1.A1_at	Gra.435.2.S1_x_at		Gra.2121.1.S1_s_at
Ghi.8998.2.S1_s_at	GhiAffx.15581.1.A1_s_at	Ghi.10438.1.S1_s_at		GraAffx.2757.1.S1_s_at
Ghi.1787.1.S1_at	Ghi.1032.2.S1_x_at	GhiAffx.59283.1.S1_at		GhiAffx.24618.1.S1_at
GhiAffx.44666.1.S1_at	GhiAffx.4949.1.S1_at	GhiAffx.13253.1.S1_s_at		Ghi.4301.1.S1_s_at
GhiAffx.52772.1.A1_s_at	GhiAffx.49941.1.S1_s_at	Ghi.9261.2.A1_s_at		GhiAffx.27236.1.S1_at
Ghi.6985.1.S1_x_at	GhiAffx.8742.1.S1_at	Ghi.6585.1.S1_at		Ghi.6992.2.S1_at
Ghi.8867.1.S1_s_at	Gra.1133.1.A1_at	GhiAffx.13393.1.S1_at		Ghi.695.1.S1_at
GhiAffx.60453.1.S1_at	Ghi.4170.2.S1_at	GraAffx.31601.2.S1_s_at		Gra.944.1.A1_at
GraAffx.14607.1.A1_s_at	Gra.666.1.A1_s_at	GhiAffx.13394.2.S1_x_at		GhiAffx.15396.2.A1_at
Ghi.6854.1.S1_at	Ghi.9586.2.S1_at	Ghi.935.1.S1_s_at		Ghi.5866.1.S1_s_at
Ghi.204.1.S1_s_at	GhiAffx.22386.1.S1_s_at	GhiAffx.42407.1.S1_at		Ghi.8954.1.S1_at
GhiAffx.2243.1.A1_s_at	Ghi.1107.2.S1_at	Ghi.4744.1.A1_at		GhiAffx.13743.1.S1_at
Ghi.3596.3.A1_at	Ghi.9730.3.A1_s_at	GhiAffx.42556.1.S1_at		GhiAffx.57664.1.A1_s_at
GhiAffx.3767.1.S1_at	Gra.2173.1.S1_at	Ghi.4168.1.S1_at		GhiAffx.9259.1.S1_at
Ghi.3705.1.A1_at	Gra.2213.2.S1_s_at	Ghi.9969.3.A1_s_at		GhiAffx.2243.1.A1_s_at
GhiAffx.44376.1.S1_at	Ghi.3132.1.S1_at	GhiAffx.42137.1.S1_at		Ghi.4902.1.A1_x_at
Ghi.809.1.S1_at	Gra.602.1.S1_s_at	GhiAffx.23293.1.S1_at		Ghi.2788.1.S1_s_at
GhiAffx.12783.1.S1_s_at	Ghi.2104.1.S1_at	Ghi.8811.1.S1_s_at		Ghi.935.1.S1_s_at
Ghi.4263.1.S1_at	Gra.2149.1.S1_s_at	Ghi.3140.1.S1_s_at		GhiAffx.9783.1.S1_at
Ghi.1598.1.S1_x_at	Gra.2689.1.S1_s_at	GhiAffx.18587.1.S1_at		Ghi.9207.1.S1_at
GhiAffx.62251.1.S1_at	Gra.2905.1.S1_s_at	GhiAffx.7281.1.S1_at		GhiAffx.3804.1.S1_s_at
Ghi.4651.2.A1_s_at	Ghi.2515.2.S1_s_at	GhiAffx.23008.1.S1_at		GraAffx.9328.1.S1_at
Ghi.6612.1.S1_at	GraAffx.28416.1.A1_s_at	Ghi.6832.1.S1_s_at		Ghi.3226.1.A1_at
GhiAffx.32199.1.S1_at	Gra.1753.1.A1_at	Ghi.6547.1.S1_s_at		Ghi.5630.1.A1_s_at
Ghi.6723.1.S1_at	Ghi.2703.2.S1_s_at	Ghi.6251.1.A1_at		GhiAffx.53687.1.S1_at
Ghi.9254.2.S1_at	GhiAffx.7080.1.S1_at	Ghi.9178.3.A1_at		Ghi.5565.7.A1_x_at
GhiAffx.31845.1.S1_at	GhiAffx.5881.1.A1_at	Ghi.5852.3.S1_s_at		GhiAffx.6256.1.S1_s_at
Ghi.6873.1.A1_at	Ghi.9920.1.S1_x_at	GhiAffx.62009.1.S1_s_at		Ghi.10263.1.S1_s_at
Ghi.8.1.S1_at	GhiAffx.47612.1.S1_at	GhiAffx.61757.1.S1_s_at		GhiAffx.7440.1.S1_s_at
Ghi.1785.1.S1_at	Ghi.7714.1.S1_x_at	Ghi.6677.1.A1_at		Ghi.8610.2.S1_at
Gra.2911.1.S1_at	GhiAffx.5793.1.A1_at	GhiAffx.5996.1.S1_s_at		Ghi.7912.1.S1_s_at
Ghi.9263.5.S1_at	GhiAffx.46918.1.S1_s_at	Ghi.5983.2.S1_s_at		Ghi.7940.2.A1_s_at
Ghi.1670.1.S1_s_at	GbaAffx.197.1.S1_s_at	Ghi.5353.1.A1_s_at		GraAffx.8499.1.S1_s_at
Ghi.4999.1.A1_s_at	Gra.642.2.A1_s_at	GhiAffx.8552.1.S1_at		Ghi.7928.2.A1_at
Ghi.2844.1.S1_s_at	GhiAffx.36916.1.S1_at	Ghi.6835.1.S1_at		Ghi.6108.1.S1_s_at
GhiAffx.7561.1.S1_at	Gra.636.2.S1_s_at	Ghi.1622.1.S1_at		Ghi.10483.1.S1_at
GraAffx.6768.1.A1_s_at	Gra.2415.1.A1_at	Gra.2073.1.S1_at		Ghi.2969.1.A1_at
GraAffx.27650.2.A1_a_at	GhiAffx.23993.1.S1_at	Ghi.928.1.S1_x_at		Ghi.2566.1.A1_s_at
Gra.2207.2.A1_s_at	Ghi.9203.2.S1_at	Ghi.1509.1.S1_s_at		Ghi.6438.1.S1_at
Ghi.8980.1.S1_at	GraAffx.23016.1.A1_s_at	GhiAffx.63501.1.A1_s_at		Ghi.10750.1.S1_at
GhiAffx.3717.1.S1_s_at	GraAffx.5961.1.A1_s_at	Gra.677.1.S1_at		Ghi.8857.1.S1_at
Ghi.8768.1.A1_at	Ghi.5283.1.S1_s_at	Ghi.7204.1.S1_at		Ghi.3235.1.A1_at
GhiAffx.841.1.S1_x_at	GhiAffx.61502.1.S1_at	Ghi.3427.1.A1_s_at		Gra.746.1.A1_s_at
GhiAffx.40131.1.S1_at	GhiAffx.40752.1.S1_s_at	Ghi.4323.2.S1_s_at		GhiAffx.41511.1.S1_x_at
GhiAffx.13229.1.A1_at	Gra.2600.1.A1_s_at	Ghi.1564.1.S1_at		Ghi.443.2.A1_x_at
Ghi.3985.1.S1_s_at	Ghi.3158.1.S1_s_at	GhiAffx.50506.1.A1_at		Ghi.7098.1.S1_at
GhiAffx.61130.1.S1_at	Ghi.5034.1.S1_a_at	Ghi.1569.1.S1_at		Ghi.9234.1.S1_x_at
Ghi.8284.2.A1_s_at	GhiAffx.36427.1.S1_at	GraAffx.8353.1.S1_at		GhiAffx.5975.1.S1_x_at
Ghi.9789.1.S1_s_at	GhiAffx.4212.1.S1_s_at	GhiAffx.13112.1.S1_s_at		GhiAffx.22179.2.S1_x_at
GraAffx.31122.1.A1_s_at	GraAffx.9234.1.S1_s_at	Ghi.5089.1.A1_s_at		GhiAffx.49512.1.S1_at
Gra.3022.1.A1_s_at	GhiAffx.36526.1.S1_at	GhiAffx.23495.1.A1_s_at		Ghi.6993.1.A1_at
GhiAffx.47164.1.A1_at	GhiAffx.52921.1.A1_at	Ghi.4902.1.A1_x_at		GraAffx.17946.1.S1_at
GraAffx.8353.1.S1_at	Gra.2524.1.S1_s_at	Ghi.4991.1.A1_at		GhiAffx.22562.1.A1_at
Ghi.839.1.A1_s_at	GhiAffx.39877.1.S1_s_at	Ghi.5287.1.S1_s_at		Ghi.9750.1.S1_at
Ghi.4690.1.A1_s_at	GhiAffx.24100.1.A1_at	GhiAffx.51644.1.S1_at		GhiAffx.47674.1.A1_at
GhiAffx.2230.1.A1_at	Ghi.5119.1.S1_s_at	GhiAffx.6258.3.S1_s_at		Ghi.3216.4.A1_s_at
Ghi.3711.1.A1_at	Ghi.1654.1.S1_x_at	GhiAffx.34581.1.A1_x_at		Ghi.5083.1.A1_s_at
GhiAffx.29470.1.S1_at	Ghi.10823.2.A1_s_at	GhiAffx.1998.2.S1_at		Ghi.3361.3.A1_at
Gra.243.1.A1_s_at	Ghi.1754.1.S1_s_at	Ghi.8889.1.S1_at		GraAffx.16381.1.S1_at
GhiAffx.49418.1.A1_s_at	Ghi.2979.1.S1_s_at	GraAffx.24598.2.A1_s_at		GraAffx.18858.1.A1_at
GraAffx.16429.1.S1_s_at	Ghi.7327.1.S1_at	Ghi.2356.1.S1_at		Ghi.7976.1.S1_at
GhiAffx.29520.1.A1_at	GhiAffx.13391.3.A1_s_at	GhiAffx.25535.1.A1_at		Ghi.4482.1.A1_at
Ghi.7698.2.S1_s_at	GhiAffx.28333.1.S1_at	Ghi.10530.1.S1_at		GraAffx.33125.1.A1_at
Ghi.3979.1.A1_at	Ghi.7576.1.S1_at	Ghi.8490.1.S1_at		GhiAffx.49675.1.S1_at
GhiAffx.6414.1.S1_at	Gra.1563.2.A1_s_at	Ghi.7031.1.A1_at		Ghi.1987.1.S1_a_at
Ghi.8804.1.S1_at	Ghi.8610.1.S1_s_at	GhiAffx.7175.1.S1_at		Ghi.1842.1.S1_at
Ghi.619.2.A1_at	GraAffx.28176.1.A1_at	GhiAffx.2185.1.S1_at		GhiAffx.5996.1.S1_s_at
Ghi.9263.5.A1_x_at	GraAffx.27063.1.S1_s_at	Gra.1909.1.S1_s_at		Ghi.3851.1.A1_at
Ghi.9296.1.S1_s_at	Ghi.5162.1.A1_at	Ghi.7940.1.S1_at		Ghi.4165.1.S1_at
GhiAffx.39312.1.A1_at	Ghi.6897.1.A1_at	Ghi.5080.1.A1_at		Ghi.9088.1.S1_at
GhiAffx.12340.1.S1_at	GhiAffx.22829.1.S1_s_at	Gra.1164.1.S1_s_at		GhiAffx.25508.1.S1_at
GraAffx.23967.1.S1_at	Ghi.445.1.A1_s_at	GarAffx.38922.1.S1_s_at		GhiAffx.6731.1.S1_s_at
GhiAffx.673.1.S1_at	Ghi.1008.1.S1_at	Gra.325.1.A1_at		Gra.2663.2.S1_x_at
Ghi.3678.2.A1_s_at	GhiAffx.11171.1.S1_at	GhiAffx.62607.1.S1_at		GhiAffx.29875.1.S1_s_at
GhiAffx.39312.1.S1_at	GhiAffx.9513.1.S1_at	Ghi.6535.1.A1_at		GhiAffx.34163.1.A1_at
Ghi.7853.1.S1_at	Ghi.265.2.S1_s_at	Ghi.4836.1.A1_at		GhiAffx.9683.1.A1_s_at
Ghi.389.1.S1_at	GhiAffx.63229.1.S1_at	GhiAffx.7609.1.S1_at		GraAffx.12486.1.S1_at
GhiAffx.60657.1.S1_at	Ghi.3724.1.S1_at	Ghi.8103.1.S1_at		GraAffx.24472.1.S1_s_at
[truncated: 4,151 more rows]

## Sheet: Up-regulated
Supplementary Table S2 A list of up-regulated Venn diagram genes in cotton seedlings under various treatment (fold change≥2, q-value≤0.05)
AC	AP	CN	CM	MN	MP	CAN	CMN	NMP	AMP	ACP	ACMN	ACMP	ACNP	AMNP	CMNP	ACMNP
GarAffx.17438.1.S1_s_at	Ghi.10692.1.S1_s_at	Ghi.10692.1.S1_s_at	Ghi.10692.1.S1_s_at	Ghi.10692.1.S1_s_at	Ghi.10692.1.S1_s_at	GraAffx.9604.1.S1_s_at	GraAffx.9604.1.S1_s_at	Ghi.10692.1.S1_s_at	GarAffx.17438.1.S1_s_at	Ghi.10692.1.S1_s_at	Ghi.10013.1.A1_s_at	Ghi.10692.1.S1_s_at	GraAffx.9604.1.S1_s_at	GraAffx.9648.1.S1_s_at	Ghi.10692.1.S1_s_at	Ghi.10692.1.S1_s_at
GarAffx.5818.1.S1_s_at	GraAffx.991.1.S1_at	GraAffx.9604.1.S1_s_at	GraAffx.9655.1.S1_s_at	GraAffx.9648.1.S1_s_at	GraAffx.991.1.S1_at	GraAffx.28264.1.A1_s_at	GraAffx.30836.2.A1_at	GraAffx.9648.1.S1_s_at	GarAffx.26709.1.S1_s_at	GraAffx.9604.1.S1_s_at	Ghi.10424.1.S1_s_at	GraAffx.9604.1.S1_s_at	GraAffx.28264.1.A1_s_at	GraAffx.9604.1.S1_s_at	GraAffx.9604.1.S1_s_at	GraAffx.9604.1.S1_s_at
GbaAffx.179.1.S1_at	GraAffx.9648.1.S1_s_at	GraAffx.30836.2.A1_at	GraAffx.9623.1.S1_s_at	GraAffx.9604.1.S1_s_at	GraAffx.9777.1.S1_s_at	GraAffx.24598.2.A1_s_at	GraAffx.28264.1.A1_s_at	GraAffx.9604.1.S1_s_at	GarAffx.37322.1.S1_s_at	GraAffx.8654.1.S1_s_at	Ghi.10692.1.S1_s_at	GraAffx.8654.1.S1_s_at	GraAffx.24598.2.A1_s_at	GraAffx.31947.1.A1_at	GraAffx.28264.1.A1_s_at	GraAffx.28264.1.A1_s_at
Ghi.10013.1.A1_s_at	GraAffx.9614.1.S1_at	GraAffx.28264.1.A1_s_at	GraAffx.9604.1.S1_s_at	GraAffx.9095.1.S1_s_at	GraAffx.9648.1.S1_s_at	Gra.70.1.S1_s_at	GraAffx.24598.2.A1_s_at	GraAffx.33219.1.A1_s_at	GarAffx.5818.1.S1_s_at	GraAffx.8554.1.S1_s_at	Ghi.1441.1.S1_s_at	GraAffx.8554.1.S1_s_at	Gra.70.1.S1_s_at	GraAffx.28264.1.A1_s_at	GraAffx.24598.2.A1_s_at	GraAffx.24598.2.A1_s_at
Ghi.10061.1.S1_s_at	GraAffx.9604.1.S1_s_at	GraAffx.24598.2.A1_s_at	GraAffx.9389.1.S1_s_at	GraAffx.34131.2.S1_x_at	GraAffx.9623.1.S1_s_at	Gra.63.1.A1_s_at	Gra.904.1.S1_s_at	GraAffx.31947.1.A1_at	GarAffx.6150.1.S1_at	GraAffx.8537.8.S1_s_at	Ghi.1481.1.S1_at	GraAffx.8537.8.S1_s_at	Gra.63.1.A1_s_at	GraAffx.24598.2.A1_s_at	Gra.70.1.S1_s_at	Gra.70.1.S1_s_at
Ghi.1011.1.A1_s_at	GraAffx.957.1.A1_s_at	GraAffx.2019.1.S1_s_at	GraAffx.8654.1.S1_s_at	GraAffx.33548.1.A1_s_at	GraAffx.9614.1.S1_at	Gra.2938.2.A1_at	Gra.70.1.S1_s_at	GraAffx.28463.1.S1_s_at	GbaAffx.179.1.S1_at	GraAffx.34081.1.S1_at	Ghi.1545.1.S1_at	GraAffx.34081.1.S1_at	Gra.2938.2.A1_at	GraAffx.22440.1.A1_s_at	Gra.63.1.A1_s_at	Gra.63.1.A1_s_at
Ghi.1011.2.A1_at	GraAffx.9346.1.S1_s_at	GraAffx.17500.1.A1_s_at	GraAffx.8554.1.S1_s_at	GraAffx.33219.1.A1_s_at	GraAffx.9609.1.S1_x_at	Gra.2773.1.S1_s_at	Gra.63.1.A1_s_at	GraAffx.28264.1.A1_s_at	GbaAffx.19.1.S1_s_at	GraAffx.31884.1.S1_s_at	Ghi.1677.1.S1_at	GraAffx.31884.1.S1_s_at	Gra.2773.1.S1_s_at	GraAffx.17922.1.A1_s_at	Gra.2938.2.A1_at	Gra.2938.2.A1_at
Ghi.10172.1.S1_s_at	GraAffx.9344.1.A1_s_at	Gra.904.1.S1_s_at	GraAffx.8537.8.S1_s_at	GraAffx.31947.1.A1_at	GraAffx.9604.1.S1_s_at	Gra.2763.1.S1_s_at	Gra.2938.2.A1_at	GraAffx.24598.2.A1_s_at	GbaAffx.2.1.S1_s_at	GraAffx.3175.1.S1_at	Ghi.255.1.S1_at	GraAffx.3175.1.S1_at	Gra.2763.1.S1_s_at	Gra.70.1.S1_s_at	Gra.2763.1.S1_s_at	Gra.2763.1.S1_s_at
Ghi.10296.2.S1_s_at	GraAffx.9328.1.S1_at	Gra.70.1.S1_s_at	GraAffx.34168.1.S1_s_at	GraAffx.30836.2.A1_at	GraAffx.957.1.A1_s_at	Gra.2239.1.S1_s_at	Gra.2868.1.A1_at	GraAffx.22440.1.A1_s_at	Ghi.1001.1.S1_s_at	GraAffx.31660.1.A1_at	Ghi.3038.1.A1_s_at	GraAffx.31660.1.A1_at	Gra.2239.1.S1_s_at	Gra.685.1.A1_s_at	Gra.2239.1.S1_s_at	Gra.2239.1.S1_s_at
Ghi.10296.3.S1_x_at	GraAffx.9185.1.S1_s_at	Gra.63.1.A1_s_at	GraAffx.34081.1.S1_at	GraAffx.28463.1.S1_s_at	GraAffx.9346.1.S1_s_at	Gra.1742.1.A1_s_at	Gra.2763.1.S1_s_at	GraAffx.17922.1.A1_s_at	Ghi.10013.1.A1_s_at	GraAffx.29618.1.A1_a_at	Ghi.3135.1.S1_at	GraAffx.29618.1.A1_a_at	Gra.1742.1.A1_s_at	Gra.63.1.A1_s_at	Gra.1742.1.A1_s_at	Gra.1742.1.A1_s_at
Ghi.10296.4.A1_s_at	GraAffx.9042.1.S1_at	Gra.3119.1.A1_at	GraAffx.33168.2.A1_s_at	GraAffx.28264.1.A1_s_at	GraAffx.9344.1.A1_s_at	Gra.124.1.S1_s_at	Gra.2239.1.S1_s_at	Gra.70.1.S1_s_at	Ghi.1005.1.A1_at	GraAffx.28971.2.A1_at	Ghi.3596.3.S1_at	GraAffx.28971.2.A1_at	Gra.1108.2.S1_s_at	Gra.2938.2.A1_at	Gra.1108.2.S1_s_at	Gra.1108.2.S1_s_at
Ghi.10329.1.S1_at	GraAffx.8654.1.S1_s_at	Gra.2982.1.S1_at	GraAffx.31884.1.S1_s_at	GraAffx.24652.1.S1_s_at	GraAffx.9185.1.S1_s_at	Gra.1108.2.S1_s_at	Gra.1742.1.A1_s_at	Gra.685.1.A1_s_at	Ghi.10061.1.S1_s_at	GraAffx.28447.1.A1_s_at	Ghi.3653.1.S1_s_at	GraAffx.28447.1.A1_s_at	Gra.108.2.S1_s_at	Gra.2763.1.S1_s_at	Gra.108.2.S1_s_at	Gra.108.2.S1_s_at
Ghi.10388.2.S1_at	GraAffx.8554.1.S1_s_at	Gra.2938.2.A1_at	GraAffx.3175.1.S1_at	GraAffx.24598.2.A1_s_at	GraAffx.9042.1.S1_at	Gra.108.2.S1_s_at	Gra.1108.2.S1_s_at	Gra.63.1.A1_s_at	Ghi.10074.2.S1_at	GraAffx.28264.1.A1_s_at	Ghi.4635.1.A1_x_at	GraAffx.28264.1.A1_s_at	Gra.108.2.A1_x_at	Gra.2699.2.S1_at	Gra.108.2.A1_x_at	Gra.108.2.A1_x_at
Ghi.10388.3.S1_at	GraAffx.8537.8.S1_s_at	Gra.2868.1.A1_at	GraAffx.31660.1.A1_at	GraAffx.22440.1.A1_s_at	GraAffx.8667.1.S1_s_at	Gra.108.2.A1_x_at	Gra.108.2.S1_s_at	Gra.2938.2.A1_at	Ghi.1011.1.A1_s_at	GraAffx.24598.2.A1_s_at	Ghi.4975.1.S1_x_at	GraAffx.24598.2.A1_s_at	Gra.1008.2.A1_s_at	Gra.2678.1.A1_at	Gra.1008.2.A1_s_at	Gra.1008.2.A1_s_at
Ghi.10424.1.S1_s_at	GraAffx.8499.1.S1_s_at	Gra.2773.1.S1_s_at	GraAffx.30836.2.A1_at	GraAffx.1885.1.S1_x_at	GraAffx.8654.1.S1_s_at	Gra.1008.2.A1_s_at	Gra.108.2.A1_x_at	Gra.2763.1.S1_s_at	Ghi.10117.3.A1_s_at	GraAffx.23160.1.S1_s_at	Ghi.5099.1.A1_at	GraAffx.23160.1.S1_s_at	GhiAffx.7880.1.S1_at	Gra.2239.1.S1_s_at	GhiAffx.7880.1.S1_at	GhiAffx.7880.1.S1_at
Ghi.10438.1.S1_s_at	GraAffx.8353.1.S1_at	Gra.2763.1.S1_s_at	GraAffx.29618.1.A1_a_at	GraAffx.17922.1.A1_s_at	GraAffx.8613.1.S1_s_at	GhiAffx.7880.1.S1_at	Gra.1008.2.A1_s_at	Gra.2699.2.S1_at	Ghi.10159.1.A1_s_at	GraAffx.20781.1.S1_s_at	Ghi.5108.2.A1_s_at	GraAffx.16151.2.A1_s_at	GhiAffx.6667.1.A1_s_at	Gra.2073.1.A1_s_at	GhiAffx.6667.1.A1_s_at	GhiAffx.6667.1.A1_s_at
Ghi.10530.1.S1_at	GraAffx.8312.1.S1_s_at	Gra.2505.1.A1_at	GraAffx.28971.2.A1_at	Gra.904.1.S1_s_at	GraAffx.8554.1.S1_s_at	GhiAffx.7727.1.A1_at	GhiAffx.7880.1.S1_at	Gra.2678.1.A1_at	Ghi.10166.1.A1_x_at	GraAffx.16365.1.S1_s_at	Ghi.5148.1.S1_x_at	GraAffx.15714.1.S1_s_at	GhiAffx.63874.1.S1_at	Gra.1750.1.A1_at	GhiAffx.63874.1.S1_at	GhiAffx.63874.1.S1_at
Ghi.106.1.S1_s_at	GraAffx.8284.1.S1_s_at	Gra.2239.1.S1_s_at	GraAffx.28558.1.A1_s_at	Gra.70.1.S1_s_at	GraAffx.8537.8.S1_s_at	GhiAffx.6667.1.A1_s_at	GhiAffx.7727.1.A1_at	Gra.2239.1.S1_s_at	Ghi.10166.1.S1_s_at	GraAffx.16151.2.A1_s_at	Ghi.5242.1.S1_at	GraAffx.13239.1.A1_s_at	GhiAffx.47722.1.S1_at	Gra.1742.1.A1_s_at	GhiAffx.47722.1.S1_at	GhiAffx.47722.1.S1_at
Ghi.10692.1.S1_s_at	GraAffx.8216.1.S1_at	Gra.1742.1.A1_s_at	GraAffx.28447.1.A1_s_at	Gra.685.1.A1_s_at	GraAffx.8499.1.S1_s_at	GhiAffx.63874.1.S1_at	GhiAffx.7693.1.S1_at	Gra.2073.1.A1_s_at	Ghi.10172.1.S1_s_at	GraAffx.15714.1.S1_s_at	Ghi.5727.1.A1_at	Gra.994.2.S1_s_at	GhiAffx.47722.1.A1_at	Gra.1164.1.S1_s_at	GhiAffx.47722.1.A1_at	GhiAffx.47722.1.A1_at
Ghi.10746.1.S1_s_at	GraAffx.8143.1.A1_at	Gra.14.1.A1_s_at	GraAffx.28264.1.A1_s_at	Gra.63.1.A1_s_at	GraAffx.8415.1.S1_at	GhiAffx.5828.1.S1_s_at	GhiAffx.7323.1.S1_at	Gra.1750.1.A1_at	Ghi.10194.2.A1_at	GraAffx.13769.1.S1_at	Ghi.597.1.S1_at	Gra.740.1.S1_s_at	GhiAffx.46794.1.S1_at	Gra.1108.2.S1_s_at	GhiAffx.46794.1.S1_at	GhiAffx.46794.1.S1_at
Ghi.10786.2.S1_s_at	GraAffx.7230.1.S1_at	Gra.124.1.S1_s_at	GraAffx.27650.1.A1_s_at	Gra.472.1.A1_at	GraAffx.8353.1.S1_at	GhiAffx.47722.1.S1_at	GhiAffx.6667.1.A1_s_at	Gra.1742.1.A1_s_at	Ghi.1020.1.S1_s_at	GraAffx.13239.1.A1_s_at	Ghi.6075.1.S1_s_at	Gra.70.1.S1_s_at	GhiAffx.43681.1.S1_at	Gra.108.2.S1_s_at	GhiAffx.43681.1.S1_at	GhiAffx.43681.1.S1_at
Ghi.1182.1.S1_s_at	GraAffx.6768.1.A1_s_at	Gra.1108.2.S1_s_at	GraAffx.27032.1.S1_s_at	Gra.2938.2.A1_at	GraAffx.8312.1.S1_s_at	GhiAffx.47722.1.A1_at	GhiAffx.63874.1.S1_at	Gra.1164.1.S1_s_at	Ghi.1022.1.S1_x_at	Gra.994.2.S1_s_at	Ghi.6423.1.A1_at	Gra.689.1.S1_a_at	GhiAffx.40901.1.S1_at	Gra.108.2.A1_x_at	GhiAffx.40901.1.S1_at	GhiAffx.40901.1.S1_at
Ghi.1214.1.S1_at	GraAffx.6067.1.S1_s_at	Gra.108.2.S1_s_at	GraAffx.25344.1.S1_a_at	Gra.2868.1.A1_at	GraAffx.8284.1.S1_s_at	GhiAffx.46794.1.S1_at	GhiAffx.47722.1.S1_at	Gra.1108.2.S1_s_at	Ghi.10232.1.A1_s_at	Gra.746.1.A1_s_at	Ghi.6477.1.S1_at	Gra.63.1.A1_s_at	GhiAffx.3890.1.A1_at	Gra.1024.1.S1_at	GhiAffx.3890.1.A1_at	GhiAffx.3890.1.A1_at
Ghi.1245.2.S1_s_at	GraAffx.5073.1.S1_at	Gra.108.2.A1_x_at	GraAffx.24598.2.A1_s_at	Gra.2800.1.A1_s_at	GraAffx.8216.1.S1_at	GhiAffx.43681.1.S1_at	GhiAffx.47722.1.A1_at	Gra.108.2.S1_s_at	Ghi.10246.1.A1_at	Gra.740.1.S1_s_at	Ghi.6538.1.S1_at	Gra.610.2.A1_at	GhiAffx.33971.1.S1_at	Gra.1008.2.A1_s_at	GhiAffx.33971.1.S1_at	GhiAffx.33971.1.S1_at
Ghi.1247.2.A1_x_at	GraAffx.34266.1.A1_at	Gra.1008.2.A1_s_at	GraAffx.24415.1.S1_at	Gra.2763.1.S1_s_at	GraAffx.8143.1.A1_at	GhiAffx.42005.1.S1_at	GhiAffx.46794.1.S1_at	Gra.108.2.A1_x_at	Ghi.10292.1.S1_s_at	Gra.70.1.S1_s_at	Ghi.6596.1.S1_at	Gra.610.1.S1_x_at	GhiAffx.31245.2.S1_at	GhiAffx.984.1.A1_s_at	GhiAffx.31245.2.S1_at	GhiAffx.31245.2.S1_at
Ghi.1247.2.S1_s_at	GraAffx.34129.1.S1_s_at	GhiAffx.9522.1.A1_s_at	GraAffx.23160.1.S1_s_at	Gra.2699.2.S1_at	GraAffx.6067.1.S1_s_at	GhiAffx.40901.1.S1_at	GhiAffx.4648.1.S1_s_at	Gra.1024.1.S1_at	Ghi.10296.2.S1_s_at	Gra.689.1.S1_a_at	Ghi.6734.1.S1_x_at	Gra.562.1.A1_s_at	GhiAffx.28270.1.S1_at	GhiAffx.9513.1.S1_at	GhiAffx.28270.1.S1_at	GhiAffx.28270.1.S1_at
Ghi.1338.1.S1_at	GraAffx.34081.1.S1_at	GhiAffx.7880.1.S1_at	GraAffx.21041.2.A1_at	Gra.2678.1.A1_at	GraAffx.5073.1.S1_at	GhiAffx.3890.1.A1_at	GhiAffx.43681.1.S1_at	Gra.1008.2.A1_s_at	Ghi.10296.3.S1_x_at	Gra.63.1.A1_s_at	Ghi.6812.1.S1_at	Gra.463.1.A1_s_at	GhiAffx.26774.1.A1_s_at	GhiAffx.7880.1.S1_at	GhiAffx.26774.1.A1_s_at	GhiAffx.26774.1.A1_s_at
Ghi.1392.3.A1_at	GraAffx.33887.1.A1_a_at	GhiAffx.7727.1.A1_at	GraAffx.17799.1.A1_s_at	Gra.2239.1.S1_s_at	GraAffx.34259.1.A1_at	GhiAffx.33971.1.S1_at	GhiAffx.42005.1.S1_at	GhiAffx.984.1.A1_s_at	Ghi.10296.4.A1_s_at	Gra.610.2.A1_at	Ghi.688.1.S1_at	Gra.39.1.A1_a_at	GhiAffx.26539.1.A1_x_at	GhiAffx.6771.1.A1_x_at	GhiAffx.26539.1.A1_x_at	GhiAffx.26539.1.A1_x_at
Ghi.1398.1.A1_at	GraAffx.33663.1.A1_s_at	GhiAffx.7693.1.S1_at	GraAffx.16550.1.S1_x_at	Gra.2073.1.A1_s_at	GraAffx.34168.1.S1_s_at	GhiAffx.31245.2.S1_at	GhiAffx.4115.1.A1_s_at	GhiAffx.9513.1.S1_at	Ghi.10329.1.S1_at	Gra.610.1.S1_x_at	Ghi.6982.1.A1_x_at	Gra.328.1.S1_s_at	GhiAffx.25700.1.A1_at	GhiAffx.6667.1.A1_s_at	GhiAffx.25700.1.A1_at	GhiAffx.25700.1.A1_at
Ghi.1407.1.A1_s_at	GraAffx.33589.1.A1_x_at	GhiAffx.7323.1.S1_at	GraAffx.16151.2.A1_s_at	Gra.1750.1.A1_at	GraAffx.34081.1.S1_at	GhiAffx.28270.1.S1_at	GhiAffx.40901.1.S1_at	GhiAffx.7880.1.S1_at	Ghi.10332.1.A1_x_at	Gra.562.1.A1_s_at	Ghi.7728.1.S1_at	Gra.308.1.A1_s_at	GhiAffx.25508.1.S1_at	GhiAffx.64051.1.A1_at	GhiAffx.25508.1.S1_at	GhiAffx.25508.1.S1_at
Ghi.1441.1.S1_s_at	GraAffx.33491.1.A1_x_at	GhiAffx.6667.1.A1_s_at	GraAffx.15714.1.S1_s_at	Gra.1742.1.A1_s_at	GraAffx.33887.1.A1_a_at	GhiAffx.26774.1.A1_s_at	GhiAffx.40120.1.A1_at	GhiAffx.6771.1.A1_x_at	Ghi.10344.1.S1_s_at	Gra.463.1.A1_s_at	Ghi.8046.1.S1_at	Gra.2938.2.A1_at	GhiAffx.24792.1.S1_at	GhiAffx.6393.1.S1_at	GhiAffx.24792.1.S1_at	GhiAffx.24792.1.S1_at
Ghi.1468.1.S1_s_at	GraAffx.33470.1.S1_s_at	GhiAffx.6585.1.S1_at	GraAffx.13239.1.A1_s_at	Gra.1164.1.S1_s_at	GraAffx.33589.1.A1_x_at	GhiAffx.26539.1.A1_x_at	GhiAffx.3890.1.A1_at	GhiAffx.6667.1.A1_s_at	Ghi.10358.1.S1_s_at	Gra.39.1.A1_a_at	Ghi.8388.1.S1_x_at	Gra.2911.1.S1_at	GhiAffx.22525.1.A1_at	GhiAffx.63874.1.S1_at	GhiAffx.24684.1.S1_s_at	GhiAffx.22525.1.A1_at
Ghi.1481.1.S1_at	GraAffx.33295.1.S1_s_at	GhiAffx.63874.1.S1_at	Gra.994.2.S1_s_at	Gra.1108.2.S1_s_at	GraAffx.33470.1.S1_s_at	GhiAffx.25700.1.A1_at	GhiAffx.33971.1.S1_at	GhiAffx.64051.1.A1_at	Ghi.10373.2.A1_s_at	Gra.328.1.S1_s_at	Ghi.8745.1.A1_at	Gra.2771.1.A1_at	GhiAffx.21686.1.S1_at	GhiAffx.62199.1.S1_s_at	GhiAffx.22525.1.A1_at	GhiAffx.19697.1.A1_s_at
Ghi.1545.1.A1_s_at	GraAffx.33075.2.S1_s_at	GhiAffx.61565.1.S1_s_at	Gra.904.1.S1_s_at	Gra.108.2.S1_s_at	GraAffx.33295.1.S1_s_at	GhiAffx.25508.1.S1_at	GhiAffx.31245.2.S1_at	GhiAffx.6393.1.S1_at	Ghi.10388.2.S1_at	Gra.308.1.A1_s_at	Ghi.9910.1.S1_s_at	Gra.2763.1.S1_s_at	GhiAffx.19697.1.A1_s_at	GhiAffx.60926.1.S1_at	GhiAffx.19697.1.A1_s_at	GhiAffx.16292.1.S1_at
Ghi.1545.1.S1_at	GraAffx.32945.1.A1_at	GhiAffx.61329.1.S1_s_at	Gra.740.1.S1_s_at	Gra.108.2.A1_x_at	GraAffx.33219.1.A1_s_at	GhiAffx.24792.1.S1_at	GhiAffx.28270.1.S1_at	GhiAffx.63874.1.S1_at	Ghi.10388.3.S1_at	Gra.2961.2.A1_x_at	GhiAffx.1589.7.S1_at	Gra.2744.1.S1_s_at	GhiAffx.16292.1.S1_at	GhiAffx.59945.1.S1_at	GhiAffx.16292.1.S1_at	GhiAffx.1589.7.S1_at
Ghi.1581.1.S1_at	GraAffx.32813.1.A1_s_at	GhiAffx.60444.1.S1_a_at	Gra.734.1.A1_s_at	Gra.1024.1.S1_at	GraAffx.33075.2.S1_s_at	GhiAffx.22525.1.A1_at	GhiAffx.26774.1.A1_s_at	GhiAffx.6289.1.A1_s_at	Ghi.10398.1.S1_x_at	Gra.2938.2.A1_at	GhiAffx.1589.94.S1_at	Gra.2665.1.S1_s_at	GhiAffx.1589.7.S1_at	GhiAffx.59196.1.S1_at	GhiAffx.1589.7.S1_at	Ghi.9910.1.S1_s_at
Ghi.1677.1.S1_at	GraAffx.32755.1.A1_at	GhiAffx.60413.1.S1_at	Gra.70.1.S1_s_at	Gra.1008.2.A1_s_at	GraAffx.32813.1.A1_s_at	GhiAffx.21686.1.S1_at	GhiAffx.26539.1.A1_x_at	GhiAffx.62199.1.S1_s_at	Ghi.10399.1.S1_s_at	Gra.2911.1.S1_at	GhiAffx.16292.1.S1_at	Gra.2561.1.S1_s_at	Ghi.9910.1.S1_s_at	GhiAffx.58009.1.S1_at	Ghi.9910.1.S1_s_at	Ghi.8745.1.A1_at
Ghi.1739.3.S1_s_at	GraAffx.32449.1.A1_at	GhiAffx.59138.1.S1_s_at	Gra.689.1.S1_a_at	GhiAffx.984.1.A1_s_at	GraAffx.32755.1.A1_at	GhiAffx.19697.1.A1_s_at	GhiAffx.25700.1.A1_at	GhiAffx.60926.1.S1_at	Ghi.10424.1.S1_s_at	Gra.2773.1.S1_s_at	GhiAffx.19697.1.A1_s_at	Gra.2239.1.S1_s_at	Ghi.8745.1.A1_at	GhiAffx.53494.1.S1_s_at	Ghi.9327.1.S1_s_at	Ghi.8046.1.S1_at
Ghi.1739.4.S1_x_at	GraAffx.32178.1.A1_a_at	GhiAffx.5828.1.S1_s_at	Gra.63.1.A1_s_at	GhiAffx.9513.1.S1_at	GraAffx.32449.1.A1_at	GhiAffx.16292.1.S1_at	GhiAffx.25508.1.S1_at	GhiAffx.59945.1.S1_at	Ghi.10430.5.S1_at	Gra.2771.1.A1_at	GhiAffx.22525.1.A1_at	Gra.222.1.A1_s_at	Ghi.8046.1.S1_at	GhiAffx.52015.1.S1_at	Ghi.9187.1.S1_s_at	Ghi.7728.1.S1_at
Ghi.1845.1.S1_at	GraAffx.32174.1.S1_s_at	GhiAffx.53777.1.S1_s_at	Gra.623.2.S1_s_at	GhiAffx.7880.1.S1_at	GraAffx.32178.1.A1_a_at	GhiAffx.1589.94.S1_at	GhiAffx.24792.1.S1_at	GhiAffx.59196.1.S1_at	Ghi.10462.1.S1_at	Gra.2763.1.S1_s_at	GhiAffx.24792.1.S1_at	Gra.2105.1.A1_s_at	Ghi.7728.1.S1_at	GhiAffx.50233.1.A1_at	Ghi.8745.1.A1_at	Ghi.6982.1.A1_x_at
Ghi.1889.1.S1_at	GraAffx.31947.1.A1_at	GhiAffx.47722.1.S1_at	Gra.610.2.A1_at	GhiAffx.7727.1.A1_at	GraAffx.32174.1.S1_s_at	GhiAffx.1589.7.S1_at	GhiAffx.24684.1.S1_s_at	GhiAffx.58009.1.S1_at	Ghi.10466.2.S1_at	Gra.2744.1.S1_s_at	GhiAffx.25508.1.S1_at	Gra.2050.1.S1_s_at	Ghi.6982.1.A1_x_at	GhiAffx.49677.1.A1_at	Ghi.8584.1.S1_at	Ghi.688.1.S1_at
Ghi.19.1.S1_at	GraAffx.31884.1.S1_s_at	GhiAffx.47722.1.A1_at	Gra.610.1.S1_x_at	GhiAffx.7693.1.S1_at	GraAffx.31947.1.A1_at	Ghi.9910.1.S1_s_at	GhiAffx.22525.1.A1_at	GhiAffx.53661.1.S1_s_at	Ghi.10480.1.S1_at	Gra.2665.1.S1_s_at	GhiAffx.25700.1.A1_at	Gra.1783.1.A1_s_at	Ghi.688.1.S1_at	GhiAffx.47722.1.S1_at	Ghi.8046.1.S1_at	Ghi.6812.1.S1_at
Ghi.1915.1.S1_at	GraAffx.3175.1.S1_at	GhiAffx.46794.1.S1_at	Gra.562.1.A1_s_at	GhiAffx.7323.1.S1_at	GraAffx.31884.1.S1_s_at	Ghi.9280.3.S1_at	GhiAffx.19697.1.A1_s_at	GhiAffx.53494.1.S1_s_at	Ghi.10488.1.S1_s_at	Gra.2561.1.S1_s_at	GhiAffx.26539.1.A1_x_at	Gra.1742.1.A1_s_at	Ghi.6812.1.S1_at	GhiAffx.47722.1.A1_at	Ghi.7728.1.S1_at	Ghi.6734.1.S1_x_at
Ghi.1922.1.S1_at	GraAffx.31660.1.A1_at	GhiAffx.4648.1.S1_s_at	Gra.463.1.A1_s_at	GhiAffx.7015.2.S1_at	GraAffx.3175.1.S1_at	Ghi.8750.1.A1_at	GhiAffx.16292.1.S1_at	GhiAffx.52015.1.S1_at	Ghi.10530.1.S1_at	Gra.2239.1.S1_s_at	GhiAffx.26774.1.A1_s_at	Gra.1723.1.A1_at	Ghi.680.1.S1_s_at	GhiAffx.46794.1.S1_at	Ghi.7079.1.S1_at	Ghi.6596.1.S1_at
Ghi.1936.1.S1_s_at	GraAffx.31404.1.A1_at	GhiAffx.45608.1.S1_at	Gra.425.1.A1_s_at	GhiAffx.6771.1.A1_x_at	GraAffx.31660.1.A1_at	Ghi.8745.1.A1_at	GhiAffx.1589.94.S1_at	GhiAffx.50233.1.A1_at	Ghi.10549.1.S1_at	Gra.222.1.A1_s_at	GhiAffx.28270.1.S1_at	Gra.1705.1.A1_s_at	Ghi.6794.1.S1_at	GhiAffx.43681.1.S1_at	Ghi.6982.1.A1_x_at	Ghi.6538.1.S1_at
Ghi.1963.1.S1_at	GraAffx.31296.1.S1_at	GhiAffx.43681.1.S1_at	Gra.39.1.A1_a_at	GhiAffx.6667.1.A1_s_at	GraAffx.31601.2.S1_s_at	Ghi.8388.1.S1_x_at	GhiAffx.1589.7.S1_at	GhiAffx.49923.1.A1_x_at	Ghi.10563.1.S1_s_at	Gra.2105.1.A1_s_at	GhiAffx.31245.2.S1_at	Gra.1221.1.A1_at	Ghi.6734.1.S1_x_at	GhiAffx.4354.1.S1_at	Ghi.688.1.S1_at	Ghi.6477.1.S1_at
Ghi.1987.1.S1_a_at	GraAffx.31246.1.S1_at	GhiAffx.42005.1.S1_at	Gra.328.1.S1_s_at	GhiAffx.64051.1.A1_at	GraAffx.31296.1.S1_at	Ghi.8046.1.S1_at	Ghi.9910.1.S1_s_at	GhiAffx.4979.1.A1_at	Ghi.10564.1.S1_at	Gra.2050.1.S1_s_at	GhiAffx.33971.1.S1_at	Gra.1108.2.S1_s_at	Ghi.6596.1.S1_at	GhiAffx.41486.1.S1_at	Ghi.6812.1.S1_at	Ghi.6075.1.S1_s_at
Ghi.1997.2.A1_at	GraAffx.30922.1.S1_s_at	GhiAffx.4153.1.S1_s_at	Gra.308.1.A1_s_at	GhiAffx.6393.1.S1_at	GraAffx.31246.1.S1_at	Ghi.7728.1.S1_at	Ghi.9327.1.S1_s_at	GhiAffx.49677.1.A1_at	Ghi.10569.1.S1_s_at	Gra.1783.1.A1_s_at	GhiAffx.3890.1.A1_at	Gra.108.2.S1_s_at	Ghi.6538.1.S1_at	GhiAffx.41372.1.S1_at	Ghi.6734.1.S1_x_at	Ghi.597.1.S1_at
Ghi.2258.1.S1_at	GraAffx.30819.1.A1_s_at	GhiAffx.4115.1.A1_s_at	Gra.307.1.S1_s_at	GhiAffx.63874.1.S1_at	GraAffx.3071.1.A1_at	Ghi.6982.1.A1_x_at	Ghi.9187.1.S1_s_at	GhiAffx.47722.1.S1_at	Ghi.10593.3.A1_s_at	Gra.1742.1.A1_s_at	GhiAffx.40901.1.S1_at	Gra.108.2.A1_x_at	Ghi.6477.1.S1_at	GhiAffx.40901.1.S1_at	Ghi.6596.1.S1_at	Ghi.5727.1.A1_at
Ghi.241.1.S1_at	GraAffx.3071.1.A1_at	GhiAffx.40901.1.S1_at	Gra.3004.2.S1_s_at	GhiAffx.63762.1.S1_s_at	GraAffx.3068.1.A1_s_at	Ghi.688.1.S1_at	Ghi.8745.1.A1_at	GhiAffx.47722.1.A1_at	Ghi.106.1.S1_s_at	Gra.1723.1.A1_at	GhiAffx.42005.1.S1_at	Gra.1008.2.A1_s_at	Ghi.6075.1.S1_s_at	GhiAffx.4078.1.S1_s_at	Ghi.6538.1.S1_at	Ghi.5148.1.S1_x_at
Ghi.255.1.S1_at	GraAffx.29933.1.A1_at	GhiAffx.40120.1.A1_at	Gra.2938.2.A1_at	GhiAffx.6289.1.A1_s_at	GraAffx.30374.1.A1_at	Ghi.6812.1.S1_at	Ghi.8584.1.S1_at	GhiAffx.46794.1.S1_at	Ghi.10619.1.S1_s_at	Gra.1705.1.A1_s_at	GhiAffx.43681.1.S1_at	GhiAffx.879.1.S1_at	Ghi.597.1.S1_at	GhiAffx.40671.1.A1_s_at	Ghi.6477.1.S1_at	Ghi.5108.2.A1_s_at
Ghi.2580.1.A1_at	GraAffx.29920.2.A1_s_at	GhiAffx.3890.1.A1_at	Gra.2911.1.S1_at	GhiAffx.62199.1.S1_s_at	GraAffx.29836.1.A1_at	Ghi.680.1.S1_s_at	Ghi.8388.1.S1_x_at	GhiAffx.43681.1.S1_at	Ghi.10686.1.A1_at	Gra.1221.1.A1_at	GhiAffx.46794.1.S1_at	GhiAffx.830.1.S1_at	Ghi.5727.1.A1_at	GhiAffx.4043.12.A1_s_at	Ghi.6075.1.S1_s_at	Ghi.5099.1.A1_at
Ghi.2715.1.A1_at	GraAffx.29836.1.A1_at	GhiAffx.34141.1.A1_s_at	Gra.2890.2.A1_x_at	GhiAffx.61515.1.S1_at	GraAffx.29618.1.A1_a_at	Ghi.6794.1.S1_at	Ghi.8046.1.S1_at	GhiAffx.4354.1.S1_at	Ghi.10692.1.S1_s_at	Gra.1108.2.S1_s_at	GhiAffx.47722.1.A1_at	GhiAffx.8275.1.S1_at	Ghi.5148.1.S1_x_at	GhiAffx.40305.1.S1_s_at	Ghi.597.1.S1_at	Ghi.4975.1.S1_x_at
Ghi.281.2.A1_at	GraAffx.29618.1.A1_a_at	GhiAffx.33971.1.S1_at	Gra.2868.1.A1_at	GhiAffx.60926.1.S1_at	GraAffx.29497.1.S1_s_at	Ghi.6734.1.S1_x_at	Ghi.789.1.S1_at	GhiAffx.42944.1.S1_at	Ghi.10731.1.S1_at	Gra.108.2.S1_s_at	GhiAffx.47722.1.S1_at	GhiAffx.8242.1.S1_s_at	Ghi.5108.2.A1_s_at	GhiAffx.40297.1.A1_at	Ghi.5727.1.A1_at	Ghi.4635.1.A1_x_at
Ghi.283.1.S1_s_at	GraAffx.29497.1.S1_s_at	GhiAffx.31245.2.S1_at	Gra.2771.1.A1_at	GhiAffx.60604.1.S1_s_at	GraAffx.29146.1.S1_s_at	Ghi.6596.1.S1_at	Ghi.7728.1.S1_at	GhiAffx.42807.1.A1_at	Ghi.10731.2.S1_at	Gra.108.2.A1_x_at	GhiAffx.63874.1.S1_at	GhiAffx.7880.1.S1_at	Ghi.5099.1.A1_at	GhiAffx.3890.1.A1_at	Ghi.5603.1.A1_at	Ghi.3596.3.S1_at
Ghi.29.1.S1_at	GraAffx.29146.1.S1_s_at	GhiAffx.28270.1.S1_at	Gra.2763.1.S1_s_at	GhiAffx.60440.1.S1_s_at	GraAffx.28971.2.A1_at	Ghi.6538.1.S1_at	Ghi.7079.1.S1_at	GhiAffx.41486.1.S1_at	Ghi.10746.1.S1_s_at	Gra.1008.2.A1_s_at	GhiAffx.6667.1.A1_s_at	GhiAffx.7683.2.A1_at	Ghi.4975.1.S1_x_at	GhiAffx.36892.1.S1_at	Ghi.5148.1.S1_x_at	Ghi.3135.1.S1_at
Ghi.2962.2.S1_at	GraAffx.28971.2.A1_at	GhiAffx.26774.1.A1_s_at	Gra.2744.1.S1_s_at	GhiAffx.59945.1.S1_at	GraAffx.28881.1.S1_at	Ghi.6477.1.S1_at	Ghi.6982.1.A1_x_at	GhiAffx.41372.1.S1_at	Ghi.1077.1.A1_s_at	GhiAffx.879.1.S1_at	GhiAffx.7727.1.A1_at	GhiAffx.7633.1.S1_s_at	Ghi.4635.1.A1_x_at	GhiAffx.33971.1.S1_at	Ghi.5108.2.A1_s_at	Ghi.3038.1.A1_s_at
Ghi.2969.1.S1_at	GraAffx.28881.1.S1_at	GhiAffx.26539.1.A1_x_at	Gra.2665.1.S1_s_at	GhiAffx.59196.1.S1_at	GraAffx.28867.1.A1_s_at	Ghi.6423.1.A1_at	Ghi.688.1.S1_at	GhiAffx.40901.1.S1_at	Ghi.10782.1.S1_s_at	GhiAffx.830.1.S1_at	GhiAffx.7880.1.S1_at	GhiAffx.7519.1.S1_s_at	Ghi.4039.1.A1_s_at	GhiAffx.32213.1.S1_s_at	Ghi.5099.1.A1_at	Ghi.255.1.S1_at
Ghi.2979.2.A1_at	GraAffx.28867.1.A1_s_at	GhiAffx.25700.1.A1_at	Gra.2561.1.S1_s_at	GhiAffx.58009.1.S1_at	GraAffx.28786.1.S1_s_at	Ghi.6075.1.S1_s_at	Ghi.6812.1.S1_at	GhiAffx.4078.1.S1_s_at	Ghi.10783.1.S1_at	GhiAffx.8275.1.S1_at	Gra.1008.2.A1_s_at	GhiAffx.7397.1.A1_at	Ghi.3596.3.S1_at	GhiAffx.32176.1.A1_s_at	Ghi.4975.1.S1_x_at	Ghi.1677.1.S1_at
Ghi.2998.1.A1_x_at	GraAffx.28786.1.S1_s_at	GhiAffx.25508.1.S1_at	Gra.2509.2.S1_s_at	GhiAffx.53661.1.S1_s_at	GraAffx.28558.1.A1_s_at	Ghi.597.1.S1_at	Ghi.6734.1.S1_x_at	GhiAffx.40671.1.A1_s_at	Ghi.10786.2.S1_s_at	GhiAffx.8242.1.S1_s_at	Gra.108.2.A1_x_at	GhiAffx.7298.1.S1_at	Ghi.3135.1.S1_at	GhiAffx.31245.2.S1_at	Ghi.4635.1.A1_x_at	Ghi.1545.1.S1_at
Ghi.3038.1.A1_s_at	GraAffx.28447.1.A1_s_at	GhiAffx.24792.1.S1_at	Gra.2239.1.S1_s_at	GhiAffx.53494.1.S1_s_at	GraAffx.28463.1.S1_s_at	Ghi.5940.1.A1_at	Ghi.6596.1.S1_at	GhiAffx.4043.12.A1_s_at	Ghi.10791.1.S1_s_at	GhiAffx.7880.1.S1_at	Gra.108.2.S1_s_at	GhiAffx.7015.1.A1_s_at	Ghi.3038.1.A1_s_at	GhiAffx.31169.1.A1_at	Ghi.4577.1.S1_x_at	Ghi.1481.1.S1_at
Ghi.306.2.S1_at	GraAffx.28264.1.A1_s_at	GhiAffx.24684.1.S1_s_at	Gra.222.1.A1_s_at	GhiAffx.52839.1.A1_x_at	GraAffx.28447.1.A1_s_at	Ghi.5727.1.A1_at	Ghi.6538.1.S1_at	GhiAffx.40305.1.S1_s_at	Ghi.10796.1.A1_at	GhiAffx.7683.2.A1_at	Gra.1108.2.S1_s_at	GhiAffx.6954.1.S1_at	Ghi.255.1.S1_at	GhiAffx.28270.1.S1_at	Ghi.4512.1.A1_x_at	Ghi.1441.1.S1_s_at
Ghi.3071.1.S1_s_at	GraAffx.28260.1.A1_s_at	GhiAffx.22525.1.A1_at	Gra.2105.1.A1_s_at	GhiAffx.52015.1.S1_at	GraAffx.28264.1.A1_s_at	Ghi.5242.1.S1_at	Ghi.6477.1.S1_at	GhiAffx.40297.1.A1_at	Ghi.10837.1.A1_at	GhiAffx.7633.1.S1_s_at	Gra.1742.1.A1_s_at	GhiAffx.673.1.S1_at	Ghi.1677.1.S1_at	GhiAffx.26774.1.A1_s_at	Ghi.397.1.S1_s_at	Ghi.10424.1.S1_s_at
Ghi.3075.1.S1_at	GraAffx.28170.1.S1_s_at	GhiAffx.21686.1.S1_at	Gra.2050.1.S1_s_at	GhiAffx.51479.1.S1_at	GraAffx.28260.1.A1_s_at	Ghi.5148.1.S1_x_at	Ghi.6423.1.A1_at	GhiAffx.39932.1.A1_at	Ghi.110.1.S1_at	GhiAffx.7519.1.S1_s_at	Gra.2239.1.S1_s_at	GhiAffx.6667.1.A1_s_at	Ghi.1545.1.S1_at	GhiAffx.26539.1.A1_x_at	Ghi.3596.3.S1_at	Ghi.10013.1.A1_s_at
Ghi.3084.1.S1_s_at	GraAffx.27997.1.S1_s_at	GhiAffx.21622.1.S1_s_at	Gra.1851.2.A1_at	GhiAffx.50233.1.A1_at	GraAffx.28170.1.S1_s_at	Ghi.5108.2.A1_s_at	Ghi.6075.1.S1_s_at	GhiAffx.3890.1.A1_at	Ghi.1108.1.S1_at	GhiAffx.7397.1.A1_at	Gra.2763.1.S1_s_at	GhiAffx.6505.1.S1_s_at	Ghi.1545.1.A1_s_at	GhiAffx.25700.1.A1_at	Ghi.3135.1.S1_at
Ghi.3096.2.S1_s_at	GraAffx.27710.1.S1_s_at	GhiAffx.21123.1.S1_at	Gra.1783.1.A1_s_at	GhiAffx.49923.1.A1_x_at	GraAffx.27997.1.S1_s_at	Ghi.5099.1.A1_at	Ghi.597.1.S1_at	GhiAffx.36892.1.S1_at	Ghi.1114.1.S1_s_at	GhiAffx.7298.1.S1_at	Gra.2938.2.A1_at	GhiAffx.6493.1.A1_at	Ghi.1481.1.S1_at	GhiAffx.25508.1.S1_at	Ghi.3038.1.A1_s_at
Ghi.311.2.A1_x_at	GraAffx.27696.1.S1_s_at	GhiAffx.19697.1.A1_s_at	Gra.1742.1.A1_s_at	GhiAffx.4979.1.A1_at	GraAffx.27795.1.S1_s_at	Ghi.5057.1.S1_s_at	Ghi.5727.1.A1_at	GhiAffx.33971.1.S1_at	Ghi.1132.2.A1_a_at	GhiAffx.7015.1.A1_s_at	Gra.63.1.A1_s_at	GhiAffx.63874.1.S1_at	Ghi.1441.1.S1_s_at	GhiAffx.25449.1.A1_at	Ghi.255.1.S1_at
Ghi.3135.1.S1_at	GraAffx.27688.1.A1_s_at	GhiAffx.16292.1.S1_at	Gra.1723.1.A1_at	GhiAffx.49677.1.A1_at	GraAffx.27703.1.S1_s_at	Ghi.4975.1.S1_x_at	Ghi.5603.1.A1_at	GhiAffx.32213.1.S1_s_at	Ghi.1133.1.S1_at	GhiAffx.6954.1.S1_at	Gra.70.1.S1_s_at	GhiAffx.63445.1.S1_at	Ghi.10692.1.S1_s_at	GhiAffx.25253.1.S1_at	Ghi.1830.1.S1_at
Ghi.3154.2.A1_at	GraAffx.2757.1.S1_s_at	GhiAffx.1589.94.S1_at	Gra.1705.1.A1_s_at	GhiAffx.47722.1.S1_at	GraAffx.27688.1.A1_s_at	Ghi.4635.1.A1_x_at	Ghi.5242.1.S1_at	GhiAffx.32176.1.A1_s_at	Ghi.1157.1.S1_s_at	GhiAffx.673.1.S1_at	GraAffx.24598.2.A1_s_at	GhiAffx.63079.1.S1_at	Ghi.10424.1.S1_s_at	GhiAffx.24792.1.S1_at	Ghi.1677.1.S1_at
Ghi.3154.2.S1_s_at	GraAffx.27548.2.S1_at	GhiAffx.1589.7.S1_at	Gra.1495.1.S1_s_at	GhiAffx.47722.1.A1_at	GraAffx.2757.1.S1_s_at	Ghi.4039.1.A1_s_at	Ghi.5148.1.S1_x_at	GhiAffx.31245.2.S1_at	Ghi.1182.1.S1_s_at	GhiAffx.6667.1.A1_s_at	GraAffx.28264.1.A1_s_at	GhiAffx.6256.1.S1_s_at	Ghi.10013.1.A1_s_at	GhiAffx.24714.1.S1_at	Ghi.1545.1.S1_at
Ghi.3173.1.S1_at	GraAffx.27390.1.S1_at	GhiAffx.1589.31.S1_at	Gra.1221.1.A1_at	GhiAffx.46794.1.S1_at	GraAffx.27548.2.S1_at	Ghi.3653.1.S1_s_at	Ghi.5108.2.A1_s_at	GhiAffx.31169.1.S1_s_at	Ghi.1214.1.S1_at	GhiAffx.6505.1.S1_s_at	GraAffx.9604.1.S1_s_at	GhiAffx.6166.1.S1_at		GhiAffx.24644.1.S1_at	Ghi.1481.1.S1_at
Ghi.3195.1.A1_at	GraAffx.26955.1.S1_s_at	Ghi.9910.1.S1_s_at	Gra.1108.2.S1_s_at	GhiAffx.4648.1.S1_s_at	GraAffx.27032.1.S1_s_at	Ghi.3596.3.S1_at	Ghi.5099.1.A1_at	GhiAffx.31169.1.A1_at	Ghi.1245.2.S1_s_at	GhiAffx.6493.1.A1_at		GhiAffx.61605.1.S1_s_at		GhiAffx.23980.1.S1_at	Ghi.1441.1.S1_s_at
Ghi.3215.1.S1_s_at	GraAffx.26883.1.A1_s_at	Ghi.9327.1.S1_s_at	Gra.108.2.S1_s_at	GhiAffx.43681.1.S1_at	GraAffx.26955.1.S1_s_at	Ghi.3135.1.S1_at	Ghi.4975.1.S1_x_at	GhiAffx.28270.1.S1_at	Ghi.1247.2.A1_x_at	GhiAffx.63874.1.S1_at		GhiAffx.60801.1.S1_at		GhiAffx.22582.1.S1_at	Ghi.10424.1.S1_s_at
Ghi.3227.2.S1_at	GraAffx.26779.1.S1_at	Ghi.9280.3.S1_at	Gra.108.2.A1_x_at	GhiAffx.4354.1.S1_at	GraAffx.26908.1.A1_x_at	Ghi.3038.1.A1_s_at	Ghi.4635.1.A1_x_at	GhiAffx.26774.1.A1_s_at	Ghi.1247.2.S1_s_at	GhiAffx.63445.1.S1_at		GhiAffx.60468.1.S1_at		GhiAffx.22525.1.A1_at	Ghi.10033.1.S1_s_at
Ghi.3250.1.S1_at	GraAffx.26728.2.S1_at	Ghi.9187.1.S1_s_at	Gra.1008.2.A1_s_at	GhiAffx.42944.1.S1_at	GraAffx.26779.1.S1_at	Ghi.255.1.S1_at	Ghi.4577.1.S1_x_at	GhiAffx.26539.1.A1_x_at	Ghi.1297.1.S1_at	GhiAffx.63079.1.S1_at		GhiAffx.60416.1.S1_at		GhiAffx.2173.1.A1_a_at	Ghi.10013.1.A1_s_at
Ghi.3250.3.S1_at	GraAffx.26388.2.A1_x_at	Ghi.9070.1.A1_at	GhiAffx.9838.1.S1_at	GhiAffx.42807.1.A1_at	GraAffx.26736.1.S1_s_at	Ghi.1677.1.S1_at	Ghi.4512.1.A1_x_at	GhiAffx.25700.1.A1_at	Ghi.130.1.S1_at	GhiAffx.6256.1.S1_s_at		GhiAffx.60224.1.S1_s_at		GhiAffx.19697.1.A1_s_at
Ghi.3263.1.A1_at	GraAffx.2599.1.A1_at	Ghi.8750.1.A1_at	GhiAffx.879.1.S1_at	GhiAffx.42005.1.S1_at	GraAffx.26728.2.S1_at	Ghi.1545.1.S1_at	Ghi.4299.1.S1_s_at	GhiAffx.25508.1.S1_at	Ghi.133.1.S1_s_at	GhiAffx.6166.1.S1_at		GhiAffx.60205.1.S1_at		GhiAffx.19212.1.S1_at
Ghi.3263.1.S1_at	GraAffx.25536.1.A1_s_at	Ghi.8745.1.A1_at	GhiAffx.8552.1.S1_at	GhiAffx.41486.1.S1_at	GraAffx.26585.1.S1_at	Ghi.1545.1.A1_s_at	Ghi.397.1.S1_s_at	GhiAffx.25449.1.A1_at	Ghi.1338.1.S1_at	GhiAffx.61605.1.S1_s_at		GhiAffx.5986.1.S1_at		GhiAffx.16292.1.S1_at
Ghi.3270.2.S1_at	GraAffx.24598.2.A1_s_at	Ghi.8584.1.S1_at	GhiAffx.830.1.S1_at	GhiAffx.41472.1.S1_at	GraAffx.26486.2.S1_s_at	Ghi.1481.1.S1_at	Ghi.3653.1.S1_s_at	GhiAffx.25253.1.S1_at	Ghi.1348.1.S1_at	GhiAffx.60801.1.S1_at		GhiAffx.59753.1.S1_at		GhiAffx.1589.7.S1_at
Ghi.3282.1.A1_x_at	GraAffx.24476.1.A1_at	Ghi.8388.1.S1_x_at	GhiAffx.8275.1.S1_at	GhiAffx.41372.1.S1_at	GraAffx.26388.2.A1_x_at	Ghi.1441.1.S1_s_at	Ghi.3596.3.S1_at	GhiAffx.24792.1.S1_at	Ghi.1349.4.S1_s_at	GhiAffx.60468.1.S1_at		GhiAffx.5925.1.S1_at		GhiAffx.14560.1.S1_at
Ghi.3284.1.S1_s_at	GraAffx.24472.1.S1_s_at	Ghi.8046.1.S1_at	GhiAffx.8242.1.S1_s_at	GhiAffx.4115.1.A1_s_at	GraAffx.25891.1.S1_at	Ghi.10692.1.S1_s_at	Ghi.3135.1.S1_at	GhiAffx.24714.1.S1_at	Ghi.1350.1.S1_at	GhiAffx.60416.1.S1_at		GhiAffx.592.1.S1_at		GhiAffx.11958.1.S1_at
Ghi.3292.2.S1_at	GraAffx.23486.1.S1_at	Ghi.789.1.S1_at	GhiAffx.7880.1.S1_at	GhiAffx.40901.1.S1_at	GraAffx.25536.1.A1_s_at	Ghi.10424.1.S1_s_at	Ghi.3038.1.A1_s_at	GhiAffx.24684.1.S1_s_at	Ghi.1371.1.S1_x_at	GhiAffx.60224.1.S1_s_at		GhiAffx.56524.1.S1_at		Ghi.9910.1.S1_s_at
Ghi.3312.4.A1_at	GraAffx.23160.1.S1_s_at	Ghi.7728.1.S1_at	GhiAffx.7808.1.S1_s_at	GhiAffx.4078.1.S1_s_at	GraAffx.25344.1.S1_a_at	Ghi.10013.1.A1_s_at	Ghi.255.1.S1_at	GhiAffx.24644.1.S1_at	Ghi.1372.1.A1_at	GhiAffx.60205.1.S1_at		GhiAffx.52772.1.A1_s_at		Ghi.978.1.S1_at
Ghi.3367.1.A1_s_at	GraAffx.22780.1.S1_s_at	Ghi.7160.1.S1_at	GhiAffx.7744.1.S1_at	GhiAffx.40671.1.A1_s_at	GraAffx.24598.2.A1_s_at		Ghi.1830.1.S1_at	GhiAffx.23980.1.S1_at	Ghi.1372.1.S1_at	GhiAffx.5986.1.S1_at		GhiAffx.51644.1.S1_at		Ghi.964.1.S1_s_at
Ghi.342.1.S1_at	GraAffx.22751.1.A1_s_at	Ghi.7079.1.S1_at	GhiAffx.7742.1.S1_at	GhiAffx.4043.12.A1_s_at	GraAffx.24514.1.A1_at		Ghi.1677.1.S1_at	GhiAffx.2326.1.A1_a_at	Ghi.1378.1.S1_at	GhiAffx.59753.1.S1_at		GhiAffx.50595.1.A1_at		Ghi.9325.1.A1_at
Ghi.342.2.A1_at	GraAffx.22440.1.A1_s_at	Ghi.6982.1.A1_x_at	GhiAffx.7727.1.A1_at	GhiAffx.40305.1.S1_s_at	GraAffx.24476.1.A1_at		Ghi.1545.1.S1_at	GhiAffx.22837.1.A1_at	Ghi.1389.1.S1_s_at	GhiAffx.5925.1.S1_at		GhiAffx.50396.2.S1_s_at		Ghi.9153.1.S1_x_at
Ghi.3449.1.A1_at	GraAffx.21674.1.A1_a_at	Ghi.688.1.S1_at	GhiAffx.7693.1.S1_at	GhiAffx.40297.1.A1_at	GraAffx.24300.1.A1_s_at		Ghi.1481.1.S1_at	GhiAffx.22582.1.S1_at	Ghi.139.1.S1_at	GhiAffx.592.1.S1_at		GhiAffx.49861.2.A1_s_at		Ghi.8929.1.A1_at
Ghi.348.1.S1_at	GraAffx.21652.1.A1_x_at	Ghi.6812.1.S1_at	GhiAffx.7683.2.A1_at	GhiAffx.40120.1.A1_at	GraAffx.23486.1.S1_at		Ghi.1441.1.S1_s_at	GhiAffx.22525.1.A1_at	Ghi.1392.2.S1_s_at	GhiAffx.56524.1.S1_at		GhiAffx.48901.1.S1_at		Ghi.8845.1.S1_at
Ghi.350.1.S1_at	GraAffx.21341.1.A1_s_at	Ghi.680.1.S1_s_at	GhiAffx.7649.1.S1_s_at	GhiAffx.39932.1.A1_at	GraAffx.23160.1.S1_s_at		Ghi.10692.1.S1_s_at	GhiAffx.22115.1.S1_x_at	Ghi.1392.3.A1_at	GhiAffx.52772.1.A1_s_at		GhiAffx.48558.2.S1_x_at		Ghi.8845.1.A1_s_at
Ghi.3502.1.A1_at	GraAffx.21117.1.S1_at	Ghi.6794.1.S1_at	GhiAffx.7633.1.S1_s_at	GhiAffx.3890.1.A1_at	GraAffx.22780.1.S1_s_at		Ghi.10424.1.S1_s_at	GhiAffx.2173.1.A1_a_at	Ghi.1398.1.A1_at	GhiAffx.51644.1.S1_at		GhiAffx.48556.1.S1_at		Ghi.8745.1.A1_at
Ghi.3533.3.A1_at	GraAffx.20781.1.S1_s_at	Ghi.6794.1.A1_at	GhiAffx.7519.1.S1_s_at	GhiAffx.36892.1.S1_at	GraAffx.22440.1.A1_s_at		Ghi.10033.1.S1_s_at	GhiAffx.20806.1.S1_at	Ghi.1398.1.S1_at	GhiAffx.50595.1.A1_at		GhiAffx.48492.1.A1_s_at		Ghi.8741.1.A1_at
Ghi.3533.3.S1_s_at	GraAffx.20389.1.S1_at	Ghi.6734.1.S1_x_at	GhiAffx.7397.1.A1_at	GhiAffx.33971.1.S1_at	GraAffx.22409.2.A1_s_at		Ghi.10013.1.A1_s_at	GhiAffx.19697.1.A1_s_at	Ghi.1407.1.A1_s_at	GhiAffx.50396.2.S1_s_at		GhiAffx.47722.1.S1_at		Ghi.8680.1.A1_x_at
Ghi.3541.1.A1_at	GraAffx.20158.1.A1_s_at	Ghi.6714.1.S1_s_at	GhiAffx.7363.1.S1_at	GhiAffx.33147.1.S1_a_at	GraAffx.21652.1.A1_x_at			GhiAffx.19212.1.S1_at	Ghi.1441.1.S1_s_at	GhiAffx.49861.2.A1_s_at		GhiAffx.47722.1.A1_at		Ghi.8459.2.S1_s_at
Ghi.3565.2.A1_a_at	GraAffx.1926.1.S1_at	Ghi.6681.1.A1_s_at	GhiAffx.7323.1.S1_at	GhiAffx.32213.1.S1_s_at	GraAffx.2121.1.S1_at			GhiAffx.16292.1.S1_at	Ghi.1443.1.S1_x_at	GhiAffx.48901.1.S1_at		GhiAffx.47045.1.S1_s_at		Ghi.839.1.A1_s_at
Ghi.3583.4.A1_s_at	GraAffx.18880.1.A1_at	Ghi.6596.1.S1_at	GhiAffx.7298.1.S1_at	GhiAffx.32176.1.A1_s_at	GraAffx.21117.1.S1_at			GhiAffx.1589.7.S1_at	Ghi.1457.1.S1_s_at	GhiAffx.48558.2.S1_x_at		GhiAffx.46894.1.A1_at		Ghi.8087.1.S1_s_at
Ghi.3588.2.A1_a_at	GraAffx.18858.1.A1_at	Ghi.6538.1.S1_at	GhiAffx.7015.1.A1_s_at	GhiAffx.31546.1.S1_s_at	GraAffx.21041.2.A1_at			GhiAffx.1589.42.S1_at	Ghi.1460.1.S1_at	GhiAffx.48556.1.S1_at		GhiAffx.46794.1.S1_at		Ghi.8046.1.S1_at
Ghi.3596.3.A1_at	GraAffx.18759.1.A1_s_at	Ghi.6477.1.S1_at	GhiAffx.6954.1.S1_at	GhiAffx.31245.2.S1_at	GraAffx.20526.1.A1_s_at			GhiAffx.14560.1.S1_at	Ghi.1468.1.S1_s_at	GhiAffx.48492.1.A1_s_at		GhiAffx.4618.1.S1_at		Ghi.7890.1.S1_at
Ghi.3596.3.S1_at	GraAffx.18318.1.A1_x_at	Ghi.6423.1.A1_at	GhiAffx.6766.1.S1_at	GhiAffx.31169.1.S1_s_at	GraAffx.20389.1.S1_at			GhiAffx.14296.1.A1_s_at	Ghi.147.1.A1_at	GhiAffx.47722.1.S1_at		GhiAffx.4592.1.S1_at		Ghi.7844.1.S1_at
Ghi.3597.2.A1_s_at	GraAffx.18277.1.S1_at	Ghi.6324.1.S1_x_at	GhiAffx.673.1.S1_at	GhiAffx.31169.1.A1_at	GraAffx.20158.1.A1_s_at			GhiAffx.11958.1.S1_at	Ghi.1481.1.S1_at	GhiAffx.47722.1.A1_at		GhiAffx.45595.1.S1_at		Ghi.7728.1.S1_at
Ghi.3642.2.A1_at	GraAffx.18240.1.S1_a_at	Ghi.6075.1.S1_s_at	GhiAffx.6667.1.A1_s_at	GhiAffx.30838.1.S1_at	GraAffx.1932.1.S1_at			Ghi.9910.1.S1_s_at	Ghi.1509.1.S1_s_at	GhiAffx.47045.1.S1_s_at		GhiAffx.44610.1.S1_s_at		Ghi.7603.1.S1_at
Ghi.3653.1.S1_s_at	GraAffx.17976.1.S1_s_at	Ghi.597.1.S1_at	GhiAffx.6505.1.S1_s_at	GhiAffx.28270.1.S1_at	GraAffx.1926.1.S1_at			Ghi.978.1.S1_at	Ghi.153.1.S1_s_at	GhiAffx.46894.1.A1_at		GhiAffx.44360.1.S1_at		Ghi.7603.1.A1_at
Ghi.3673.1.S1_at	GraAffx.17957.1.S1_at	Ghi.5940.1.A1_at	GhiAffx.6493.1.A1_at	GhiAffx.26774.1.A1_s_at	GraAffx.18880.1.A1_at			Ghi.964.1.S1_s_at	Ghi.1545.1.S1_at	GhiAffx.46794.1.S1_at		GhiAffx.44148.1.S1_at		Ghi.713.1.S1_s_at
Ghi.3685.1.S1_at	GraAffx.17922.1.A1_s_at	Ghi.5727.1.A1_at	GhiAffx.63874.1.S1_at	GhiAffx.26539.1.A1_x_at	GraAffx.18858.1.A1_at			Ghi.9327.1.S1_s_at	Ghi.1553.1.S1_at	GhiAffx.4618.1.S1_at		GhiAffx.44044.1.S1_at		Ghi.6982.1.A1_x_at
Ghi.3690.1.A1_x_at	GraAffx.17279.1.A1_at	Ghi.5603.1.A1_at	GhiAffx.63632.1.S1_at	GhiAffx.25700.1.A1_at	GraAffx.18318.1.A1_x_at			Ghi.9325.1.A1_at	Ghi.1564.1.S1_at	GhiAffx.4592.1.S1_at		GhiAffx.44038.1.S1_at		Ghi.688.1.S1_at
Ghi.3693.1.S1_at	GraAffx.17247.2.S1_s_at	Ghi.5242.1.S1_at	GhiAffx.63445.1.S1_at	GhiAffx.25508.1.S1_at	GraAffx.18240.1.S1_a_at			Ghi.9187.1.S1_s_at	Ghi.157.2.A1_at	GhiAffx.45595.1.S1_at		GhiAffx.43933.1.S1_at		Ghi.6870.1.S1_x_at
Ghi.3732.1.S1_s_at	GraAffx.17012.1.A1_at	Ghi.5148.1.S1_x_at	GhiAffx.63079.1.S1_at	GhiAffx.25449.1.A1_at	GraAffx.17976.1.S1_s_at			Ghi.9153.1.S1_x_at	Ghi.157.2.S1_at	GhiAffx.44610.1.S1_s_at		GhiAffx.43699.1.A1_at		Ghi.6870.1.A1_x_at
Ghi.3743.1.S1_at	GraAffx.16877.2.A1_s_at	Ghi.5108.2.A1_s_at	GhiAffx.6307.2.A1_s_at	GhiAffx.25253.1.S1_at	GraAffx.17922.1.A1_s_at			Ghi.8929.1.A1_at	Ghi.1581.1.S1_at	GhiAffx.44360.1.S1_at		GhiAffx.43681.1.S1_at		Ghi.6812.1.S1_at
Ghi.3751.1.A1_s_at	GraAffx.16697.1.S1_at	Ghi.5099.1.A1_at	GhiAffx.62564.1.S1_at	GhiAffx.24792.1.S1_at	GraAffx.17799.1.A1_s_at			Ghi.8845.1.S1_at	Ghi.1591.1.S1_s_at	GhiAffx.44148.1.S1_at		GhiAffx.43114.1.S1_s_at		Ghi.6734.1.S1_x_at
Ghi.3751.1.S1_s_at	GraAffx.16646.1.S1_s_at	Ghi.5095.1.A1_s_at	GhiAffx.6256.1.S1_s_at	GhiAffx.24714.1.S1_at	GraAffx.17419.1.A1_s_at			Ghi.8845.1.A1_s_at	Ghi.1597.1.S1_at	GhiAffx.44044.1.S1_at		GhiAffx.42296.1.S1_at		Ghi.6596.1.S1_at
Ghi.3754.1.S1_x_at	GraAffx.16365.1.S1_s_at	Ghi.5057.1.S1_s_at	GhiAffx.62322.1.S1_at	GhiAffx.24684.1.S1_s_at	GraAffx.17279.1.A1_at			Ghi.8745.1.A1_at	Ghi.1598.1.S1_x_at	GhiAffx.44038.1.S1_at		GhiAffx.42284.3.S1_at		Ghi.6538.1.S1_at
Ghi.3758.1.A1_at	GraAffx.16249.1.S1_s_at	Ghi.4975.1.S1_x_at	GhiAffx.62090.2.S1_a_at	GhiAffx.24644.1.S1_at	GraAffx.17270.2.A1_s_at			Ghi.8741.1.A1_at	Ghi.1611.1.S1_s_at	GhiAffx.43933.1.S1_at		GhiAffx.42078.1.S1_at		Ghi.6477.1.S1_at
Ghi.3758.1.S1_at	GraAffx.16239.1.S1_at	Ghi.4635.1.A1_x_at	GhiAffx.6166.1.S1_at	GhiAffx.23980.1.S1_at	GraAffx.17247.2.S1_s_at			Ghi.8680.1.A1_x_at	Ghi.1621.1.S1_x_at	GhiAffx.43699.1.A1_at		GhiAffx.41741.1.S1_at		Ghi.6449.1.A1_at
Ghi.3767.1.A1_at	GraAffx.16151.2.A1_s_at	Ghi.4577.1.S1_x_at	GhiAffx.61605.1.S1_s_at	GhiAffx.2326.1.A1_a_at	GraAffx.17012.1.A1_at			Ghi.8640.1.A1_s_at	Ghi.1622.1.S1_at	GhiAffx.43681.1.S1_at		GhiAffx.4169.2.A1_at		Ghi.6415.1.S1_s_at
Ghi.3781.2.A1_s_at	GraAffx.16056.1.S1_s_at	Ghi.4512.1.A1_x_at	GhiAffx.61382.1.S1_x_at	GhiAffx.22837.1.A1_at	GraAffx.16877.2.A1_s_at			Ghi.8584.1.S1_at	Ghi.1671.1.S1_at	GhiAffx.43114.1.S1_s_at		GhiAffx.41299.1.S1_at		Ghi.6075.1.S1_s_at
Ghi.3781.2.S1_at	GraAffx.16049.1.S1_x_at	Ghi.4395.1.A1_a_at	GhiAffx.60801.1.S1_at	GhiAffx.22582.1.S1_at	GraAffx.16697.1.S1_at			Ghi.8459.2.S1_s_at	Ghi.1677.1.S1_at	GhiAffx.42296.1.S1_at		GhiAffx.40901.1.S1_at		Ghi.597.1.S1_at
Ghi.3794.1.S1_x_at	GraAffx.16018.2.A1_a_at	Ghi.4299.1.S1_s_at	GhiAffx.60468.1.S1_at	GhiAffx.22525.1.A1_at	GraAffx.1666.1.A1_s_at			Ghi.839.1.A1_s_at	Ghi.1683.1.S1_x_at	GhiAffx.42284.3.S1_at		GhiAffx.40815.1.S1_at		Ghi.5727.1.A1_at
Ghi.3809.1.S1_at	GraAffx.16008.1.S1_s_at	Ghi.4233.1.A1_s_at	GhiAffx.60416.1.S1_at	GhiAffx.22451.1.S1_at	GraAffx.16381.1.S1_at			Ghi.8087.1.S1_s_at	Ghi.1690.1.S1_x_at	GhiAffx.42078.1.S1_at		GhiAffx.4036.1.S1_a_at		Ghi.5410.2.A1_at
Ghi.3814.1.A1_at	GraAffx.15917.1.S1_s_at	Ghi.4039.1.A1_s_at	GhiAffx.60224.1.S1_s_at	GhiAffx.22115.1.S1_x_at	GraAffx.16249.1.S1_s_at			Ghi.8046.1.S1_at	Ghi.1707.1.S1_x_at	GhiAffx.41741.1.S1_at		GhiAffx.40107.1.S1_s_at		Ghi.538.1.S1_at
Ghi.3870.1.A1_at	GraAffx.15714.1.S1_s_at	Ghi.397.1.S1_s_at	GhiAffx.60205.1.S1_at	GhiAffx.2173.1.A1_a_at	GraAffx.16239.1.S1_at			Ghi.7890.1.S1_at	Ghi.1708.1.S1_at	GhiAffx.4169.2.A1_at		GhiAffx.39637.1.S1_at		Ghi.5291.1.S1_s_at
Ghi.3888.1.S1_s_at	GraAffx.15661.2.S1_at	Ghi.3653.1.S1_s_at	GhiAffx.5986.1.S1_at	GhiAffx.20806.1.S1_at	GraAffx.16151.2.A1_s_at			Ghi.7844.1.S1_at	Ghi.1713.2.A1_x_at	GhiAffx.41299.1.S1_at		GhiAffx.39637.1.A1_s_at		Ghi.5148.1.S1_x_at
Ghi.3913.1.A1_x_at	GraAffx.15661.1.S1_s_at	Ghi.3596.3.S1_at	GhiAffx.59753.1.S1_at	GhiAffx.19697.1.A1_s_at	GraAffx.16056.1.S1_s_at			Ghi.7728.1.S1_at	Ghi.1719.1.S1_at	GhiAffx.41278.1.S1_at		GhiAffx.3890.1.A1_at		Ghi.5108.2.A1_s_at
Ghi.3913.1.S1_at	GraAffx.15487.1.S1_s_at	Ghi.3135.1.S1_at	GhiAffx.5954.1.S1_s_at	GhiAffx.19212.1.S1_at	GraAffx.16018.2.A1_a_at			Ghi.7603.1.S1_at	Ghi.1726.1.S1_at	GhiAffx.40976.1.S1_at		GhiAffx.3821.1.S1_s_at		Ghi.5099.1.A1_at
Ghi.3938.2.A1_at	GraAffx.14889.1.S1_at	Ghi.3111.1.S1_s_at	GhiAffx.5925.1.S1_at	GhiAffx.16634.1.A1_s_at	GraAffx.16008.1.S1_s_at			Ghi.7603.1.A1_at	Ghi.1739.2.S1_s_at	GhiAffx.40901.1.S1_at		GhiAffx.37268.1.S1_s_at		Ghi.5088.1.A1_s_at
Ghi.3938.2.S1_s_at	GraAffx.14886.1.A1_s_at	Ghi.3038.1.A1_s_at	GhiAffx.59216.1.S1_at	GhiAffx.16292.1.S1_at	GraAffx.15917.1.S1_s_at			Ghi.713.1.S1_s_at	Ghi.1739.3.S1_s_at	GhiAffx.40815.1.S1_at		GhiAffx.37268.1.A1_at		Ghi.5045.1.A1_at
Ghi.3944.1.S1_x_at	GraAffx.14609.1.A1_s_at	Ghi.255.1.S1_at	GhiAffx.592.1.S1_at	GhiAffx.1589.94.S1_at	GraAffx.15714.1.S1_s_at			Ghi.7079.1.S1_at	Ghi.1739.4.S1_x_at	GhiAffx.4036.1.S1_a_at		GhiAffx.3717.1.S1_s_at		Ghi.502.1.S1_at
Ghi.3970.1.A1_at	GraAffx.14449.1.S1_s_at	Ghi.2474.1.A1_at	GhiAffx.58305.1.S1_s_at	GhiAffx.1589.93.S1_s_at	GraAffx.15661.2.S1_at			Ghi.6982.1.A1_x_at	Ghi.1757.1.S1_s_at	GhiAffx.40107.1.S1_s_at		GhiAffx.36373.1.S1_at		Ghi.4975.2.S1_x_at
Ghi.4011.1.A1_s_at	GraAffx.14395.1.S1_s_at	Ghi.207.1.S1_s_at	GhiAffx.56524.1.S1_at	GhiAffx.1589.7.S1_at	GraAffx.15661.1.S1_s_at			Ghi.688.1.S1_at	Ghi.177.1.A1_at	GhiAffx.39637.1.S1_at		GhiAffx.35253.1.S1_at		Ghi.4975.1.S1_x_at
Ghi.4017.1.A1_at	GraAffx.1384.1.S1_at	Ghi.1830.1.S1_at	GhiAffx.54464.1.S1_at	GhiAffx.1589.42.S1_at	GraAffx.15487.1.S1_s_at			Ghi.6870.1.S1_x_at	Ghi.1787.1.S1_at	GhiAffx.39637.1.A1_s_at		GhiAffx.34527.1.A1_at		Ghi.4794.1.A1_x_at
Ghi.4037.3.S1_s_at	GraAffx.13769.1.S1_at	Ghi.1677.1.S1_at	GhiAffx.54054.1.A1_at	GhiAffx.1589.37.S1_x_at	GraAffx.15074.1.S1_at			Ghi.6870.1.A1_x_at	Ghi.179.1.S1_at	GhiAffx.3890.1.A1_at		GhiAffx.34156.1.A1_s_at		Ghi.4748.1.A1_at
Ghi.4039.1.A1_s_at	GraAffx.13657.1.S1_s_at	Ghi.1667.1.A1_s_at	GhiAffx.52772.1.A1_s_at	GhiAffx.15534.1.S1_x_at	GraAffx.14889.1.S1_at			Ghi.6824.1.A1_s_at	Ghi.1816.1.S1_at	GhiAffx.3821.1.S1_s_at		GhiAffx.33971.1.S1_at		Ghi.4635.1.A1_x_at
Ghi.4064.2.A1_at	GraAffx.13357.1.A1_at	Ghi.1545.1.S1_at	GhiAffx.51644.1.S1_at	GhiAffx.14560.1.S1_at	GraAffx.14886.1.A1_s_at			Ghi.6812.1.S1_at	Ghi.1836.1.S1_s_at	GhiAffx.37268.1.S1_s_at		GhiAffx.33946.1.S1_at		Ghi.4482.1.A1_at
Ghi.4064.2.S1_at	GraAffx.13239.1.A1_s_at	Ghi.1545.1.A1_s_at	GhiAffx.51643.1.S1_at	GhiAffx.14296.1.A1_s_at	GraAffx.14609.1.A1_s_at			Ghi.6734.1.S1_x_at	Ghi.1845.1.S1_at	GhiAffx.37268.1.A1_at		GhiAffx.33946.1.A1_s_at		Ghi.4468.1.S1_s_at
Ghi.4227.1.S1_s_at	GraAffx.13212.1.A1_at	Ghi.1495.1.S1_at	GhiAffx.50595.1.A1_at	GhiAffx.11958.1.S1_at	GraAffx.14449.1.S1_s_at			Ghi.6667.1.A1_s_at	Ghi.19.1.S1_at	GhiAffx.3717.1.S1_s_at		GhiAffx.33672.1.S1_at		Ghi.4468.1.A1_s_at
Ghi.4231.1.S1_at	GraAffx.12664.1.A1_s_at	Ghi.1481.1.S1_at	GhiAffx.50396.2.S1_s_at	GhiAffx.10682.1.S1_s_at	GraAffx.14395.1.S1_s_at			Ghi.6596.1.S1_at	Ghi.1910.1.S1_at	GhiAffx.36373.1.S1_at		GhiAffx.32507.1.S1_at		Ghi.4306.1.S1_x_at
Ghi.4242.1.S1_at	GraAffx.12618.1.A1_x_at	Ghi.1441.1.S1_s_at	GhiAffx.49861.2.A1_s_at	Ghi.9910.1.S1_s_at	GraAffx.14083.1.S1_at			Ghi.6554.1.S1_s_at	Ghi.1915.1.S1_at	GhiAffx.35253.1.S1_at		GhiAffx.32199.1.S1_at		Ghi.4301.1.S1_s_at
Ghi.4248.1.A1_s_at	GraAffx.12507.1.S1_at	Ghi.10424.1.S1_s_at	GhiAffx.49836.1.S1_at	Ghi.978.1.S1_at	GraAffx.1390.1.S1_s_at			Ghi.6538.1.S1_at	Ghi.193.1.S1_at	GhiAffx.34527.1.A1_at		GhiAffx.3219.1.S1_at		Ghi.415.1.S1_s_at
Ghi.4248.1.S1_s_at	GraAffx.12486.1.S1_at	Ghi.10414.1.S1_s_at	GhiAffx.48901.1.S1_at	Ghi.964.1.S1_s_at	GraAffx.1384.1.S1_at			Ghi.6477.1.S1_at	Ghi.1936.1.S1_s_at	GhiAffx.34156.1.A1_s_at		GhiAffx.31457.1.S1_at		Ghi.3962.1.S1_at
Ghi.4274.1.S1_at	GraAffx.11911.1.S1_s_at	Ghi.10303.1.S1_s_at	GhiAffx.48884.1.S1_at	Ghi.9327.1.S1_s_at	GraAffx.13657.1.S1_s_at			Ghi.6449.1.A1_at	Ghi.1941.1.S1_at	GhiAffx.33971.1.S1_at		GhiAffx.31245.2.S1_at		Ghi.3962.1.A1_s_at
Ghi.4280.1.S1_at	GraAffx.11906.4.A1_a_at	Ghi.10033.1.S1_s_at	GhiAffx.48558.2.S1_x_at	Ghi.9325.1.A1_at	GraAffx.13357.1.A1_at			Ghi.6415.1.S1_s_at	Ghi.1957.1.S1_at	GhiAffx.33946.1.S1_at		GhiAffx.29520.1.A1_at		Ghi.3817.3.A1_x_at
Ghi.4285.1.S1_x_at	GraAffx.11548.1.A1_at	Ghi.10013.1.A1_s_at	GhiAffx.48556.1.S1_at	Ghi.9187.1.S1_s_at	GraAffx.13239.1.A1_s_at			Ghi.6075.1.S1_s_at	Ghi.1963.1.S1_at	GhiAffx.33946.1.A1_s_at		GhiAffx.29470.1.S1_at		Ghi.3596.3.S1_at
Ghi.4305.1.S1_s_at	GraAffx.11047.3.A1_s_at		GhiAffx.48492.1.A1_s_at	Ghi.9153.1.S1_x_at	GraAffx.13212.1.A1_at			Ghi.597.1.S1_at	Ghi.1968.1.S1_s_at	GhiAffx.33672.1.S1_at		GhiAffx.28839.2.S1_at		Ghi.3566.2.S1_s_at
Ghi.434.1.S1_at	GraAffx.10907.1.S1_s_at		GhiAffx.47722.1.S1_at	Ghi.9069.1.S1_s_at	GraAffx.1319.1.S1_at			Ghi.5727.1.A1_at	Ghi.1970.1.S1_s_at	GhiAffx.32507.1.S1_at		GhiAffx.28839.1.A1_at		Ghi.3566.2.A1_s_at
Ghi.4370.1.A1_at	GraAffx.1087.1.S1_at		GhiAffx.47722.1.A1_at	Ghi.8929.1.A1_at	GraAffx.12664.1.A1_s_at			Ghi.5603.1.A1_at	Ghi.1987.1.S1_a_at	GhiAffx.32199.1.S1_at		GhiAffx.28270.1.S1_at		Ghi.3444.2.S1_at
Ghi.4375.2.S1_at	GraAffx.10408.1.A1_s_at		GhiAffx.47045.1.S1_s_at	Ghi.8845.1.S1_at	GraAffx.12618.1.A1_x_at			Ghi.5410.2.A1_at	Ghi.1997.2.A1_at	GhiAffx.3219.1.S1_at		GhiAffx.28265.1.S1_at		Ghi.3442.3.A1_at
Ghi.4405.1.A1_at	Gra.998.2.S1_s_at		GhiAffx.46894.1.A1_at	Ghi.8845.1.A1_s_at	GraAffx.12507.1.S1_at			Ghi.538.1.S1_at	Ghi.2017.2.A1_s_at	GhiAffx.31457.1.S1_at		GhiAffx.28091.1.S1_at		Ghi.3135.1.S1_at
Ghi.4405.1.S1_at	Gra.994.2.S1_s_at		GhiAffx.46794.1.S1_at	Ghi.8745.1.A1_at	GraAffx.12486.1.S1_at			Ghi.5291.1.S1_s_at	Ghi.2020.1.S1_at	GhiAffx.31245.2.S1_at		GhiAffx.27955.1.S1_s_at		Ghi.3038.1.A1_s_at
Ghi.4438.1.A1_at	Gra.97.1.S1_s_at		GhiAffx.4648.1.S1_s_at	Ghi.8741.1.A1_at	GraAffx.11911.1.S1_s_at			Ghi.5148.1.S1_x_at	Ghi.2022.1.A1_at	GhiAffx.29520.1.A1_at		GhiAffx.27778.1.S1_s_at		Ghi.255.1.S1_at
Ghi.4466.2.S1_at	Gra.97.1.A1_s_at		GhiAffx.46411.1.S1_at	Ghi.8680.1.A1_x_at	GraAffx.11906.4.A1_a_at			Ghi.5108.2.A1_s_at	Ghi.2028.1.S1_at	GhiAffx.29470.1.S1_at		GhiAffx.2752.1.S1_at		Ghi.2230.4.S1_at
Ghi.455.1.S1_at	Gra.960.2.S1_x_at		GhiAffx.4618.1.S1_at	Ghi.8640.1.A1_s_at	GraAffx.11548.1.A1_at			Ghi.5099.1.A1_at	Ghi.2045.2.S1_x_at	GhiAffx.28839.2.S1_at		GhiAffx.26774.1.A1_s_at		Ghi.1677.1.S1_at
Ghi.4571.1.A1_at	Gra.935.2.S1_s_at		GhiAffx.4592.1.S1_at	Ghi.8584.1.S1_at	GraAffx.10907.1.S1_s_at			Ghi.5088.1.A1_s_at	Ghi.2072.2.S1_x_at	GhiAffx.28839.1.A1_at		GhiAffx.26539.1.A1_x_at		Ghi.1621.1.S1_x_at
Ghi.4635.1.A1_x_at	Gra.935.2.A1_at		GhiAffx.45595.1.S1_at	Ghi.8528.1.A1_s_at	GraAffx.1087.1.S1_at			Ghi.5045.1.A1_at	Ghi.2079.1.A1_at	GhiAffx.28270.1.S1_at		GhiAffx.26171.1.A1_at		Ghi.1611.1.S1_s_at
Ghi.4731.1.A1_at	Gra.873.1.A1_at		GhiAffx.44610.1.S1_s_at	Ghi.8459.2.S1_s_at	GraAffx.10408.1.A1_s_at			Ghi.502.1.S1_at	Ghi.21.1.S1_s_at	GhiAffx.28265.1.S1_at		GhiAffx.25920.1.A1_at		Ghi.1545.1.S1_at
Ghi.4813.1.A1_s_at	Gra.816.1.A1_s_at		GhiAffx.44360.1.S1_at	Ghi.839.1.A1_s_at	GraAffx.10245.1.S1_at			Ghi.4975.2.S1_x_at	Ghi.2105.2.S1_at	GhiAffx.28091.1.S1_at		GhiAffx.25700.1.A1_at		Ghi.1481.1.S1_at
Ghi.4821.1.S1_s_at	Gra.746.1.A1_s_at		GhiAffx.44148.1.S1_at	Ghi.8388.1.S1_x_at	Gra.998.2.S1_s_at			Ghi.4975.1.S1_x_at	Ghi.2132.1.S1_s_at	GhiAffx.27955.1.S1_s_at		GhiAffx.25651.1.S1_at		Ghi.1441.1.S1_s_at
Ghi.483.1.S1_s_at	Gra.740.1.S1_s_at		GhiAffx.44044.1.S1_at	Ghi.8370.1.S1_s_at	Gra.994.2.S1_s_at			Ghi.4794.1.A1_x_at	Ghi.2133.1.S1_s_at	GhiAffx.27778.1.S1_s_at		GhiAffx.25530.1.A1_at		Ghi.1378.1.S1_at
Ghi.4844.1.S1_s_at	Gra.70.1.S1_s_at		GhiAffx.44038.1.S1_at	Ghi.8146.1.S1_at	Gra.960.2.S1_x_at			Ghi.4748.1.A1_at	Ghi.2230.2.S1_at	GhiAffx.2752.1.S1_at		GhiAffx.25508.1.S1_at		Ghi.1157.1.S1_s_at
Ghi.4873.1.A1_at	Gra.689.1.S1_a_at		GhiAffx.43933.1.S1_at	Ghi.8087.1.S1_s_at	Gra.935.2.S1_s_at			Ghi.4635.1.A1_x_at	Ghi.2230.3.A1_at	GhiAffx.26774.1.A1_s_at		GhiAffx.25235.1.A1_at		Ghi.10692.1.S1_s_at
Ghi.4929.1.S1_at	Gra.685.1.A1_s_at		GhiAffx.43699.1.A1_at	Ghi.8046.1.S1_at	Gra.90.1.A1_s_at			Ghi.4577.1.S1_x_at	Ghi.2230.4.S1_at	GhiAffx.26539.1.A1_x_at		GhiAffx.25088.1.A1_s_at		Ghi.10563.1.S1_s_at
Ghi.4971.2.A1_s_at	Gra.63.1.A1_s_at		GhiAffx.43681.1.S1_at	Ghi.7890.1.S1_at	Gra.873.1.A1_at			Ghi.4512.1.A1_x_at	Ghi.2240.1.S1_s_at	GhiAffx.26171.1.A1_at		GhiAffx.24885.1.S1_at		Ghi.10462.1.S1_at
Ghi.4975.1.S1_x_at	Gra.610.2.A1_at		GhiAffx.43114.1.S1_s_at	Ghi.789.1.S1_at	Gra.816.1.A1_s_at			Ghi.4482.1.A1_at	Ghi.2255.1.S1_at	GhiAffx.25920.1.A1_at		GhiAffx.24842.2.A1_a_at		Ghi.10424.1.S1_s_at
Ghi.5012.1.A1_at	Gra.610.1.S1_x_at		GhiAffx.42788.1.S1_at	Ghi.7844.1.S1_at	Gra.787.2.A1_s_at			Ghi.4468.1.S1_s_at	Ghi.2258.1.S1_at	GhiAffx.25700.1.A1_at		GhiAffx.24792.1.S1_at		Ghi.10013.1.A1_s_at
Ghi.5057.1.S1_s_at	Gra.568.1.A1_s_at		GhiAffx.42355.1.A1_at	Ghi.7728.1.S1_at	Gra.740.1.S1_s_at			Ghi.4468.1.A1_s_at	Ghi.2264.1.A1_at	GhiAffx.25651.1.S1_at		GhiAffx.24586.1.S1_at
Ghi.5099.1.A1_at	Gra.562.1.A1_s_at		GhiAffx.42296.1.S1_at	Ghi.7603.1.S1_at	Gra.737.2.S1_s_at			Ghi.4464.1.A1_at	Ghi.2294.2.A1_at	GhiAffx.25530.1.A1_at		GhiAffx.24403.1.S1_s_at
Ghi.5108.2.A1_s_at	Gra.551.1.A1_s_at		GhiAffx.42284.3.S1_at	Ghi.7603.1.A1_at	Gra.713.1.A1_at			Ghi.4306.1.S1_x_at	Ghi.2294.3.A1_s_at	GhiAffx.25508.1.S1_at		GhiAffx.23788.1.A1_at
Ghi.5113.1.A1_at	Gra.463.1.A1_s_at		GhiAffx.42078.1.S1_at	Ghi.713.1.S1_s_at	Gra.70.1.S1_s_at			Ghi.4301.1.S1_s_at	Ghi.2303.1.A1_at	GhiAffx.25235.1.A1_at		GhiAffx.23700.1.S1_s_at
Ghi.5125.1.A1_s_at	Gra.439.1.S1_s_at		GhiAffx.42005.1.S1_at	Ghi.7079.1.S1_at	Gra.689.1.S1_a_at			Ghi.415.1.S1_s_at	Ghi.234.1.S1_s_at	GhiAffx.25088.1.A1_s_at		GhiAffx.2365.1.A1_s_at
Ghi.5128.1.A1_at	Gra.435.2.S1_x_at		GhiAffx.41741.1.S1_at	Ghi.6982.1.A1_x_at	Gra.685.1.A1_s_at			Ghi.397.1.S1_s_at	Ghi.2343.1.A1_at	GhiAffx.24885.1.S1_at		GhiAffx.2316.1.A1_at
Ghi.5129.1.S1_at	Gra.433.1.S1_s_at		GhiAffx.4169.2.A1_at	Ghi.688.1.S1_at	Gra.677.1.S1_at			Ghi.3962.1.S1_at	Ghi.2351.1.A1_s_at	GhiAffx.24842.2.A1_a_at		GhiAffx.22869.1.S1_at
Ghi.5140.1.A1_at	Gra.39.1.A1_a_at		GhiAffx.41405.1.A1_at	Ghi.6870.1.S1_x_at	Gra.651.1.A1_x_at			Ghi.3962.1.A1_s_at	Ghi.2356.1.S1_at	GhiAffx.24792.1.S1_at		GhiAffx.22659.1.A1_at
Ghi.5148.1.S1_x_at	Gra.346.1.A1_s_at		GhiAffx.41299.1.S1_at	Ghi.6870.1.A1_x_at	Gra.63.1.A1_s_at			Ghi.3817.3.A1_x_at	Ghi.2358.1.A1_at	GhiAffx.24586.1.S1_at		GhiAffx.22525.1.A1_at
Ghi.5186.1.A1_at	Gra.334.1.S1_s_at		GhiAffx.4115.1.A1_s_at	Ghi.6837.1.S1_at	Gra.623.2.S1_s_at			Ghi.381.1.S1_at	Ghi.241.1.S1_at	GhiAffx.24403.1.S1_s_at		GhiAffx.22176.1.S1_at
Ghi.5197.1.A1_at	Gra.328.1.S1_s_at		GhiAffx.40901.1.S1_at	Ghi.6824.1.A1_s_at	Gra.610.2.A1_at			Ghi.3596.3.S1_at	Ghi.2455.1.S1_at	GhiAffx.23788.1.A1_at		GhiAffx.21819.1.S1_at
Ghi.5201.1.A1_at	Gra.326.1.S1_s_at		GhiAffx.40815.1.S1_at	Ghi.6812.1.S1_at	Gra.610.1.S1_x_at			Ghi.3566.2.S1_s_at	Ghi.2527.1.S1_at	GhiAffx.23700.1.S1_s_at		GhiAffx.19899.1.S1_s_at
Ghi.5214.1.S1_at	Gra.325.1.A1_at		GhiAffx.4036.1.S1_a_at	Ghi.6734.1.S1_x_at	Gra.568.1.A1_s_at			Ghi.3566.2.A1_s_at	Ghi.255.1.S1_at	GhiAffx.2365.1.A1_s_at		GhiAffx.19697.1.A1_s_at
Ghi.5214.1.S1_s_at	Gra.312.1.S1_at		GhiAffx.40120.1.A1_at	Ghi.6667.1.A1_s_at	Gra.562.1.A1_s_at			Ghi.3444.2.S1_at	Ghi.256.1.S1_at	GhiAffx.2316.1.A1_at		GhiAffx.1868.2.A1_at
Ghi.5241.1.S1_at	Gra.309.1.S1_at		GhiAffx.40107.1.S1_s_at	Ghi.6639.1.S1_s_at	Gra.551.1.A1_s_at			Ghi.3442.3.A1_at	Ghi.2566.1.A1_s_at	GhiAffx.22869.1.S1_at		GhiAffx.1788.1.S1_at
Ghi.5242.1.S1_at	Gra.308.1.A1_s_at		GhiAffx.39637.1.S1_at	Ghi.6596.1.S1_at	Gra.489.2.A1_at			Ghi.3135.1.S1_at	Ghi.2580.1.A1_at	GhiAffx.22659.1.A1_at		GhiAffx.16292.1.S1_at
Ghi.5261.1.A1_at	Gra.3009.3.A1_s_at		GhiAffx.39637.1.A1_s_at	Ghi.6554.1.S1_s_at	Gra.463.1.A1_s_at			Ghi.3038.1.A1_s_at	Ghi.2643.1.S1_at	GhiAffx.22525.1.A1_at		GhiAffx.1589.7.S1_at
Ghi.5298.1.S1_at	Gra.2985.2.S1_s_at		GhiAffx.3890.1.A1_at	Ghi.6538.1.S1_at	Gra.435.2.S1_x_at			Ghi.255.1.S1_at	Ghi.2715.1.A1_at	GhiAffx.22176.1.S1_at		GhiAffx.1589.5.S1_at
Ghi.5306.2.A1_at	Gra.2961.2.A1_x_at		GhiAffx.38868.1.A1_s_at	Ghi.6477.1.S1_at	Gra.433.1.S1_s_at			Ghi.2230.4.S1_at	Ghi.2748.1.A1_at	GhiAffx.21819.1.S1_at		GhiAffx.15865.1.S1_a_at
Ghi.533.1.S1_s_at	Gra.2948.4.A1_s_at		GhiAffx.3821.1.S1_s_at	Ghi.6449.1.A1_at	Gra.42.1.S1_s_at			Ghi.1830.1.S1_at	Ghi.275.1.A1_at	GhiAffx.21686.1.S1_at		GhiAffx.15164.1.A1_s_at
Ghi.5420.1.S1_s_at	Gra.2938.2.A1_at		GhiAffx.3767.1.S1_at	Ghi.6423.1.A1_at	Gra.42.1.A1_s_at			Ghi.1677.1.S1_at	Ghi.279.1.S1_at	GhiAffx.19899.1.S1_s_at		GhiAffx.14660.1.A1_at
Ghi.5426.1.A1_at	Gra.2917.1.S1_s_at		GhiAffx.37268.1.S1_s_at	Ghi.6415.1.S1_s_at	Gra.39.1.A1_a_at			Ghi.1621.1.S1_x_at	Ghi.281.2.A1_at	GhiAffx.19697.1.A1_s_at		GhiAffx.13016.1.S1_x_at
Ghi.5456.1.A1_s_at	Gra.2911.1.S1_at		GhiAffx.37268.1.A1_at	Ghi.6075.1.S1_s_at	Gra.334.1.S1_s_at			Ghi.1611.1.S1_s_at	Ghi.283.1.S1_s_at	GhiAffx.1868.2.A1_at		GhiAffx.12704.1.A1_s_at
Ghi.5481.1.A1_at	Gra.2773.1.S1_s_at		GhiAffx.3717.1.S1_s_at	Ghi.597.1.S1_at	Gra.328.1.S1_s_at			Ghi.1545.1.S1_at	Ghi.2844.1.S1_s_at	GhiAffx.1788.1.S1_at		GhiAffx.12569.1.A1_at
Ghi.549.1.A1_at	Gra.2771.1.A1_at		GhiAffx.36458.1.S1_at	Ghi.5852.3.S1_s_at	Gra.326.1.S1_s_at			Ghi.1481.1.S1_at	Ghi.2847.1.S1_s_at	GhiAffx.16775.1.A1_at		GhiAffx.12096.1.A1_at
Ghi.549.1.S1_at	Gra.2763.1.S1_s_at		GhiAffx.36373.1.S1_at	Ghi.5852.2.A1_s_at	Gra.325.1.A1_at			Ghi.1441.1.S1_s_at	Ghi.2847.2.S1_s_at	GhiAffx.16292.1.S1_at		Ghi.9943.1.S1_at
Ghi.5506.1.S1_a_at	Gra.2751.2.A1_a_at		GhiAffx.35968.1.S1_at	Ghi.5727.1.A1_at	Gra.309.1.S1_at			Ghi.1378.1.S1_at	Ghi.285.1.S1_x_at	GhiAffx.1589.7.S1_at		Ghi.992.1.S1_s_at
Ghi.5506.2.S1_x_at	Gra.2751.1.S1_s_at		GhiAffx.35253.1.S1_at	Ghi.5603.1.A1_at	Gra.308.1.A1_s_at			Ghi.125.1.S1_x_at	Ghi.2869.1.S1_at	GhiAffx.1589.5.S1_at		Ghi.9910.1.S1_s_at
Ghi.5662.1.A1_at	Gra.2744.1.S1_s_at		GhiAffx.34527.1.A1_at	Ghi.5561.1.A1_s_at	Gra.307.1.S1_s_at			Ghi.1157.1.S1_s_at	Ghi.2903.1.A1_at	GhiAffx.15865.1.S1_a_at		Ghi.9740.2.A1_at
Ghi.5727.1.A1_at	Gra.2721.2.S1_at		GhiAffx.3440.1.A1_at	Ghi.5437.1.S1_at	Gra.3009.4.S1_s_at			Ghi.10563.1.S1_s_at	Ghi.2939.2.A1_s_at	GhiAffx.15164.1.A1_s_at		Ghi.9568.1.S1_at
Ghi.5731.1.A1_at	Gra.2721.1.A1_at		GhiAffx.3426.1.S1_s_at	Ghi.5410.2.A1_at	Gra.3009.3.A1_s_at			Ghi.10462.1.S1_at	Ghi.2954.1.S1_s_at	GhiAffx.14660.1.A1_at		Ghi.9462.1.S1_at
Ghi.5893.1.S1_at	Gra.2709.1.S1_at		GhiAffx.34156.1.A1_s_at	Ghi.538.1.S1_at	Gra.2948.4.A1_s_at			Ghi.10424.1.S1_s_at	Ghi.2962.2.S1_at	GhiAffx.13016.1.S1_x_at		Ghi.9359.1.S1_at
Ghi.5940.1.A1_at	Gra.2699.2.S1_at		GhiAffx.33971.1.S1_at	Ghi.5291.1.S1_s_at	Gra.2938.2.A1_at			Ghi.10383.1.S1_s_at	Ghi.2969.1.S1_at	GhiAffx.12704.1.A1_s_at		Ghi.9343.2.S1_s_at
Ghi.5947.1.S1_s_at	Gra.2694.1.S1_s_at		GhiAffx.33946.1.S1_at	Ghi.5242.1.S1_at	Gra.2926.1.A1_at			Ghi.10033.1.S1_s_at	Ghi.2979.2.A1_at	GhiAffx.12569.1.A1_at		Ghi.9312.2.S1_x_at
Ghi.597.1.S1_at	Gra.2678.1.A1_at		GhiAffx.33946.1.A1_s_at	Ghi.5148.1.S1_x_at	Gra.2917.1.S1_s_at			Ghi.10013.1.A1_s_at	Ghi.2979.2.S1_at	GhiAffx.12096.1.A1_at		Ghi.9283.3.A1_at
Ghi.5981.1.S1_at	Gra.2666.1.A1_s_at		GhiAffx.33672.1.S1_at	Ghi.5135.2.A1_x_at	Gra.2911.1.S1_at				Ghi.299.1.S1_s_at	Ghi.9943.1.S1_at		Ghi.9276.2.A1_at
Ghi.6075.1.S1_s_at	Gra.2665.1.S1_s_at		GhiAffx.32507.1.S1_at	Ghi.5108.2.A1_s_at	Gra.2890.2.A1_x_at				Ghi.2995.2.A1_at	Ghi.992.1.S1_s_at		Ghi.9276.1.S1_at
Ghi.6088.1.S1_s_at	Gra.2610.1.S1_s_at		GhiAffx.32199.1.S1_at	Ghi.5099.1.A1_at	Gra.2771.1.A1_at				Ghi.3008.1.S1_at	Ghi.9910.1.S1_s_at		Ghi.9263.1.A1_a_at
Ghi.6088.2.A1_s_at	Gra.2561.1.S1_s_at		GhiAffx.3219.1.S1_at	Ghi.5088.1.A1_s_at	Gra.2763.1.S1_s_at				Ghi.301.1.S1_at	Ghi.9740.2.A1_at		Ghi.9261.2.S1_s_at
Ghi.6088.2.S1_at	Gra.2514.1.A1_at		GhiAffx.32161.1.A1_at	Ghi.5045.1.A1_at	Gra.2751.1.S1_s_at				Ghi.3038.1.A1_s_at	Ghi.9568.1.S1_at		Ghi.9261.2.A1_s_at
Ghi.6141.1.S1_at	Gra.2508.2.S1_x_at		GhiAffx.31457.1.S1_at	Ghi.502.1.S1_at	Gra.2744.1.S1_s_at				Ghi.3054.1.A1_s_at	Ghi.9462.1.S1_at		Ghi.9194.2.A1_x_at
Ghi.6141.2.A1_s_at	Gra.2508.1.A1_x_at		GhiAffx.31245.2.S1_at	Ghi.4975.2.S1_x_at	Gra.2731.1.S1_s_at				Ghi.306.1.S1_s_at	Ghi.9359.1.S1_at		Ghi.9192.1.S1_s_at
Ghi.6141.2.S1_at	Gra.2447.1.A1_at		GhiAffx.29520.1.A1_at	Ghi.4975.1.S1_x_at	Gra.2721.2.S1_at				Ghi.306.2.S1_at	Ghi.9343.2.S1_s_at		Ghi.9182.4.S1_at
Ghi.6224.1.S1_at	Gra.2426.1.A1_s_at		GhiAffx.29470.1.S1_at	Ghi.4824.1.A1_s_at	Gra.2721.1.A1_at				Ghi.306.4.S1_s_at	Ghi.9312.2.S1_x_at		Ghi.9182.3.S1_at
Ghi.6251.1.A1_at	Gra.2239.1.S1_s_at		GhiAffx.28839.2.S1_at	Ghi.4794.1.A1_x_at	Gra.271.1.S1_s_at				Ghi.3071.1.S1_s_at	Ghi.9283.3.A1_at		Ghi.9178.3.A1_at
Ghi.6320.2.S1_at	Gra.2227.1.A1_at		GhiAffx.28839.1.A1_at	Ghi.4748.1.A1_at	Gra.2699.2.S1_at				Ghi.3075.1.S1_at	Ghi.9276.2.A1_at		Ghi.9154.1.A1_at
Ghi.6423.1.A1_at	Gra.222.1.A1_s_at		GhiAffx.28716.1.S1_at	Ghi.4635.1.A1_x_at	Gra.2694.1.S1_s_at				Ghi.3076.1.S1_at	Ghi.9276.1.S1_at		Ghi.9130.1.A1_s_at
Ghi.644.1.S1_at	Gra.2207.2.A1_s_at		GhiAffx.28270.1.S1_at	Ghi.4577.1.S1_x_at	Gra.2678.1.S1_s_at				Ghi.3080.1.S1_at	Ghi.9263.5.S1_at		Ghi.9122.1.A1_at
Ghi.6477.1.S1_at	Gra.2187.2.A1_s_at		GhiAffx.28265.1.S1_at	Ghi.4512.1.A1_x_at	Gra.2678.1.A1_at				Ghi.3084.1.A1_at	Ghi.9263.5.A1_x_at		Ghi.9090.1.S1_at
Ghi.6518.3.A1_s_at	Gra.2121.1.S1_s_at		GhiAffx.28091.1.S1_at	Ghi.4482.1.A1_at	Gra.2666.1.A1_s_at				Ghi.3084.1.S1_s_at	Ghi.9263.1.A1_a_at		Ghi.8977.1.S1_at
Ghi.6536.1.S1_at	Gra.2105.1.A1_s_at		GhiAffx.28014.1.S1_at	Ghi.4468.1.S1_s_at	Gra.2665.1.S1_s_at				Ghi.3089.1.A1_at	Ghi.9261.2.S1_s_at		Ghi.8949.1.A1_at
Ghi.6538.1.S1_at	Gra.2101.1.A1_s_at		GhiAffx.27955.1.S1_s_at	Ghi.4468.1.A1_s_at	Gra.2663.2.S1_x_at				Ghi.3089.1.S1_at	Ghi.9261.2.A1_s_at		Ghi.8865.1.S1_at
Ghi.6596.1.S1_at	Gra.2092.2.S1_s_at		GhiAffx.27778.1.S1_s_at	Ghi.4464.1.A1_at	Gra.2592.1.A1_s_at				Ghi.3092.1.S1_at	Ghi.9233.1.A1_at		Ghi.8863.1.S1_s_at
Ghi.6612.1.S1_at	Gra.2073.1.S1_at		GhiAffx.2752.1.S1_at	Ghi.4306.1.S1_x_at	Gra.2561.1.S1_s_at				Ghi.3096.2.S1_s_at	Ghi.9194.2.A1_x_at		Ghi.8765.1.A1_at
Ghi.6621.1.A1_s_at	Gra.2073.1.A1_s_at		GhiAffx.26774.1.A1_s_at	Ghi.4301.1.S1_s_at	Gra.2508.2.S1_x_at				Ghi.311.2.A1_x_at	Ghi.9192.1.S1_s_at		Ghi.8756.1.A1_at
Ghi.6664.1.S1_at	Gra.2050.1.S1_s_at		GhiAffx.26539.1.A1_x_at	Ghi.4299.1.S1_s_at	Gra.2508.1.A1_x_at				Ghi.311.2.S1_at	Ghi.9184.2.A1_at		Ghi.8754.1.A1_at
Ghi.6704.1.S1_at	Gra.2043.1.S1_at		GhiAffx.26171.1.A1_at	Ghi.4168.1.S1_at	Gra.2447.1.A1_at				Ghi.3135.1.S1_at	Ghi.9182.4.S1_at		Ghi.8752.1.A1_at
Ghi.6713.1.S1_s_at	Gra.1951.2.A1_s_at		GhiAffx.26144.1.A1_s_at	Ghi.415.1.S1_s_at	Gra.2426.1.A1_s_at				Ghi.3139.1.A1_at	Ghi.9182.3.S1_at		Ghi.8745.1.A1_at
Ghi.6731.1.A1_at	Gra.1939.3.S1_a_at		GhiAffx.25920.1.A1_at	Ghi.4009.1.A1_at	Gra.2407.2.A1_at				Ghi.3139.1.S1_at	Ghi.9178.3.A1_at		Ghi.8742.1.A1_at
Ghi.6734.1.S1_x_at	Gra.1939.3.A1_s_at		GhiAffx.25700.1.A1_at	Ghi.397.1.S1_s_at	Gra.2361.1.A1_at				Ghi.3142.1.A1_s_at	Ghi.9154.1.A1_at		Ghi.8730.1.A1_at
Ghi.6746.1.A1_s_at	Gra.1909.1.S1_s_at		GhiAffx.25651.1.S1_at	Ghi.3962.1.S1_at	Gra.2355.1.A1_at				Ghi.3143.1.S1_at	Ghi.9130.1.A1_s_at		Ghi.872.1.S1_at
Ghi.6752.1.S1_at	Gra.1841.1.S1_s_at		GhiAffx.25530.1.A1_at	Ghi.3962.1.A1_s_at	Gra.2239.1.S1_s_at				Ghi.3146.1.A1_at	Ghi.9122.1.A1_at		Ghi.8702.1.A1_at
Ghi.6794.1.S1_at	Gra.183.2.S1_s_at		GhiAffx.25508.1.S1_at	Ghi.3817.3.A1_x_at	Gra.2227.1.A1_at				Ghi.3149.1.A1_at	Ghi.9090.1.S1_at		Ghi.864.1.S1_s_at
Ghi.680.1.S1_s_at	Gra.1806.1.S1_at		GhiAffx.25388.1.S1_at	Ghi.381.1.S1_at	Gra.222.1.A1_s_at				Ghi.3154.2.A1_at	Ghi.9024.1.S1_s_at		Ghi.8619.1.A1_at
Ghi.6812.1.S1_at	Gra.1783.1.A1_s_at		GhiAffx.25235.1.A1_at	Ghi.3795.2.A1_s_at	Gra.2207.2.A1_s_at				Ghi.3154.2.S1_s_at	Ghi.8977.1.S1_at		Ghi.861.1.S1_at
Ghi.6836.1.S1_s_at	Gra.1750.1.A1_at		GhiAffx.25225.1.A1_at	Ghi.3746.1.S1_at	Gra.2121.1.S1_s_at				Ghi.3156.2.A1_at	Ghi.8949.1.A1_at		Ghi.8373.1.S1_s_at
Ghi.6854.1.S1_at	Gra.1742.1.A1_s_at		GhiAffx.25088.1.A1_s_at	Ghi.3746.1.A1_at	Gra.2108.2.S1_s_at				Ghi.3157.1.A1_at	Ghi.8865.1.S1_at		Ghi.8364.1.A1_at
Ghi.688.1.S1_at	Gra.1728.1.A1_s_at		GhiAffx.24975.1.A1_at	Ghi.3653.1.S1_s_at	Gra.2105.1.A1_s_at				Ghi.3162.1.A1_at	Ghi.8863.1.S1_s_at		Ghi.8335.1.S1_at
Ghi.6901.1.A1_s_at	Gra.1723.1.A1_at		GhiAffx.24885.1.S1_at	Ghi.3596.3.S1_at	Gra.2101.1.A1_s_at				Ghi.3173.1.S1_at	Ghi.8765.1.A1_at		Ghi.8294.2.S1_at
Ghi.6905.1.A1_x_at	Gra.1705.1.A1_s_at		GhiAffx.24842.2.A1_a_at	Ghi.3566.2.S1_s_at	Gra.2073.1.S1_at				Ghi.3175.1.S1_at	Ghi.8756.1.A1_at		Ghi.823.1.S1_at
Ghi.6905.1.S1_x_at	Gra.1675.1.S1_at		GhiAffx.24802.1.S1_at	Ghi.3566.2.A1_s_at	Gra.2073.1.A1_s_at				Ghi.3185.2.A1_at	Ghi.8754.1.A1_at		Ghi.8092.1.S1_at
Ghi.6951.1.S1_x_at	Gra.1637.1.S1_s_at		GhiAffx.24792.1.S1_at	Ghi.3444.2.S1_at	Gra.207.1.A1_s_at				Ghi.3208.1.A1_s_at	Ghi.8752.1.A1_at		Ghi.807.1.S1_s_at
Ghi.6982.1.A1_x_at	Gra.1630.2.S1_x_at		GhiAffx.24684.1.S1_s_at	Ghi.3442.3.A1_at	Gra.2050.1.S1_s_at				Ghi.3211.1.A1_at	Ghi.8745.1.A1_at		Ghi.8046.1.S1_at
Ghi.7106.1.A1_at	Gra.1630.1.A1_s_at		GhiAffx.24586.1.S1_at	Ghi.3240.1.A1_at	Gra.2043.1.S1_at				Ghi.3213.1.A1_at	Ghi.8742.1.A1_at		Ghi.7994.2.S1_at
Ghi.7116.1.S1_at	Gra.1608.2.A1_s_at		GhiAffx.24550.1.S1_at	Ghi.3135.1.S1_at	Gra.1951.2.A1_s_at				Ghi.3215.1.S1_s_at	Ghi.8730.1.A1_at		Ghi.7954.1.S1_s_at
Ghi.717.1.S1_at	Gra.1569.1.A1_at		GhiAffx.24403.1.S1_s_at	Ghi.3038.1.A1_s_at	Gra.1939.3.S1_a_at				Ghi.3227.2.S1_at	Ghi.872.1.S1_at		Ghi.7941.1.S1_at
Ghi.721.1.A1_s_at	Gra.1552.2.S1_at		GhiAffx.23788.1.A1_at	Ghi.255.1.S1_at	Gra.1939.3.A1_s_at				Ghi.3228.1.A1_at	Ghi.8702.1.A1_at		Ghi.7941.1.A1_at
Ghi.733.1.S1_at	Gra.1552.2.A1_x_at		GhiAffx.23700.1.S1_s_at	Ghi.2233.1.S1_at	Gra.191.2.S1_s_at				Ghi.3234.2.A1_at	Ghi.864.1.S1_s_at		Ghi.7881.1.S1_at
Ghi.7411.1.S1_at	Gra.1509.1.A1_at		GhiAffx.2365.1.A1_s_at	Ghi.2230.4.S1_at	Gra.1909.1.S1_s_at				Ghi.3234.2.S1_s_at	Ghi.8619.1.A1_at		Ghi.7728.1.S1_at
Ghi.7480.1.S1_s_at	Gra.1508.1.A1_s_at		GhiAffx.23258.1.S1_at	Ghi.1830.1.S1_at	Gra.1851.2.A1_at				Ghi.3250.1.S1_at	Ghi.861.1.S1_at		Ghi.7674.1.S1_s_at
Ghi.750.1.A1_s_at	Gra.1493.1.A1_s_at		GhiAffx.2316.1.A1_at	Ghi.1687.1.S1_s_at	Gra.1848.1.S1_s_at				Ghi.3250.3.S1_at	Ghi.8373.1.S1_s_at		Ghi.752.2.S1_s_at
Ghi.752.2.S1_s_at	Gra.1469.1.A1_s_at		GhiAffx.22869.1.S1_at	Ghi.1677.1.S1_at	Gra.1848.1.A1_s_at				Ghi.3255.2.A1_at	Ghi.8364.1.A1_at		Ghi.750.1.A1_s_at
Ghi.7674.1.S1_s_at	Gra.1459.1.A1_s_at		GhiAffx.22659.1.A1_at	Ghi.1621.1.S1_x_at	Gra.1841.1.S1_s_at				Ghi.3255.2.S1_at	Ghi.8335.1.S1_at		Ghi.7411.1.S1_at
Ghi.7728.1.S1_at	Gra.1436.4.A1_s_at		GhiAffx.22613.1.A1_at	Ghi.1611.1.S1_s_at	Gra.183.2.S1_s_at				Ghi.3257.1.A1_at	Ghi.8294.2.S1_at		Ghi.733.1.S1_at
Ghi.7839.3.A1_x_at	Gra.1348.1.A1_at		GhiAffx.22525.1.A1_at	Ghi.1545.1.S1_at	Gra.1806.1.S1_at				Ghi.3263.1.A1_at	Ghi.823.1.S1_at		Ghi.721.1.A1_s_at
Ghi.7881.1.S1_at	Gra.1239.1.S1_at		GhiAffx.22176.1.S1_at	Ghi.1481.1.S1_at	Gra.1783.1.A1_s_at				Ghi.3263.1.S1_at	Ghi.8092.1.S1_at		Ghi.717.1.S1_at
Ghi.7891.1.S1_s_at	Gra.1227.1.S1_s_at		GhiAffx.21819.1.S1_at	Ghi.1441.1.S1_s_at	Gra.1750.1.A1_at				Ghi.3270.2.S1_at	Ghi.807.1.S1_s_at		Ghi.7116.1.S1_at
Ghi.7907.1.S1_s_at	Gra.1225.1.A1_at		GhiAffx.21205.1.S1_at	Ghi.1378.1.S1_at	Gra.1742.1.S1_x_at				Ghi.3276.1.A1_at	Ghi.8046.1.S1_at		Ghi.7106.1.A1_at
Ghi.7907.2.A1_at	Gra.1221.1.A1_at		GhiAffx.21015.1.S1_at	Ghi.1272.1.A1_s_at	Gra.1742.1.A1_s_at				Ghi.3279.1.A1_s_at	Ghi.7994.2.S1_at		Ghi.6982.1.A1_x_at
Ghi.7941.1.A1_at	Gra.1216.1.S1_s_at		GhiAffx.2014.1.S1_s_at	Ghi.125.1.S1_x_at	Gra.1725.1.A1_at				Ghi.3282.1.A1_x_at	Ghi.7954.1.S1_s_at		Ghi.6951.1.S1_x_at
Ghi.7941.1.S1_at	Gra.1208.1.A1_s_at		GhiAffx.19899.1.S1_s_at	Ghi.1157.1.S1_s_at	Gra.1723.1.A1_at				Ghi.3287.1.A1_s_at	Ghi.7941.1.S1_at		Ghi.6905.1.S1_x_at
Ghi.7954.1.S1_s_at	Gra.1164.1.S1_s_at		GhiAffx.19697.1.A1_s_at	Ghi.1097.1.S1_s_at	Gra.1705.1.A1_s_at				Ghi.3290.1.A1_x_at	Ghi.7941.1.A1_at		Ghi.6905.1.A1_x_at
Ghi.7994.2.S1_at	Gra.1162.1.S1_s_at		GhiAffx.1896.1.S1_at	Ghi.1096.1.A1_at	Gra.1675.1.S1_at				Ghi.3294.1.S1_at	Ghi.7881.1.S1_at		Ghi.688.1.S1_at
Ghi.8025.1.S1_s_at	Gra.1143.1.A1_s_at		GhiAffx.1868.2.A1_at	Ghi.10615.1.S1_s_at	Gra.1637.1.S1_s_at				Ghi.3297.1.A1_at	Ghi.7728.1.S1_at		Ghi.6836.1.S1_s_at
Ghi.8046.1.S1_at	Gra.1139.1.A1_at		GhiAffx.1868.1.S1_a_at	Ghi.10563.1.S1_s_at	Gra.1630.2.S1_x_at				Ghi.3310.1.A1_s_at	Ghi.7674.1.S1_s_at		Ghi.6812.1.S1_at
Ghi.807.1.S1_s_at	Gra.1115.1.S1_at		GhiAffx.184.1.S1_at	Ghi.10462.1.S1_at	Gra.1608.2.A1_s_at				Ghi.3312.4.A1_at	Ghi.752.2.S1_s_at		Ghi.6752.1.S1_at
Ghi.8092.1.S1_at	Gra.1108.2.S1_s_at		GhiAffx.18056.1.A1_s_at	Ghi.10424.1.S1_s_at	Gra.1569.1.A1_at				Ghi.3317.2.A1_at	Ghi.750.1.A1_s_at		Ghi.6734.1.S1_x_at
Ghi.823.1.S1_at	Gra.1104.1.S1_at		GhiAffx.1788.1.S1_at	Ghi.10383.1.S1_s_at	Gra.1552.2.A1_x_at				Ghi.3320.2.S1_at	Ghi.7480.1.S1_s_at		Ghi.6731.1.A1_at
Ghi.8294.2.S1_at	Gra.108.2.S1_s_at		GhiAffx.16826.1.S1_at	Ghi.10165.1.S1_at	Gra.1516.2.S1_s_at				Ghi.3331.1.A1_s_at	Ghi.7411.1.S1_at		Ghi.6704.1.S1_at
Ghi.8335.1.S1_at	Gra.108.2.A1_x_at		GhiAffx.16302.1.S1_s_at	Ghi.10033.1.S1_s_at	Gra.1509.1.A1_at				Ghi.3331.1.S1_s_at	Ghi.733.1.S1_at		Ghi.6664.1.S1_at
Ghi.8364.1.A1_at	Gra.1064.4.A1_at		GhiAffx.16292.1.S1_at	Ghi.10013.1.A1_s_at	Gra.1508.1.A1_s_at				Ghi.3334.1.S1_at	Ghi.721.1.A1_s_at		Ghi.6621.1.A1_s_at
Ghi.8373.1.S1_s_at	Gra.1024.1.S1_at		GhiAffx.16184.1.S1_at		Gra.1506.1.A1_at				Ghi.3340.1.S1_s_at	Ghi.717.1.S1_at		Ghi.6612.1.S1_at
Ghi.8388.1.S1_x_at	Gra.1008.2.A1_s_at		GhiAffx.1589.94.S1_at		Gra.1493.1.A1_s_at				Ghi.3342.1.A1_s_at	Ghi.7116.1.S1_at		Ghi.6596.1.S1_at
Ghi.843.1.A1_a_at	GhiAffx.9950.1.A1_at		GhiAffx.1589.7.S1_at		Gra.1459.1.A1_s_at				Ghi.3342.1.S1_at	Ghi.7106.1.A1_at		Ghi.6538.1.S1_at
Ghi.8496.1.A1_at	GhiAffx.984.1.A1_s_at		GhiAffx.1589.5.S1_at		Gra.1436.4.A1_s_at				Ghi.3361.3.A1_at	Ghi.6982.1.A1_x_at		Ghi.6536.1.S1_at
Ghi.861.1.S1_at	GhiAffx.9824.1.S1_at		GhiAffx.1589.36.S1_at		Gra.1412.2.A1_s_at				Ghi.3365.1.A1_at	Ghi.6951.1.S1_x_at		Ghi.6518.3.A1_s_at
Ghi.8619.1.A1_at	GhiAffx.9821.1.A1_at		GhiAffx.1589.25.S1_s_at		Gra.1291.1.S1_s_at				Ghi.3366.2.A1_s_at	Ghi.6905.1.S1_x_at		Ghi.6477.1.S1_at
Ghi.8625.1.S1_s_at	GhiAffx.9783.1.S1_at		GhiAffx.15865.1.S1_a_at		Gra.1239.1.S1_at				Ghi.3367.1.A1_s_at	Ghi.6905.1.A1_x_at		Ghi.644.1.S1_at
Ghi.864.1.S1_s_at	GhiAffx.9749.1.S1_s_at		GhiAffx.1527.1.S1_at		Gra.1227.1.S1_s_at				Ghi.3368.1.S1_at	Ghi.688.1.S1_at		Ghi.6224.1.S1_at
Ghi.8702.1.A1_at	GhiAffx.9723.1.S1_s_at		GhiAffx.15164.1.A1_s_at		Gra.1225.1.A1_at				Ghi.3390.1.S1_at	Ghi.6836.1.S1_s_at		Ghi.6141.2.S1_at
Ghi.872.1.S1_at	GhiAffx.9693.1.A1_at		GhiAffx.14660.1.A1_at		Gra.1221.1.A1_at				Ghi.3390.4.S1_at	Ghi.6812.1.S1_at		Ghi.6088.2.S1_at
Ghi.8730.1.A1_at	GhiAffx.9683.1.A1_s_at		GhiAffx.13016.1.S1_x_at		Gra.1216.1.S1_s_at				Ghi.3391.2.S1_at	Ghi.680.1.S1_s_at		Ghi.6088.2.A1_s_at
Ghi.8742.1.A1_at	GhiAffx.9612.1.S1_at		GhiAffx.12704.1.A1_s_at		Gra.1164.1.S1_s_at				Ghi.3402.1.A1_at	Ghi.6794.1.S1_at		Ghi.6088.1.S1_s_at
Ghi.8745.1.A1_at	GhiAffx.9513.1.S1_at		GhiAffx.12569.1.A1_at		Gra.1162.1.S1_s_at				Ghi.3402.1.S1_at	Ghi.6752.1.S1_at		Ghi.6075.1.S1_s_at
Ghi.8750.1.A1_at	GhiAffx.9329.1.S1_at		GhiAffx.12096.1.A1_at		Gra.1143.1.A1_s_at				Ghi.3404.1.A1_at	Ghi.6746.1.A1_s_at		Ghi.597.1.S1_at
Ghi.8752.1.A1_at	GhiAffx.9259.1.S1_at		GhiAffx.11775.1.S1_at		Gra.1115.1.S1_at				Ghi.3411.1.A1_a_at	Ghi.6734.1.S1_x_at		Ghi.5947.1.S1_s_at
Ghi.8754.1.A1_at	GhiAffx.9207.1.S1_at		GhiAffx.11175.2.S1_a_at		Gra.1108.2.S1_s_at				Ghi.3411.2.A1_x_at	Ghi.6731.1.A1_at		Ghi.5893.1.S1_at
Ghi.8756.1.A1_at	GhiAffx.9171.1.S1_s_at		GhiAffx.11150.1.S1_at		Gra.108.2.S1_s_at				Ghi.3411.4.S1_s_at	Ghi.6713.1.S1_s_at		Ghi.5731.1.A1_at
Ghi.8765.1.A1_at	GhiAffx.911.1.S1_s_at		Ghi.9969.3.A1_s_at		Gra.108.2.A1_x_at				Ghi.3415.1.S1_at	Ghi.6704.1.S1_at		Ghi.5727.1.A1_at
Ghi.8863.1.A1_at	GhiAffx.9036.1.A1_at		Ghi.9959.1.S1_s_at		Gra.1064.4.A1_at				Ghi.342.1.S1_at	Ghi.6664.1.S1_at		Ghi.5662.1.A1_at
Ghi.8863.1.S1_s_at	GhiAffx.8842.1.A1_at		Ghi.9943.1.S1_at		Gra.1024.1.S1_at				Ghi.342.2.A1_at	Ghi.6621.1.A1_s_at		Ghi.549.1.S1_at
Ghi.8865.1.S1_at	GhiAffx.879.1.S1_at		Ghi.992.1.S1_s_at		Gra.1008.2.A1_s_at				Ghi.3432.1.A1_at	Ghi.6612.1.S1_at		Ghi.549.1.A1_at
Ghi.8885.1.A1_at	GhiAffx.8735.1.S1_at		Ghi.9910.1.S1_s_at		GhiAffx.9950.1.A1_at				Ghi.3440.1.A1_at	Ghi.6596.1.S1_at		Ghi.5481.1.A1_at
Ghi.8949.1.A1_at	GhiAffx.8694.1.S1_a_at		Ghi.9811.1.S1_x_at		GhiAffx.984.1.S1_at				Ghi.3442.2.A1_x_at	Ghi.6538.1.S1_at		Ghi.5456.1.A1_s_at
Ghi.8977.1.S1_at	GhiAffx.8684.1.S1_s_at		Ghi.9740.2.A1_at		GhiAffx.984.1.A1_s_at				Ghi.3442.2.S1_at	Ghi.6536.1.S1_at		Ghi.5426.1.A1_at
Ghi.9024.1.S1_s_at	GhiAffx.8618.1.S1_s_at		Ghi.9726.2.S1_s_at		GhiAffx.9824.1.S1_at				Ghi.3442.3.A1_at	Ghi.6518.3.A1_s_at		Ghi.5306.2.A1_at
Ghi.9090.1.S1_at	GhiAffx.8571.1.S1_s_at		Ghi.9690.1.S1_at		GhiAffx.9821.1.A1_at				Ghi.3442.3.S1_x_at	Ghi.6477.1.S1_at		Ghi.5298.1.S1_at
Ghi.9122.1.A1_at	GhiAffx.8481.1.S1_at		Ghi.9587.1.S1_s_at		GhiAffx.9783.1.S1_at				Ghi.3444.2.A1_at	Ghi.644.1.S1_at		Ghi.5261.1.A1_at
Ghi.9130.1.A1_s_at	GhiAffx.8448.1.A1_at		Ghi.9568.1.S1_at		GhiAffx.9750.1.S1_s_at				Ghi.3444.2.S1_at	Ghi.6224.1.S1_at		Ghi.5241.1.S1_at
Ghi.9150.1.S1_at	GhiAffx.841.2.S1_s_at		Ghi.9539.1.S1_at		GhiAffx.9723.1.S1_s_at				Ghi.3449.1.A1_at	Ghi.6141.2.S1_at		Ghi.5201.1.A1_at
Ghi.9152.2.A1_at	GhiAffx.841.1.S1_x_at		Ghi.9462.1.S1_at		GhiAffx.9693.1.A1_at				Ghi.3459.1.A1_at	Ghi.6088.2.S1_at		Ghi.5197.1.A1_at
Ghi.9154.1.A1_at	GhiAffx.830.1.S1_at		Ghi.9408.1.S1_at		GhiAffx.9683.1.A1_s_at				Ghi.3465.1.A1_at	Ghi.6088.2.A1_s_at		Ghi.5148.1.S1_x_at
Ghi.9178.3.A1_at	GhiAffx.8275.1.S1_at		Ghi.9359.1.S1_at		GhiAffx.9612.1.S1_at				Ghi.3468.1.A1_at	Ghi.6088.1.S1_s_at		Ghi.5140.1.A1_at
Ghi.9179.3.S1_at	GhiAffx.8242.1.S1_s_at		Ghi.9343.2.S1_s_at		GhiAffx.9513.1.S1_at				Ghi.348.1.S1_at	Ghi.6075.1.S1_s_at		Ghi.5129.1.S1_at
Ghi.9182.3.S1_at	GhiAffx.8198.1.A1_at		Ghi.9327.1.S1_s_at		GhiAffx.9461.1.S1_at				Ghi.350.1.S1_at	Ghi.597.1.S1_at		Ghi.5128.1.A1_at
Ghi.9182.4.S1_at	GhiAffx.8118.1.A1_at		Ghi.9312.3.A1_x_at		GhiAffx.9329.1.S1_at				Ghi.3502.1.A1_at	Ghi.5947.1.S1_s_at		Ghi.5125.1.A1_s_at
Ghi.9184.2.A1_at	GhiAffx.8099.1.A1_s_at		Ghi.9312.2.S1_x_at		GhiAffx.9259.1.S1_at				Ghi.352.1.S1_s_at	Ghi.5893.1.S1_at		Ghi.5108.2.A1_s_at
Ghi.9192.1.S1_s_at	GhiAffx.7960.1.A1_at		Ghi.9312.1.A1_s_at		GhiAffx.9232.1.S1_at				Ghi.3533.3.A1_at	Ghi.5731.1.A1_at		Ghi.5099.1.A1_at
Ghi.9194.2.A1_x_at	GhiAffx.7945.1.S1_at		Ghi.9283.3.A1_at		GhiAffx.9207.1.S1_at				Ghi.3533.3.S1_s_at	Ghi.5727.1.A1_at		Ghi.5012.1.A1_at
Ghi.9233.1.A1_at	GhiAffx.7895.1.S1_x_at		Ghi.928.1.S1_x_at		GhiAffx.9171.1.S1_s_at				Ghi.3540.1.A1_at	Ghi.5662.1.A1_at		Ghi.4975.1.S1_x_at
Ghi.9249.4.A1_at	GhiAffx.7880.1.S1_at		Ghi.9279.2.A1_s_at		GhiAffx.911.1.S1_s_at				Ghi.3541.1.A1_at	Ghi.5506.2.S1_x_at		Ghi.4971.2.A1_s_at
Ghi.9261.2.A1_s_at	GhiAffx.7862.1.A1_at		Ghi.9276.2.A1_at		GhiAffx.9101.1.S1_x_at				Ghi.3544.2.S1_at	Ghi.5506.1.S1_a_at		Ghi.4929.1.S1_at
Ghi.9261.2.S1_s_at	GhiAffx.7807.1.S1_s_at		Ghi.9276.1.S1_at		GhiAffx.8934.1.A1_at				Ghi.3544.3.A1_a_at	Ghi.549.1.S1_at		Ghi.4873.1.A1_at
Ghi.9263.1.A1_a_at	GhiAffx.7786.1.S1_at		Ghi.9263.1.A1_a_at		GhiAffx.8842.1.A1_at				Ghi.3544.3.S1_s_at	Ghi.549.1.A1_at		Ghi.4844.1.S1_s_at
Ghi.9263.5.A1_x_at	GhiAffx.7786.1.A1_s_at		Ghi.9261.2.S1_s_at		GhiAffx.879.1.S1_at				Ghi.3560.1.A1_s_at	Ghi.5481.1.A1_at		Ghi.483.1.S1_s_at
Ghi.9263.5.S1_at	GhiAffx.7784.1.A1_s_at		Ghi.9261.2.A1_s_at		GhiAffx.8735.1.S1_at				Ghi.3560.1.S1_s_at	Ghi.5456.1.A1_s_at		Ghi.4813.1.A1_s_at
Ghi.9276.1.S1_at	GhiAffx.7777.2.S1_s_at		Ghi.9257.3.A1_s_at		GhiAffx.8694.1.S1_a_at				Ghi.3564.1.S1_at	Ghi.5426.1.A1_at		Ghi.4731.1.A1_at
Ghi.9276.2.A1_at	GhiAffx.7737.1.S1_at		Ghi.9249.4.A1_at		GhiAffx.8684.1.S1_s_at				Ghi.3565.2.A1_a_at	Ghi.5420.1.S1_s_at		Ghi.4635.1.A1_x_at
Ghi.9280.3.S1_at	GhiAffx.7736.1.A1_at		Ghi.9210.1.A1_s_at		GhiAffx.8618.1.S1_s_at				Ghi.3566.2.A1_s_at	Ghi.5306.2.A1_at		Ghi.4571.1.A1_at
Ghi.9283.3.A1_at	GhiAffx.7683.2.A1_at		Ghi.9194.2.A1_x_at		GhiAffx.8571.1.S1_s_at				Ghi.3566.2.S1_s_at	Ghi.5298.1.S1_at		Ghi.4438.1.A1_at
Ghi.9312.1.A1_s_at	GhiAffx.7651.1.A1_at		Ghi.9193.2.S1_s_at		GhiAffx.8552.1.S1_at				Ghi.3576.1.S1_s_at	Ghi.5261.1.A1_at		Ghi.4405.1.S1_at
Ghi.9312.2.S1_x_at	GhiAffx.7633.1.S1_s_at		Ghi.9193.2.A1_at		GhiAffx.8542.1.A1_s_at				Ghi.3582.1.A1_s_at	Ghi.5241.1.S1_at		Ghi.4405.1.A1_at
Ghi.9312.3.A1_x_at	GhiAffx.7586.1.S1_s_at		Ghi.9192.1.S1_s_at		GhiAffx.8481.1.S1_at				Ghi.3583.4.A1_s_at	Ghi.5214.1.S1_s_at		Ghi.4370.1.A1_at
Ghi.9343.2.S1_s_at	GhiAffx.7538.1.S1_s_at		Ghi.9187.1.S1_s_at		GhiAffx.8448.1.A1_at				Ghi.3588.2.A1_a_at	Ghi.5214.1.S1_at		Ghi.434.1.S1_at
Ghi.9359.1.S1_at	GhiAffx.7519.1.S1_s_at		Ghi.9182.4.S1_at		GhiAffx.841.2.S1_s_at				Ghi.3588.2.S1_at	Ghi.5201.1.A1_at		Ghi.4305.1.S1_s_at
Ghi.9408.1.S1_at	GhiAffx.7457.1.S1_at		Ghi.9182.3.S1_at		GhiAffx.841.1.S1_x_at				Ghi.3596.3.A1_at	Ghi.5197.1.A1_at		Ghi.4280.1.S1_at
Ghi.9462.1.S1_at	GhiAffx.7440.1.S1_s_at		Ghi.9178.3.S1_at		GhiAffx.839.1.S1_at				Ghi.3596.3.S1_at	Ghi.5148.1.S1_x_at		Ghi.4274.1.S1_at
Ghi.9568.1.S1_at	GhiAffx.7397.1.A1_at		Ghi.9178.3.A1_at		GhiAffx.830.1.S1_at				Ghi.3597.1.S1_at	Ghi.5140.1.A1_at		Ghi.4248.1.S1_s_at
Ghi.9740.2.A1_at	GhiAffx.7371.1.S1_at		Ghi.9175.1.S1_at		GhiAffx.8275.1.S1_at				Ghi.3597.2.A1_s_at	Ghi.5129.1.S1_at		Ghi.4248.1.A1_s_at
Ghi.9910.1.S1_s_at	GhiAffx.7298.1.S1_at		Ghi.9154.1.A1_at		GhiAffx.8242.1.S1_s_at				Ghi.3598.2.A1_at	Ghi.5128.1.A1_at		Ghi.4242.1.S1_at
Ghi.992.1.S1_s_at	GhiAffx.7290.1.S1_at		Ghi.9150.1.S1_at		GhiAffx.8198.1.A1_at				Ghi.3599.2.A1_a_at	Ghi.5125.1.A1_s_at		Ghi.4231.1.S1_at
Ghi.9943.1.S1_at	GhiAffx.7281.1.S1_at		Ghi.9149.4.A1_s_at		GhiAffx.8172.1.S1_s_at				Ghi.3605.1.A1_at	Ghi.5108.2.A1_s_at		Ghi.4064.2.A1_at
GhiAffx.12096.1.A1_at	GhiAffx.7229.1.S1_at		Ghi.9149.3.A1_at		GhiAffx.8118.1.A1_at				Ghi.3605.2.A1_s_at	Ghi.5099.1.A1_at		Ghi.4017.1.A1_at
GhiAffx.12569.1.A1_at	GhiAffx.7202.1.S1_at		Ghi.9149.1.A1_s_at		GhiAffx.8099.1.A1_s_at				Ghi.3608.1.A1_at	Ghi.5012.1.A1_at		Ghi.4011.1.A1_s_at
GhiAffx.12704.1.A1_s_at	GhiAffx.7175.1.S1_at		Ghi.9130.1.A1_s_at		GhiAffx.7960.1.A1_at				Ghi.3615.1.S1_s_at	Ghi.4975.1.S1_x_at		Ghi.3944.1.S1_x_at
GhiAffx.13016.1.S1_x_at	GhiAffx.7173.1.S1_at		Ghi.9123.1.S1_at		GhiAffx.7895.1.S1_x_at				Ghi.3615.2.A1_x_at	Ghi.4971.2.A1_s_at		Ghi.3938.2.S1_s_at
GhiAffx.14660.1.A1_at	GhiAffx.7140.1.S1_a_at		Ghi.9122.1.A1_at		GhiAffx.7880.1.S1_at				Ghi.3615.2.S1_s_at	Ghi.4929.1.S1_at		Ghi.3938.2.A1_at
GhiAffx.15164.1.A1_s_at	GhiAffx.7015.1.A1_s_at		Ghi.9090.1.S1_at		GhiAffx.7808.1.S1_s_at				Ghi.3626.1.A1_at	Ghi.4873.1.A1_at		Ghi.3913.1.S1_at
GhiAffx.1527.1.S1_at	GhiAffx.7011.1.S1_a_at		Ghi.9014.2.A1_at		GhiAffx.7807.1.S1_s_at				Ghi.3635.2.A1_at	Ghi.4844.1.S1_s_at		Ghi.3913.1.A1_x_at
GhiAffx.15865.1.S1_a_at	GhiAffx.6954.1.S1_at		Ghi.8995.1.A1_s_at		GhiAffx.7786.1.S1_at				Ghi.3648.1.A1_at	Ghi.483.1.S1_s_at		Ghi.3888.1.S1_s_at
GhiAffx.1589.36.S1_at	GhiAffx.6933.1.A1_at		Ghi.8977.1.S1_at		GhiAffx.7786.1.A1_s_at				Ghi.3648.2.S1_at	Ghi.4813.1.A1_s_at		Ghi.3870.1.A1_at
GhiAffx.1589.5.S1_at	GhiAffx.6909.1.S1_at		Ghi.8949.1.A1_at		GhiAffx.7744.1.S1_at				Ghi.3657.2.A1_at	Ghi.4731.1.A1_at		Ghi.3814.1.A1_at
GhiAffx.1589.7.S1_at	GhiAffx.6901.1.S1_at		Ghi.8923.1.A1_at		GhiAffx.7742.1.S1_at				Ghi.3662.1.S1_at	Ghi.4635.1.A1_x_at		Ghi.3781.2.S1_at
GhiAffx.1589.94.S1_at	GhiAffx.6855.1.A1_at		Ghi.8889.1.S1_at		GhiAffx.7683.2.A1_at				Ghi.3667.2.A1_s_at	Ghi.4571.1.A1_at		Ghi.3781.2.A1_s_at
GhiAffx.16184.1.S1_at	GhiAffx.6818.1.A1_s_at		Ghi.8885.1.S1_x_at		GhiAffx.7651.1.A1_at				Ghi.3673.1.S1_at	Ghi.4438.1.A1_at		Ghi.3767.1.A1_at
GhiAffx.16292.1.S1_at	GhiAffx.6778.1.A1_s_at		Ghi.8885.1.A1_at		GhiAffx.7633.1.S1_s_at				Ghi.3685.1.S1_at	Ghi.4405.1.S1_at		Ghi.3758.1.S1_at
GhiAffx.16775.1.A1_at	GhiAffx.6771.1.A1_x_at		Ghi.8865.1.S1_at		GhiAffx.7594.2.A1_at				Ghi.3689.2.A1_s_at	Ghi.4405.1.A1_at		Ghi.3758.1.A1_at
GhiAffx.16826.1.S1_at	GhiAffx.6754.1.A1_at		Ghi.8863.1.S1_s_at		GhiAffx.7586.1.S1_s_at				Ghi.3689.2.S1_at	Ghi.4370.1.A1_at		Ghi.3754.1.S1_x_at
GhiAffx.1788.1.S1_at	GhiAffx.6731.1.S1_s_at		Ghi.8863.1.A1_at		GhiAffx.7538.1.S1_s_at				Ghi.3690.1.A1_x_at	Ghi.434.1.S1_at		Ghi.3751.1.S1_s_at
GhiAffx.1868.1.S1_a_at	GhiAffx.673.1.S1_at		Ghi.8858.2.A1_s_at		GhiAffx.7519.1.S1_s_at				Ghi.3694.1.A1_s_at	Ghi.4305.1.S1_s_at		Ghi.3751.1.A1_s_at
GhiAffx.1868.2.A1_at	GhiAffx.6695.1.S1_at		Ghi.8858.1.A1_at		GhiAffx.7502.1.S1_s_at				Ghi.37.1.S1_at	Ghi.4280.1.S1_at		Ghi.3743.1.S1_at
GhiAffx.19500.1.S1_at	GhiAffx.6667.1.A1_s_at		Ghi.8833.2.S1_at		GhiAffx.7457.1.S1_at				Ghi.3701.1.A1_at	Ghi.4274.1.S1_at		Ghi.3690.1.A1_x_at
GhiAffx.19697.1.A1_s_at	GhiAffx.6653.1.A1_at		Ghi.8767.1.S1_s_at		GhiAffx.7433.1.S1_s_at				Ghi.3703.1.A1_at	Ghi.4248.1.S1_s_at		Ghi.3685.1.S1_at
GhiAffx.19899.1.S1_s_at	GhiAffx.6579.1.S1_at		Ghi.8765.1.A1_at		GhiAffx.7427.1.S1_at				Ghi.3705.1.A1_at	Ghi.4248.1.A1_s_at		Ghi.3673.1.S1_at
GhiAffx.19945.1.S1_at	GhiAffx.6505.1.S1_s_at		Ghi.8763.1.A1_x_at		GhiAffx.7397.1.A1_at				Ghi.3718.1.A1_at	Ghi.4242.1.S1_at		Ghi.3597.2.A1_s_at
GhiAffx.21686.1.S1_at	GhiAffx.6505.1.A1_at		Ghi.8762.1.S1_a_at		GhiAffx.7371.1.S1_at				Ghi.3719.1.S1_at	Ghi.4231.1.S1_at		Ghi.3596.3.S1_at
GhiAffx.21819.1.S1_at	GhiAffx.6493.1.A1_at		Ghi.8756.1.A1_at		GhiAffx.7298.1.S1_at				Ghi.3722.1.A1_s_at	Ghi.4227.1.S1_s_at		Ghi.3596.3.A1_at
GhiAffx.22176.1.S1_at	GhiAffx.64249.7.S1_x_at		Ghi.8754.1.A1_at		GhiAffx.7290.1.S1_at				Ghi.3722.1.S1_at	Ghi.4064.2.S1_at		Ghi.3588.2.A1_a_at
GhiAffx.22525.1.A1_at	GhiAffx.6414.1.S1_at		Ghi.8752.1.A1_at		GhiAffx.7281.1.S1_at				Ghi.3726.2.S1_s_at	Ghi.4064.2.A1_at		Ghi.3583.4.A1_s_at
GhiAffx.22659.1.A1_at	GhiAffx.64051.1.A1_at		Ghi.8749.1.S1_at		GhiAffx.7229.1.S1_at				Ghi.3729.1.A1_at	Ghi.4039.1.A1_s_at		Ghi.3565.2.A1_a_at
GhiAffx.22869.1.S1_at	GhiAffx.64021.1.S1_at		Ghi.8745.1.A1_at		GhiAffx.7202.1.S1_at				Ghi.3729.1.A1_s_at	Ghi.4017.1.A1_at		Ghi.3541.1.A1_at
GhiAffx.2316.1.A1_at	GhiAffx.6397.1.A1_at		Ghi.8742.1.A1_at		GhiAffx.7175.1.S1_at				Ghi.373.1.A1_at	Ghi.4011.1.A1_s_at		Ghi.3533.3.S1_s_at
GhiAffx.23161.1.S1_at	GhiAffx.6393.1.S1_at		Ghi.8730.1.A1_at		GhiAffx.7173.1.S1_at				Ghi.373.1.S1_s_at	Ghi.3970.1.A1_at		Ghi.3533.3.A1_at
GhiAffx.2365.1.A1_s_at	GhiAffx.63874.1.S1_at		Ghi.872.1.S1_at		GhiAffx.7140.1.S1_a_at				Ghi.3737.1.A1_at	Ghi.3944.1.S1_x_at		Ghi.3502.1.A1_at
GhiAffx.23700.1.S1_s_at	GhiAffx.63871.1.S1_at		Ghi.8702.1.A1_at		GhiAffx.7102.1.S1_at				Ghi.3738.1.A1_at	Ghi.3938.2.S1_s_at		Ghi.350.1.S1_at
GhiAffx.23788.1.A1_at	GhiAffx.63849.1.S1_at		Ghi.864.1.S1_s_at		GhiAffx.7054.1.S1_at				Ghi.374.1.S1_s_at	Ghi.3938.2.A1_at		Ghi.348.1.S1_at
GhiAffx.24403.1.S1_s_at	GhiAffx.63656.1.S1_at		Ghi.8619.1.A1_at		GhiAffx.7043.1.S1_at				Ghi.3743.1.S1_at	Ghi.3913.1.S1_at		Ghi.3449.1.A1_at
GhiAffx.24586.1.S1_at	GhiAffx.63656.1.A1_at		Ghi.861.1.S1_at		GhiAffx.7015.1.A1_s_at				Ghi.3751.1.A1_s_at	Ghi.3913.1.A1_x_at		Ghi.342.2.A1_at
GhiAffx.24792.1.S1_at	GhiAffx.63639.1.A1_at		Ghi.8603.1.S1_s_at		GhiAffx.7011.1.S1_a_at				Ghi.3751.1.S1_s_at	Ghi.3888.1.S1_s_at		Ghi.342.1.S1_at
GhiAffx.24842.2.A1_a_at	GhiAffx.63571.1.S1_at		Ghi.8584.1.S1_at		GhiAffx.6954.1.S1_at				Ghi.3754.1.S1_x_at	Ghi.3870.1.A1_at		Ghi.3367.1.A1_s_at
GhiAffx.24885.1.S1_at	GhiAffx.63501.1.A1_s_at		Ghi.843.1.A1_a_at		GhiAffx.6933.1.A1_at				Ghi.3758.1.A1_at	Ghi.3814.1.A1_at		Ghi.3312.4.A1_at
GhiAffx.25088.1.A1_s_at	GhiAffx.6350.1.S1_at		Ghi.8388.1.S1_x_at		GhiAffx.6909.1.S1_at				Ghi.3758.1.S1_at	Ghi.3781.2.S1_at		Ghi.3282.1.A1_x_at
GhiAffx.25235.1.A1_at	GhiAffx.63449.1.A1_s_at		Ghi.8373.1.S1_s_at		GhiAffx.6901.1.S1_at				Ghi.3767.1.A1_at	Ghi.3781.2.A1_s_at		Ghi.3270.2.S1_at
GhiAffx.25508.1.S1_at	GhiAffx.63445.1.S1_at		Ghi.8364.1.A1_at		GhiAffx.6855.1.A1_at				Ghi.3770.1.A1_at	Ghi.3767.1.A1_at		Ghi.3263.1.S1_at
GhiAffx.25530.1.A1_at	GhiAffx.63433.1.S1_s_at		Ghi.8335.1.S1_at		GhiAffx.6818.1.A1_s_at				Ghi.3776.1.A1_at	Ghi.3758.1.S1_at		Ghi.3263.1.A1_at
GhiAffx.25651.1.S1_at	GhiAffx.63419.1.S1_at		Ghi.8294.2.S1_at		GhiAffx.6778.1.A1_s_at				Ghi.3776.1.S1_s_at	Ghi.3758.1.A1_at		Ghi.3250.3.S1_at
GhiAffx.25700.1.A1_at	GhiAffx.63393.1.S1_at		Ghi.8290.1.S1_s_at		GhiAffx.6771.1.A1_x_at				Ghi.3781.2.A1_s_at	Ghi.3754.1.S1_x_at		Ghi.3250.1.S1_at
GhiAffx.25920.1.A1_at	GhiAffx.63308.1.S1_at		Ghi.823.1.S1_at		GhiAffx.6766.1.S1_at				Ghi.3781.2.S1_at	Ghi.3751.1.S1_s_at		Ghi.3227.2.S1_at
GhiAffx.26144.1.A1_s_at	GhiAffx.633.1.S1_at		Ghi.8126.1.S1_x_at		GhiAffx.6754.1.A1_at				Ghi.3791.1.A1_s_at	Ghi.3751.1.A1_s_at		Ghi.3215.1.S1_s_at
GhiAffx.26171.1.A1_at	GhiAffx.63079.1.S1_at		Ghi.8116.1.S1_at		GhiAffx.6731.1.S1_s_at				Ghi.3792.1.A1_at	Ghi.3743.1.S1_at		Ghi.3173.1.S1_at
GhiAffx.26539.1.A1_x_at	GhiAffx.63064.1.S1_x_at		Ghi.8092.1.S1_at		GhiAffx.673.1.S1_at				Ghi.3793.1.A1_at	Ghi.3690.1.A1_x_at		Ghi.3154.2.S1_s_at
GhiAffx.26774.1.A1_s_at	GhiAffx.62885.1.S1_s_at		Ghi.807.1.S1_s_at		GhiAffx.6695.1.S1_at				Ghi.3799.1.A1_s_at	Ghi.3685.1.S1_at		Ghi.3154.2.A1_at
GhiAffx.2752.1.S1_at	GhiAffx.62863.1.S1_at		Ghi.806.1.S1_at		GhiAffx.6667.1.A1_s_at				Ghi.3808.1.A1_at	Ghi.3673.1.S1_at		Ghi.3135.1.S1_at
GhiAffx.27778.1.S1_s_at	GhiAffx.62836.1.S1_at		Ghi.8046.1.S1_at		GhiAffx.6653.1.A1_at				Ghi.3808.1.S1_at	Ghi.3597.2.A1_s_at		Ghi.311.2.A1_x_at
GhiAffx.27955.1.S1_s_at	GhiAffx.62774.1.S1_s_at		Ghi.7994.3.A1_at		GhiAffx.6607.1.S1_at				Ghi.3810.1.A1_at	Ghi.3596.3.S1_at		Ghi.3096.2.S1_s_at
GhiAffx.28091.1.S1_at	GhiAffx.6269.1.A1_s_at		Ghi.7994.2.S1_at		GhiAffx.6579.1.S1_at				Ghi.3814.1.A1_at	Ghi.3596.3.A1_at		Ghi.3084.1.S1_s_at
GhiAffx.28265.1.S1_at	GhiAffx.62628.1.S1_s_at		Ghi.7954.3.A1_at		GhiAffx.6505.1.S1_s_at				Ghi.3814.1.S1_at	Ghi.3588.2.A1_a_at		Ghi.3075.1.S1_at
GhiAffx.28270.1.S1_at	GhiAffx.62607.1.S1_at		Ghi.7954.2.S1_at		GhiAffx.6505.1.A1_at				Ghi.3817.3.A1_x_at	Ghi.3583.4.A1_s_at		Ghi.3071.1.S1_s_at
GhiAffx.28839.1.A1_at	GhiAffx.6256.1.S1_s_at		Ghi.7954.1.S1_s_at		GhiAffx.6493.1.A1_at				Ghi.3833.1.S1_at	Ghi.3565.2.A1_a_at		Ghi.306.2.S1_at
GhiAffx.28839.2.S1_at	GhiAffx.62310.1.S1_s_at		Ghi.7941.1.S1_at		GhiAffx.6475.1.A1_at				Ghi.3851.1.A1_at	Ghi.3541.1.A1_at		Ghi.3038.1.A1_s_at
GhiAffx.29470.1.S1_at	GhiAffx.62251.1.S1_at		Ghi.7941.1.A1_at		GhiAffx.6428.1.S1_x_at				Ghi.3858.2.A1_at	Ghi.3533.3.S1_s_at		Ghi.2979.2.A1_at
GhiAffx.29520.1.A1_at	GhiAffx.62199.1.S1_s_at		Ghi.789.1.S1_at		GhiAffx.64249.7.S1_x_at				Ghi.3870.1.A1_at	Ghi.3533.3.A1_at		Ghi.2969.1.S1_at
GhiAffx.31245.2.S1_at	GhiAffx.62164.1.S1_at		Ghi.7881.1.S1_at		GhiAffx.6414.1.S1_at				Ghi.3873.1.A1_at	Ghi.3502.1.A1_at		Ghi.2962.2.S1_at
GhiAffx.31457.1.S1_at	GhiAffx.62131.1.S1_at		Ghi.786.1.S1_s_at		GhiAffx.64051.1.A1_at				Ghi.3873.1.S1_at	Ghi.350.1.S1_at		Ghi.283.1.S1_s_at
GhiAffx.3219.1.S1_at	GhiAffx.61949.1.S1_at		Ghi.7839.3.A1_x_at		GhiAffx.64021.1.S1_at				Ghi.388.1.S1_x_at	Ghi.348.1.S1_at		Ghi.281.2.A1_at
GhiAffx.32199.1.S1_at	GhiAffx.61873.1.S1_at		Ghi.7728.1.S1_at		GhiAffx.6393.1.S1_at				Ghi.388.2.S1_x_at	Ghi.3449.1.A1_at		Ghi.2715.1.A1_at
GhiAffx.32507.1.S1_at	GhiAffx.61757.1.S1_s_at		Ghi.7685.1.S1_at		GhiAffx.63874.1.S1_at				Ghi.3885.2.A1_at	Ghi.342.2.A1_at		Ghi.2580.1.A1_at
GhiAffx.33672.1.S1_at	GhiAffx.61711.1.S1_at		Ghi.7674.1.S1_s_at		GhiAffx.63871.1.S1_at				Ghi.3888.1.S1_s_at	Ghi.342.1.S1_at		Ghi.255.1.S1_at
GhiAffx.33946.1.A1_s_at	GhiAffx.6166.1.S1_at		Ghi.752.2.S1_s_at		GhiAffx.63849.1.S1_at				Ghi.3894.1.A1_at	Ghi.3367.1.A1_s_at		Ghi.241.1.S1_at
GhiAffx.33946.1.S1_at	GhiAffx.61652.1.S1_s_at		Ghi.750.1.A1_s_at		GhiAffx.63656.1.A1_at				Ghi.3903.1.A1_at	Ghi.3312.4.A1_at		Ghi.2258.1.S1_at
GhiAffx.33971.1.S1_at	GhiAffx.61605.1.S1_s_at		Ghi.7411.1.S1_at		GhiAffx.63639.1.A1_at				Ghi.3910.1.A1_at	Ghi.3282.1.A1_x_at		Ghi.1997.2.A1_at
GhiAffx.3411.1.A1_at	GhiAffx.61316.1.S1_at		Ghi.733.1.S1_at		GhiAffx.63571.1.S1_at				Ghi.3913.1.A1_x_at	Ghi.3270.2.S1_at		Ghi.1987.1.S1_a_at
GhiAffx.34156.1.A1_s_at	GhiAffx.61299.1.S1_at		Ghi.721.1.A1_s_at		GhiAffx.63501.1.A1_s_at				Ghi.3913.1.S1_at	Ghi.3263.1.S1_at		Ghi.1963.1.S1_at
GhiAffx.34241.1.A1_s_at	GhiAffx.61237.1.S1_at		Ghi.717.1.S1_at		GhiAffx.6350.1.S1_at				Ghi.392.1.A1_at	Ghi.3263.1.A1_at		Ghi.1936.1.S1_s_at
GhiAffx.34485.1.S1_at	GhiAffx.61137.1.S1_s_at		Ghi.7116.1.S1_at		GhiAffx.63449.1.A1_s_at				Ghi.3938.2.A1_at	Ghi.3250.3.S1_at		Ghi.1915.1.S1_at
GhiAffx.34527.1.A1_at	GhiAffx.61130.1.S1_at		Ghi.7106.1.A1_at		GhiAffx.63445.1.S1_at				Ghi.3938.2.S1_s_at	Ghi.3250.1.S1_at		Ghi.19.1.S1_at
GhiAffx.35253.1.S1_at	GhiAffx.60966.1.S1_at		Ghi.7079.1.S1_at		GhiAffx.63433.1.S1_s_at				Ghi.3944.1.S1_x_at	Ghi.3227.2.S1_at		Ghi.1845.1.S1_at
GhiAffx.36373.1.S1_at	GhiAffx.60926.1.S1_at		Ghi.6982.1.A1_x_at		GhiAffx.63419.1.S1_at				Ghi.3947.1.S1_at	Ghi.3215.1.S1_s_at		Ghi.1739.4.S1_x_at
GhiAffx.3717.1.S1_s_at	GhiAffx.60903.1.S1_at		Ghi.6951.1.S1_x_at		GhiAffx.63308.1.S1_at				Ghi.3958.1.A1_at	Ghi.3173.1.S1_at		Ghi.1739.3.S1_s_at
GhiAffx.37268.1.A1_at	GhiAffx.60836.1.S1_s_at		Ghi.6905.1.S1_x_at		GhiAffx.63298.1.S1_at				Ghi.3961.2.S1_at	Ghi.3154.2.S1_s_at		Ghi.1677.1.S1_at
GhiAffx.37268.1.S1_s_at	GhiAffx.60801.1.S1_at		Ghi.6905.1.A1_x_at		GhiAffx.63150.1.S1_at				Ghi.3962.1.A1_s_at	Ghi.3154.2.A1_at		Ghi.1581.1.S1_at
GhiAffx.3767.1.S1_at	GhiAffx.60651.1.S1_at		Ghi.6901.1.A1_s_at		GhiAffx.6314.3.S1_at				Ghi.3962.1.S1_at	Ghi.3135.1.S1_at		Ghi.1545.1.S1_at
GhiAffx.3821.1.S1_s_at	GhiAffx.60579.1.A1_at		Ghi.6884.1.A1_at		GhiAffx.63079.1.S1_at				Ghi.3969.1.A1_at	Ghi.311.2.A1_x_at		Ghi.1481.1.S1_at
GhiAffx.3890.1.A1_at	GhiAffx.60524.1.S1_at		Ghi.688.1.S1_at		GhiAffx.63064.1.S1_x_at				Ghi.3971.1.S1_at	Ghi.3096.2.S1_s_at		Ghi.1468.1.S1_s_at
GhiAffx.39637.1.A1_s_at	GhiAffx.60468.1.S1_at		Ghi.6859.1.A1_s_at		GhiAffx.62919.1.S1_at				Ghi.3979.1.A1_at	Ghi.3084.1.S1_s_at		Ghi.1441.1.S1_s_at
GhiAffx.39637.1.S1_at	GhiAffx.60436.1.S1_at		Ghi.6836.1.S1_s_at		GhiAffx.6289.1.S1_at				Ghi.3985.1.A1_s_at	Ghi.3075.1.S1_at		Ghi.1407.1.A1_s_at
GhiAffx.40107.1.S1_s_at	GhiAffx.60416.1.S1_at		Ghi.6820.1.A1_at		GhiAffx.6289.1.A1_s_at				Ghi.3985.1.S1_s_at	Ghi.3071.1.S1_s_at		Ghi.1398.1.A1_at
GhiAffx.4036.1.S1_a_at	GhiAffx.60409.1.S1_at		Ghi.6812.1.S1_at		GhiAffx.62885.1.S1_s_at				Ghi.3995.1.A1_s_at	Ghi.306.2.S1_at		Ghi.1392.3.A1_at
GhiAffx.40815.1.S1_at	GhiAffx.60347.1.S1_s_at		Ghi.6808.1.S1_s_at		GhiAffx.62863.1.S1_at				Ghi.3995.3.S1_at	Ghi.3038.1.A1_s_at		Ghi.1338.1.S1_at
GhiAffx.40901.1.S1_at	GhiAffx.60324.1.S1_at		Ghi.6768.1.A1_s_at		GhiAffx.62836.1.S1_at				Ghi.3997.1.A1_at	Ghi.2979.2.A1_at		Ghi.1247.2.S1_s_at
GhiAffx.40976.1.S1_at	GhiAffx.60321.1.S1_x_at		Ghi.6752.1.S1_at		GhiAffx.62774.1.S1_s_at				Ghi.4010.1.A1_at	Ghi.2969.1.S1_at		Ghi.1247.2.A1_x_at
GhiAffx.41278.1.S1_at	GhiAffx.60290.1.S1_s_at		Ghi.6748.1.A1_at		GhiAffx.6269.1.A1_s_at				Ghi.4010.2.S1_at	Ghi.2962.2.S1_at		Ghi.1245.2.S1_s_at
GhiAffx.41299.1.S1_at	GhiAffx.60224.1.S1_s_at		Ghi.6734.1.S1_x_at		GhiAffx.62628.1.S1_s_at				Ghi.4011.1.A1_s_at	Ghi.283.1.S1_s_at		Ghi.1214.1.S1_at
GhiAffx.4169.2.A1_at	GhiAffx.60205.1.S1_at		Ghi.6731.1.A1_at		GhiAffx.62607.1.S1_at				Ghi.4013.1.A1_at	Ghi.281.2.A1_at		Ghi.1182.1.S1_s_at
GhiAffx.41741.1.S1_at	GhiAffx.60203.1.S1_at		Ghi.6704.1.S1_at		GhiAffx.6260.1.A1_at				Ghi.4017.1.A1_at	Ghi.2715.1.A1_at		Ghi.10786.2.S1_s_at
GhiAffx.42005.1.S1_at	GhiAffx.59981.1.S1_s_at		Ghi.6664.1.S1_at		GhiAffx.62564.1.S1_at				Ghi.403.1.A1_at	Ghi.2580.1.A1_at		Ghi.10746.1.S1_s_at
GhiAffx.4205.1.S1_a_at	GhiAffx.59945.1.S1_at		Ghi.6621.1.A1_s_at		GhiAffx.6256.1.S1_s_at				Ghi.403.1.S1_at	Ghi.255.1.S1_at		Ghi.106.1.S1_s_at
GhiAffx.42078.1.S1_at	GhiAffx.5990.1.A1_s_at		Ghi.6612.1.S1_at		GhiAffx.62471.1.S1_at				Ghi.4042.1.A1_at	Ghi.241.1.S1_at		Ghi.10530.1.S1_at
GhiAffx.42284.3.S1_at	GhiAffx.5986.1.S1_at		Ghi.6596.1.S1_at		GhiAffx.62322.1.S1_at				Ghi.4044.1.S1_at	Ghi.2258.1.S1_at		Ghi.10424.1.S1_s_at
GhiAffx.42296.1.S1_at	GhiAffx.59844.1.S1_at		Ghi.6538.1.S1_at		GhiAffx.62310.1.S1_s_at				Ghi.4051.1.A1_at	Ghi.1997.2.A1_at		Ghi.10388.3.S1_at
GhiAffx.42416.1.S1_at	GhiAffx.59753.1.S1_at		Ghi.6536.1.S1_at		GhiAffx.62295.1.S1_at				Ghi.4064.2.A1_at	Ghi.1987.1.S1_a_at		Ghi.10388.2.S1_at
GhiAffx.42788.1.S1_at	GhiAffx.5975.1.S1_x_at		Ghi.6518.3.A1_s_at		GhiAffx.62199.1.S1_s_at				Ghi.4065.1.A1_x_at	Ghi.1963.1.S1_at		Ghi.10329.1.S1_at
GhiAffx.43114.1.S1_s_at	GhiAffx.59727.1.S1_s_at		Ghi.6477.1.S1_at		GhiAffx.62164.1.S1_at				Ghi.4088.1.A1_x_at	Ghi.1936.1.S1_s_at		Ghi.10296.4.A1_s_at
GhiAffx.43681.1.S1_at	GhiAffx.59727.1.A1_at		Ghi.644.1.S1_at		GhiAffx.62104.1.S1_at				Ghi.4099.2.A1_s_at	Ghi.1915.1.S1_at		Ghi.10296.3.S1_x_at
GhiAffx.43699.1.A1_at	GhiAffx.59595.1.S1_s_at		Ghi.6423.1.A1_at		GhiAffx.62009.1.S1_s_at				Ghi.4108.1.S1_s_at	Ghi.19.1.S1_at		Ghi.10296.2.S1_s_at
GhiAffx.43933.1.S1_at	GhiAffx.59512.1.S1_at		Ghi.6408.2.A1_s_at		GhiAffx.61873.1.S1_at				Ghi.4108.2.A1_s_at	Ghi.1845.1.S1_at		Ghi.10172.1.S1_s_at
GhiAffx.44038.1.S1_at	GhiAffx.59389.1.S1_at		Ghi.6408.1.A1_s_at		GhiAffx.61757.1.S1_s_at				Ghi.4108.3.A1_x_at	Ghi.1739.4.S1_x_at		Ghi.1011.1.A1_s_at
GhiAffx.44044.1.S1_at	GhiAffx.5925.1.S1_at		Ghi.6330.2.S1_a_at		GhiAffx.61711.1.S1_at				Ghi.4112.1.A1_at	Ghi.1739.3.S1_s_at		Ghi.10061.1.S1_s_at
GhiAffx.44148.1.S1_at	GhiAffx.592.1.S1_at		Ghi.6317.1.A1_s_at		GhiAffx.61698.1.S1_s_at				Ghi.4112.1.S1_s_at	Ghi.1677.1.S1_at		Ghi.10013.1.A1_s_at
GhiAffx.44360.1.S1_at	GhiAffx.59196.1.S1_at		Ghi.6251.1.A1_at		GhiAffx.6166.1.S1_at				Ghi.4118.1.A1_x_at	Ghi.1581.1.S1_at		GbaAffx.179.1.S1_at
GhiAffx.44610.1.S1_s_at	GhiAffx.5890.1.S1_at		Ghi.6224.1.S1_at		GhiAffx.61652.1.S1_s_at				Ghi.4133.1.A1_at	Ghi.1545.1.S1_at		GarAffx.5818.1.S1_s_at
GhiAffx.45595.1.S1_at	GhiAffx.58336.1.A1_at		Ghi.6141.2.S1_at		GhiAffx.61605.1.S1_s_at				Ghi.415.1.S1_s_at	Ghi.1545.1.A1_s_at		GarAffx.17438.1.S1_s_at
GhiAffx.4592.1.S1_at	GhiAffx.58174.1.S1_at		Ghi.6088.2.S1_at		GhiAffx.61237.1.S1_at				Ghi.4151.1.S1_at	Ghi.1481.1.S1_at
GhiAffx.4618.1.S1_at	GhiAffx.58009.1.S1_at		Ghi.6088.2.A1_s_at		GhiAffx.61137.1.S1_s_at				Ghi.4156.1.S1_s_at	Ghi.1468.1.S1_s_at
GhiAffx.46794.1.S1_at	GhiAffx.5786.1.A1_s_at		Ghi.6088.1.S1_s_at		GhiAffx.61130.1.S1_at				Ghi.4160.1.A1_at	Ghi.1441.1.S1_s_at
GhiAffx.46894.1.A1_at	GhiAffx.5783.1.S1_at		Ghi.6075.1.S1_s_at		GhiAffx.60966.1.S1_at				Ghi.4160.1.S1_at	Ghi.1407.1.A1_s_at
GhiAffx.47045.1.S1_s_at	GhiAffx.57537.1.A1_at		Ghi.597.1.S1_at		GhiAffx.60926.1.S1_at				Ghi.4163.1.S1_at	Ghi.1398.1.A1_at
GhiAffx.47722.1.A1_at	GhiAffx.5728.1.A1_at		Ghi.5947.1.S1_s_at		GhiAffx.60801.1.S1_at				Ghi.4172.1.S1_at	Ghi.1392.3.A1_at
GhiAffx.47722.1.S1_at	GhiAffx.56708.1.S1_at		Ghi.5904.1.S1_at		GhiAffx.60775.1.S1_at				Ghi.4181.1.S1_at	Ghi.1338.1.S1_at
GhiAffx.48492.1.A1_s_at	GhiAffx.56524.1.S1_at		Ghi.5893.1.S1_at		GhiAffx.60651.1.S1_at				Ghi.4182.1.S1_at	Ghi.1247.2.S1_s_at
GhiAffx.48556.1.S1_at	GhiAffx.5627.1.S1_at		Ghi.5790.1.S1_x_at		GhiAffx.60579.1.A1_at				Ghi.4185.1.S1_at	Ghi.1247.2.A1_x_at
GhiAffx.48558.2.S1_x_at	GhiAffx.5521.1.A1_at		Ghi.5777.1.S1_s_at		GhiAffx.60468.1.S1_at				Ghi.4190.1.A1_at	Ghi.1245.2.S1_s_at
GhiAffx.48901.1.S1_at	GhiAffx.53548.1.A1_at		Ghi.5731.1.A1_at		GhiAffx.60436.1.S1_at				Ghi.4190.1.S1_at	Ghi.1214.1.S1_at
GhiAffx.49836.1.S1_at	GhiAffx.53545.1.S1_at		Ghi.5727.1.A1_at		GhiAffx.60416.1.S1_at				Ghi.4197.1.S1_at	Ghi.1182.1.S1_s_at
GhiAffx.49861.2.A1_s_at	GhiAffx.53494.1.S1_s_at		Ghi.5694.1.A1_x_at		GhiAffx.60409.1.S1_at				Ghi.4209.1.A1_x_at	Ghi.10786.2.S1_s_at
GhiAffx.50396.2.S1_s_at	GhiAffx.53469.1.A1_at		Ghi.5662.1.A1_at		GhiAffx.60324.1.S1_at				Ghi.4209.1.S1_s_at	Ghi.10746.1.S1_s_at
GhiAffx.50595.1.A1_at	GhiAffx.53214.1.S1_at		Ghi.5603.1.A1_at		GhiAffx.60321.1.S1_x_at				Ghi.4210.2.S1_s_at	Ghi.106.1.S1_s_at
GhiAffx.5109.1.S1_at	GhiAffx.53154.1.S1_s_at		Ghi.549.1.S1_at		GhiAffx.60290.1.S1_s_at				Ghi.4219.1.S1_s_at	Ghi.10530.1.S1_at
GhiAffx.51644.1.S1_at	GhiAffx.5305.1.S1_at		Ghi.549.1.A1_at		GhiAffx.60224.1.S1_s_at				Ghi.4231.1.S1_at	Ghi.10424.1.S1_s_at
GhiAffx.52772.1.A1_s_at	GhiAffx.5304.1.S1_s_at		Ghi.5481.1.A1_at		GhiAffx.60205.1.S1_at				Ghi.4235.1.S1_at	Ghi.10388.3.S1_at
GhiAffx.56524.1.S1_at	GhiAffx.52955.1.A1_at		Ghi.5456.1.A1_s_at		GhiAffx.60203.1.S1_at				Ghi.4240.1.S1_at	Ghi.10388.2.S1_at
GhiAffx.5828.1.S1_s_at	GhiAffx.52912.1.A1_at		Ghi.5426.1.A1_at		GhiAffx.59981.1.S1_s_at				Ghi.4242.1.S1_at	Ghi.10329.1.S1_at
GhiAffx.592.1.S1_at	GhiAffx.52772.1.A1_s_at		Ghi.533.1.S1_s_at		GhiAffx.5996.1.S1_s_at				Ghi.4246.1.S1_s_at	Ghi.10296.4.A1_s_at
GhiAffx.5925.1.S1_at	GhiAffx.52467.1.S1_s_at		Ghi.5326.1.A1_s_at		GhiAffx.59945.1.S1_at				Ghi.4247.1.A1_at	Ghi.10296.3.S1_x_at
GhiAffx.59753.1.S1_at	GhiAffx.52199.1.S1_at		Ghi.5306.2.A1_at		GhiAffx.5990.1.A1_s_at				Ghi.4247.1.S1_at	Ghi.10296.2.S1_s_at
GhiAffx.5983.1.A1_s_at	GhiAffx.52015.1.S1_at		Ghi.5298.1.S1_at		GhiAffx.5986.1.S1_at				Ghi.4248.1.A1_s_at	Ghi.10172.1.S1_s_at
GhiAffx.5986.1.S1_at	GhiAffx.51987.1.S1_s_at		Ghi.5273.1.A1_at		GhiAffx.59844.1.S1_at				Ghi.4248.1.S1_s_at	Ghi.1011.2.A1_at
GhiAffx.60205.1.S1_at	GhiAffx.51928.1.S1_x_at		Ghi.5261.1.A1_at		GhiAffx.59753.1.S1_at				Ghi.4252.1.S1_x_at	Ghi.1011.1.A1_s_at
GhiAffx.60224.1.S1_s_at	GhiAffx.51913.1.S1_a_at		Ghi.5242.1.S1_at		GhiAffx.5975.1.S1_x_at				Ghi.4263.1.S1_at	Ghi.10061.1.S1_s_at
GhiAffx.60416.1.S1_at	GhiAffx.51644.1.S1_at		Ghi.5241.1.S1_at		GhiAffx.59727.1.S1_s_at				Ghi.4266.1.S1_at	Ghi.10013.1.A1_s_at
GhiAffx.60468.1.S1_at	GhiAffx.51633.1.A1_x_at		Ghi.5201.1.A1_at		GhiAffx.59618.1.S1_at				Ghi.4274.1.S1_at	GbaAffx.179.1.S1_at
GhiAffx.6049.1.A1_at	GhiAffx.5152.1.S1_at		Ghi.5197.1.A1_at		GhiAffx.59595.1.S1_s_at				Ghi.4276.1.S1_at	GarAffx.5818.1.S1_s_at
GhiAffx.6056.1.S1_s_at	GhiAffx.514.1.S1_at		Ghi.5186.1.A1_at		GhiAffx.5954.1.S1_s_at				Ghi.4277.1.S1_x_at	GarAffx.17438.1.S1_s_at
GhiAffx.60801.1.S1_at	GhiAffx.51048.1.A1_s_at		Ghi.518.1.S1_at		GhiAffx.59512.1.S1_at				Ghi.4280.1.S1_at
GhiAffx.61382.1.S1_x_at	GhiAffx.50906.1.S1_at		Ghi.5157.1.S1_s_at		GhiAffx.59389.1.S1_at				Ghi.4286.1.S1_at
GhiAffx.61605.1.S1_s_at	GhiAffx.50664.1.A1_at		Ghi.5148.1.S1_x_at		GhiAffx.59283.1.S1_at				Ghi.4295.1.S1_x_at
GhiAffx.6166.1.S1_at	GhiAffx.50595.1.A1_at		Ghi.5140.1.A1_at		GhiAffx.5925.1.S1_at				Ghi.4298.1.A1_at
GhiAffx.62090.2.S1_a_at	GhiAffx.50543.1.A1_s_at		Ghi.5129.1.S1_at		GhiAffx.59244.1.S1_at				Ghi.4301.1.S1_s_at
GhiAffx.6256.1.S1_s_at	GhiAffx.50485.1.S1_at		Ghi.5128.1.A1_at		GhiAffx.592.1.S1_at				Ghi.4305.1.S1_s_at
GhiAffx.62832.1.S1_at	GhiAffx.5047.2.A1_s_at		Ghi.5125.1.A1_s_at		GhiAffx.59196.1.S1_at				Ghi.4306.1.S1_x_at
GhiAffx.62974.1.S1_s_at	GhiAffx.50429.1.S1_x_at		Ghi.5108.2.A1_s_at		GhiAffx.59051.1.S1_at				Ghi.4330.1.A1_at
GhiAffx.63079.1.S1_at	GhiAffx.50396.2.S1_s_at		Ghi.5099.1.A1_at		GhiAffx.59002.1.S1_at				Ghi.434.1.S1_at
GhiAffx.63445.1.S1_at	GhiAffx.50387.1.S1_at		Ghi.5012.1.A1_at		GhiAffx.5890.1.S1_at				Ghi.4340.1.A1_at
GhiAffx.63581.1.S1_s_at	GhiAffx.50233.1.A1_at		Ghi.501.2.S1_at		GhiAffx.5889.1.A1_s_at				Ghi.4370.1.A1_at
GhiAffx.63632.1.S1_at	GhiAffx.50107.1.S1_at		Ghi.4991.1.A1_at		GhiAffx.58668.1.A1_s_at				Ghi.4405.1.A1_at
GhiAffx.63874.1.S1_at	GhiAffx.49994.1.A1_s_at		Ghi.4983.1.A1_at		GhiAffx.58369.1.A1_at				Ghi.4405.1.S1_at
GhiAffx.6403.1.S1_s_at	GhiAffx.49983.1.S1_at		Ghi.4975.1.S1_x_at		GhiAffx.58336.1.A1_at				Ghi.4417.1.A1_at
GhiAffx.64116.1.S1_at	GhiAffx.49963.1.S1_s_at		Ghi.4971.2.A1_s_at		GhiAffx.58305.1.S1_s_at				Ghi.4425.2.A1_x_at
GhiAffx.6493.1.A1_at	GhiAffx.49962.1.A1_at		Ghi.4929.1.S1_at		GhiAffx.58174.1.S1_at				Ghi.443.2.A1_x_at
GhiAffx.6505.1.S1_s_at	GhiAffx.49958.1.A1_at		Ghi.4873.1.A1_at		GhiAffx.58009.1.S1_at				Ghi.4438.1.A1_at
GhiAffx.6667.1.A1_s_at	GhiAffx.49861.2.A1_s_at		Ghi.4844.1.S1_s_at		GhiAffx.5786.1.A1_s_at				Ghi.4444.1.A1_at
GhiAffx.673.1.S1_at	GhiAffx.49705.1.A1_s_at		Ghi.483.1.S1_s_at		GhiAffx.5783.1.S1_at				Ghi.4468.1.A1_s_at
GhiAffx.6784.1.A1_at	GhiAffx.49677.1.S1_at		Ghi.4821.1.S1_s_at		GhiAffx.57664.1.A1_s_at				Ghi.4468.1.S1_s_at
GhiAffx.6954.1.S1_at	GhiAffx.49677.1.A1_at		Ghi.4813.1.A1_s_at		GhiAffx.57567.1.S1_s_at				Ghi.4474.1.A1_at
GhiAffx.7015.1.A1_s_at	GhiAffx.49595.1.S1_at		Ghi.4731.1.A1_at		GhiAffx.5728.1.A1_at				Ghi.4482.1.A1_at
GhiAffx.7298.1.S1_at	GhiAffx.49418.1.A1_s_at		Ghi.4711.1.A1_at		GhiAffx.56708.1.S1_at				Ghi.4492.1.A1_at
GhiAffx.7363.1.S1_at	GhiAffx.49393.1.S1_at		Ghi.4635.1.A1_x_at		GhiAffx.56524.1.S1_at				Ghi.4495.1.A1_s_at
GhiAffx.7397.1.A1_at	GhiAffx.49391.1.S1_s_at		Ghi.4577.1.S1_x_at		GhiAffx.56308.1.S1_at				Ghi.4519.1.A1_x_at
GhiAffx.7519.1.S1_s_at	GhiAffx.49242.1.S1_at		Ghi.4571.1.A1_at		GhiAffx.5627.1.S1_at				Ghi.4524.1.A1_s_at
GhiAffx.7633.1.S1_s_at	GhiAffx.49111.1.S1_at		Ghi.4512.1.A1_x_at		GhiAffx.5521.1.A1_at				Ghi.4529.1.A1_s_at
GhiAffx.7683.2.A1_at	GhiAffx.48901.1.S1_at		Ghi.4438.1.A1_at		GhiAffx.54464.1.S1_at				Ghi.4530.1.A1_s_at
GhiAffx.7727.1.A1_at	GhiAffx.48558.2.S1_x_at		Ghi.4405.1.S1_at		GhiAffx.54054.1.A1_at				Ghi.4537.1.A1_at
GhiAffx.7880.1.S1_at	GhiAffx.48558.1.S1_x_at		Ghi.4405.1.A1_at		GhiAffx.53828.1.A1_at				Ghi.4540.1.A1_at
GhiAffx.8242.1.S1_s_at	GhiAffx.48556.1.S1_at		Ghi.4370.1.A1_at		GhiAffx.53661.1.S1_s_at				Ghi.4548.2.S1_s_at
GhiAffx.8275.1.S1_at	GhiAffx.48492.1.A1_s_at		Ghi.434.1.S1_at		GhiAffx.53548.1.A1_at				Ghi.4565.1.S1_s_at
GhiAffx.830.1.S1_at	GhiAffx.48455.1.S1_at		Ghi.4305.1.S1_s_at		GhiAffx.53494.1.S1_s_at				Ghi.4571.1.A1_at
GhiAffx.879.1.S1_at	GhiAffx.48166.1.S1_at		Ghi.4299.1.S1_s_at		GhiAffx.53469.1.A1_at				Ghi.4572.1.A1_at
Gra.1008.2.A1_s_at	GhiAffx.48147.1.S1_at		Ghi.4285.1.S1_x_at		GhiAffx.53295.1.A1_at				Ghi.4583.1.A1_at
Gra.108.2.A1_x_at	GhiAffx.47930.1.S1_at		Ghi.4280.1.S1_at		GhiAffx.53214.1.S1_at				Ghi.4592.1.A1_x_at
Gra.108.2.S1_s_at	GhiAffx.47898.1.S1_at		Ghi.4274.1.S1_at		GhiAffx.53154.1.S1_s_at				Ghi.4598.1.A1_at
Gra.1108.2.S1_s_at	GhiAffx.47887.1.A1_at		Ghi.4248.1.S1_s_at		GhiAffx.5305.1.S1_at				Ghi.46.3.S1_s_at
Gra.1221.1.A1_at	GhiAffx.47722.1.S1_at		Ghi.4248.1.A1_s_at		GhiAffx.5304.1.S1_s_at				Ghi.4635.1.A1_x_at
Gra.124.1.S1_s_at	GhiAffx.47722.1.A1_at		Ghi.4242.1.S1_at		GhiAffx.52955.1.A1_at				Ghi.4636.1.A1_s_at
Gra.1705.1.A1_s_at	GhiAffx.47674.1.S1_at		Ghi.4231.1.S1_at		GhiAffx.52912.1.A1_at				Ghi.4643.1.A1_s_at
Gra.1723.1.A1_at	GhiAffx.47674.1.A1_at		Ghi.4165.1.S1_at		GhiAffx.52772.1.A1_s_at				Ghi.4646.1.A1_at
Gra.1742.1.A1_s_at	GhiAffx.47649.1.S1_at		Ghi.4165.1.A1_at		GhiAffx.52579.1.S1_at				Ghi.4650.1.A1_x_at
Gra.1783.1.A1_s_at	GhiAffx.476.1.A1_at		Ghi.4064.2.A1_at		GhiAffx.52549.2.A1_at				Ghi.4651.1.A1_a_at
Gra.2050.1.S1_s_at	GhiAffx.4741.1.S1_s_at		Ghi.4017.1.A1_at		GhiAffx.52467.1.S1_s_at				Ghi.4651.2.A1_s_at
Gra.2105.1.A1_s_at	GhiAffx.4738.1.S1_at		Ghi.4011.1.A1_s_at		GhiAffx.52422.1.S1_at				Ghi.4687.1.A1_s_at
Gra.222.1.A1_s_at	GhiAffx.47261.1.S1_s_at		Ghi.397.1.S1_s_at		GhiAffx.52249.1.S1_at				Ghi.4695.1.A1_at
Gra.2239.1.S1_s_at	GhiAffx.47045.1.S1_s_at		Ghi.3944.1.S1_x_at		GhiAffx.52199.1.S1_at				Ghi.4715.1.A1_at
Gra.2509.2.S1_s_at	GhiAffx.46997.1.S1_s_at		Ghi.3940.1.A1_s_at		GhiAffx.52015.1.S1_at				Ghi.4727.1.A1_at
Gra.2561.1.S1_s_at	GhiAffx.46894.1.A1_at		Ghi.3938.2.S1_s_at		GhiAffx.51928.1.S1_x_at				Ghi.4731.1.A1_at
Gra.2627.1.S1_s_at	GhiAffx.46892.1.S1_at		Ghi.3938.2.A1_at		GhiAffx.51913.1.S1_a_at				Ghi.4744.1.A1_at
Gra.2665.1.S1_s_at	GhiAffx.46892.1.A1_at		Ghi.3913.1.S1_at		GhiAffx.519.1.S1_s_at				Ghi.4745.1.S1_at
Gra.2744.1.S1_s_at	GhiAffx.46794.1.S1_at		Ghi.3913.1.A1_x_at		GhiAffx.51644.1.S1_at				Ghi.4748.1.A1_at
Gra.2763.1.S1_s_at	GhiAffx.46593.1.S1_x_at		Ghi.3901.1.S1_at		GhiAffx.51643.1.S1_at				Ghi.4791.2.S1_at
Gra.2771.1.A1_at	GhiAffx.46547.1.S1_at		Ghi.3888.1.S1_s_at		GhiAffx.51633.1.A1_x_at				Ghi.4792.1.A1_at
Gra.2773.1.S1_s_at	GhiAffx.46536.1.A1_at		Ghi.3870.1.A1_at		GhiAffx.5152.1.S1_at				Ghi.4794.1.A1_x_at
Gra.2911.1.S1_at	GhiAffx.46284.1.S1_s_at		Ghi.3814.1.A1_at		GhiAffx.514.1.S1_at				Ghi.4795.1.A1_s_at
Gra.2938.2.A1_at	GhiAffx.46186.1.S1_s_at		Ghi.3781.2.S1_at		GhiAffx.51048.1.A1_s_at				Ghi.4810.1.A1_at
Gra.2948.2.S1_at	GhiAffx.4618.1.S1_at		Ghi.3781.2.A1_s_at		GhiAffx.5103.1.S1_at				Ghi.4813.1.A1_s_at
Gra.2961.2.A1_x_at	GhiAffx.4592.1.S1_at		Ghi.3767.1.A1_at		GhiAffx.50906.1.S1_at				Ghi.4823.1.A1_s_at
Gra.3022.1.A1_s_at	GhiAffx.45819.1.S1_at		Ghi.3758.1.S1_at		GhiAffx.50664.1.A1_at				Ghi.483.1.S1_s_at
Gra.308.1.A1_s_at	GhiAffx.45595.1.S1_at		Ghi.3758.1.A1_at		GhiAffx.50595.1.A1_at				Ghi.4841.1.A1_at
Gra.328.1.S1_s_at	GhiAffx.45058.1.A1_s_at		Ghi.3754.1.S1_x_at		GhiAffx.50590.1.S1_at				Ghi.4844.1.S1_s_at
Gra.389.1.S1_at	GhiAffx.44824.1.A1_s_at		Ghi.3751.1.S1_s_at		GhiAffx.50543.1.A1_s_at				Ghi.4868.2.S1_at
Gra.39.1.A1_a_at	GhiAffx.44812.1.A1_at		Ghi.3751.1.A1_s_at		GhiAffx.50525.1.S1_at				Ghi.4872.1.A1_at
Gra.425.1.A1_s_at	GhiAffx.44758.1.S1_at		Ghi.3743.1.S1_at		GhiAffx.50506.1.A1_at				Ghi.4873.1.A1_at
Gra.463.1.A1_s_at	GhiAffx.44666.1.S1_at		Ghi.3743.1.A1_at		GhiAffx.50485.1.S1_at				Ghi.4879.1.A1_s_at
Gra.562.1.A1_s_at	GhiAffx.44610.1.S1_s_at		Ghi.3725.1.A1_x_at		GhiAffx.50485.1.A1_at				Ghi.4880.1.A1_at
Gra.610.1.S1_x_at	GhiAffx.44463.1.S1_at		Ghi.3716.4.A1_x_at		GhiAffx.5047.2.A1_s_at				Ghi.4881.2.S1_x_at
Gra.610.2.A1_at	GhiAffx.44360.1.S1_at		Ghi.3716.1.A1_at		GhiAffx.50429.1.S1_x_at				Ghi.4896.1.A1_at
Gra.63.1.A1_s_at	GhiAffx.44195.1.S1_at		Ghi.3693.1.S1_at		GhiAffx.50396.2.S1_s_at				Ghi.4896.2.S1_at
Gra.689.1.S1_a_at	GhiAffx.44184.1.S1_a_at		Ghi.3690.1.A1_x_at		GhiAffx.50387.1.S1_at				Ghi.4902.1.A1_x_at
Gra.70.1.S1_s_at	GhiAffx.44179.1.S1_at		Ghi.3685.1.S1_at		GhiAffx.50303.1.A1_x_at				Ghi.4902.3.A1_x_at
Gra.740.1.S1_s_at	GhiAffx.44148.1.S1_at		Ghi.3679.2.A1_s_at		GhiAffx.50233.1.A1_at				Ghi.4907.1.A1_at
Gra.746.1.A1_s_at	GhiAffx.44139.1.S1_at		Ghi.3673.1.S1_at		GhiAffx.5018.1.S1_at				Ghi.4909.1.A1_s_at
Gra.994.2.S1_s_at	GhiAffx.44076.1.A1_at		Ghi.3653.1.S1_s_at		GhiAffx.50107.1.S1_at				Ghi.4926.1.A1_at
GraAffx.13239.1.A1_s_at	GhiAffx.44044.1.S1_at		Ghi.3597.2.A1_s_at		GhiAffx.49994.1.A1_s_at				Ghi.4929.1.S1_at
GraAffx.13769.1.S1_at	GhiAffx.44038.1.S1_at		Ghi.3596.3.S1_at		GhiAffx.49965.1.S1_at				Ghi.4936.1.A1_x_at
GraAffx.15714.1.S1_s_at	GhiAffx.43933.1.S1_at		Ghi.3596.3.A1_at		GhiAffx.49962.1.A1_at				Ghi.495.1.S1_at
GraAffx.16151.2.A1_s_at	GhiAffx.43841.1.S1_s_at		Ghi.3588.2.A1_a_at		GhiAffx.49958.1.S1_at				Ghi.4960.1.A1_s_at
GraAffx.16365.1.S1_s_at	GhiAffx.43795.1.S1_at		Ghi.3583.4.A1_s_at		GhiAffx.49958.1.A1_at				Ghi.4960.2.A1_s_at
GraAffx.16550.1.S1_x_at	GhiAffx.43784.1.S1_s_at		Ghi.3583.2.S1_a_at		GhiAffx.49923.1.A1_x_at				Ghi.497.1.S1_at
GraAffx.16567.1.A1_x_at	GhiAffx.43773.1.S1_at		Ghi.3565.2.A1_a_at		GhiAffx.49861.2.A1_s_at				Ghi.4971.2.A1_s_at
GraAffx.20781.1.S1_s_at	GhiAffx.43699.1.A1_at		Ghi.3541.2.S1_x_at		GhiAffx.4979.1.A1_at				Ghi.4972.1.A1_x_at
GraAffx.2161.1.S1_s_at	GhiAffx.43681.1.S1_at		Ghi.3541.1.A1_at		GhiAffx.49733.1.A1_s_at				Ghi.4972.2.A1_x_at
GraAffx.23160.1.S1_s_at	GhiAffx.43655.1.S1_at		Ghi.3533.3.S1_s_at		GhiAffx.49705.1.A1_s_at				Ghi.4975.1.S1_x_at
GraAffx.24598.2.A1_s_at	GhiAffx.43638.1.S1_at		Ghi.3533.3.A1_at		GhiAffx.49677.1.A1_at				Ghi.4975.2.S1_x_at
GraAffx.26145.1.S1_x_at	GhiAffx.43609.1.S1_a_at		Ghi.3502.1.A1_at		GhiAffx.49675.1.S1_at				Ghi.4994.1.A1_s_at
GraAffx.27650.1.A1_s_at	GhiAffx.43597.1.S1_s_at		Ghi.350.1.S1_at		GhiAffx.49595.1.S1_at				Ghi.5007.1.A1_at
GraAffx.28085.2.A1_at	GhiAffx.43550.1.A1_s_at		Ghi.3480.1.S1_at		GhiAffx.49534.1.A1_s_at				Ghi.5012.1.A1_at
GraAffx.28264.1.A1_s_at	GhiAffx.4354.1.S1_at		Ghi.348.1.S1_at		GhiAffx.49393.1.S1_at				Ghi.502.1.S1_at
GraAffx.28447.1.A1_s_at	GhiAffx.43507.1.S1_s_at		Ghi.3454.1.S1_at		GhiAffx.49391.1.S1_s_at				Ghi.5020.1.A1_s_at
GraAffx.28971.2.A1_at	GhiAffx.43449.1.S1_at		Ghi.3449.1.A1_at		GhiAffx.49300.1.S1_s_at				Ghi.5035.1.A1_at
GraAffx.29618.1.A1_a_at	GhiAffx.43430.1.S1_at		Ghi.342.2.A1_at		GhiAffx.49242.1.S1_at				Ghi.5044.1.A1_s_at
GraAffx.31660.1.A1_at	GhiAffx.43409.1.S1_at		Ghi.342.1.S1_at		GhiAffx.49111.1.S1_at				Ghi.5045.1.A1_at
GraAffx.3175.1.S1_at	GhiAffx.43407.1.S1_at		Ghi.3389.1.A1_s_at		GhiAffx.4905.1.S1_at				Ghi.5046.1.A1_s_at
GraAffx.31884.1.S1_s_at	GhiAffx.43393.1.A1_at		Ghi.3367.1.A1_s_at		GhiAffx.48901.1.S1_at				Ghi.5055.1.S1_at
GraAffx.34081.1.S1_at	GhiAffx.43282.1.S1_s_at		Ghi.3312.4.A1_at		GhiAffx.48884.1.S1_at				Ghi.5064.1.A1_x_at
GraAffx.8537.8.S1_s_at	GhiAffx.43239.1.S1_at		Ghi.3284.1.S1_s_at		GhiAffx.48816.1.S1_at				Ghi.5073.1.A1_at
GraAffx.8554.1.S1_s_at	GhiAffx.4320.1.S1_at		Ghi.3282.1.A1_x_at		GhiAffx.48558.2.S1_x_at				Ghi.5075.1.A1_at
GraAffx.8654.1.S1_s_at	GhiAffx.43145.1.S1_a_at		Ghi.3270.2.S1_at		GhiAffx.48558.1.S1_x_at				Ghi.5080.1.A1_at
GraAffx.9604.1.S1_s_at	GhiAffx.43114.1.S1_s_at		Ghi.3270.2.A1_at		GhiAffx.48556.1.S1_at				Ghi.5083.1.A1_s_at
GraAffx.9655.1.S1_s_at	GhiAffx.43014.1.A1_s_at		Ghi.3270.1.A1_a_at		GhiAffx.48492.1.A1_s_at				Ghi.5088.1.A1_s_at
	GhiAffx.42751.1.S1_at		Ghi.3263.1.S1_at		GhiAffx.48254.1.S1_s_at				Ghi.5089.1.A1_s_at
	GhiAffx.42721.2.S1_at		Ghi.3263.1.A1_at		GhiAffx.48166.1.S1_at				Ghi.5099.1.A1_at
	GhiAffx.42419.1.S1_at		Ghi.3250.3.S1_at		GhiAffx.48147.1.S1_at				Ghi.5108.2.A1_s_at
	GhiAffx.42302.1.S1_at		Ghi.3250.1.S1_at		GhiAffx.47930.1.S1_at				Ghi.5109.1.A1_at
	GhiAffx.42296.1.S1_at		Ghi.3227.2.S1_at		GhiAffx.47722.1.S1_at				Ghi.5114.1.A1_at
	GhiAffx.42284.3.S1_at		Ghi.3227.1.A1_at		GhiAffx.47722.1.A1_at				Ghi.5120.1.A1_at
	GhiAffx.42249.1.S1_s_at		Ghi.3216.4.A1_s_at		GhiAffx.47674.1.S1_at				Ghi.5125.1.A1_s_at
	GhiAffx.42137.1.S1_at		Ghi.3215.1.S1_s_at		GhiAffx.47674.1.A1_at				Ghi.5128.1.A1_at
	GhiAffx.42090.1.S1_at		Ghi.3197.1.A1_at		GhiAffx.476.1.A1_at				Ghi.5129.1.S1_at
	GhiAffx.42078.1.S1_at		Ghi.3196.2.S1_at		GhiAffx.4741.1.S1_s_at				Ghi.5140.1.A1_at
	GhiAffx.42060.1.A1_at		Ghi.3196.2.A1_at		GhiAffx.4738.1.S1_at				Ghi.5148.1.S1_x_at
	GhiAffx.41917.1.S1_at		Ghi.3173.1.S1_at		GhiAffx.47261.1.S1_s_at				Ghi.515.1.A1_s_at
	GhiAffx.41741.1.S1_at		Ghi.3154.2.S1_s_at		GhiAffx.47045.1.S1_s_at				Ghi.5154.1.A1_s_at
	GhiAffx.41738.1.A1_at		Ghi.3154.2.A1_at		GhiAffx.46997.1.S1_s_at				Ghi.5183.1.A1_at
	GhiAffx.4169.2.A1_at		Ghi.3135.1.S1_at		GhiAffx.46894.1.A1_at				Ghi.5183.2.A1_x_at
	GhiAffx.41632.1.S1_at		Ghi.3126.2.A1_at		GhiAffx.46892.1.S1_at				Ghi.5190.1.S1_s_at
	GhiAffx.41525.1.S1_at		Ghi.311.2.A1_x_at		GhiAffx.46892.1.A1_at				Ghi.5197.1.A1_at
	GhiAffx.41486.1.S1_at		Ghi.3096.2.S1_s_at		GhiAffx.46794.1.S1_at				Ghi.520.1.S1_at
	GhiAffx.41449.1.S1_at		Ghi.3084.1.S1_s_at		GhiAffx.46685.1.S1_s_at				Ghi.5201.1.A1_at
	GhiAffx.41414.1.A1_at		Ghi.3075.1.S1_at		GhiAffx.46593.1.S1_x_at				Ghi.5204.1.A1_at
	GhiAffx.41372.1.S1_at		Ghi.3071.1.S1_s_at		GhiAffx.46547.1.S1_at				Ghi.5233.1.A1_a_at
	GhiAffx.41350.1.S1_at		Ghi.306.2.S1_at		GhiAffx.46536.1.A1_at				Ghi.5240.1.A1_at
	GhiAffx.41299.1.S1_at		Ghi.3038.1.A1_s_at		GhiAffx.46411.1.S1_at				Ghi.5241.1.S1_at
	GhiAffx.41278.1.S1_at		Ghi.2979.2.A1_at		GhiAffx.46311.1.S1_at				Ghi.5256.1.A1_x_at
	GhiAffx.41045.1.S1_at		Ghi.2969.1.S1_at		GhiAffx.46284.1.S1_s_at				Ghi.5261.1.A1_at
	GhiAffx.41021.1.S1_s_at		Ghi.2962.2.S1_at		GhiAffx.46186.1.S1_s_at				Ghi.5266.1.A1_x_at
	GhiAffx.40976.1.S1_at		Ghi.29.1.S1_at		GhiAffx.4618.1.S1_at				Ghi.5287.1.S1_s_at
	GhiAffx.40901.1.S1_at		Ghi.2840.3.S1_s_at		GhiAffx.4592.1.S1_at				Ghi.5291.1.S1_s_at
	GhiAffx.40878.1.S1_s_at		Ghi.283.1.S1_s_at		GhiAffx.45715.1.S1_at				Ghi.5298.1.S1_at
	GhiAffx.40839.1.S1_at		Ghi.281.2.A1_at		GhiAffx.45595.1.S1_at				Ghi.5306.2.A1_at
	GhiAffx.40824.1.A1_at		Ghi.2715.1.A1_at		GhiAffx.45058.1.A1_s_at				Ghi.5341.1.A1_at
	GhiAffx.40815.1.S1_at		Ghi.2608.2.A1_at		GhiAffx.44812.1.A1_at				Ghi.5353.1.A1_s_at
	GhiAffx.4078.1.S1_s_at		Ghi.2580.1.S1_s_at		GhiAffx.44758.1.S1_at				Ghi.538.1.S1_at
	GhiAffx.40721.1.S1_at		Ghi.2580.1.A1_at		GhiAffx.44754.1.S1_at				Ghi.5388.1.A1_at
	GhiAffx.40671.1.A1_s_at		Ghi.255.1.S1_at		GhiAffx.44719.1.S1_at				Ghi.54.1.S1_at
	GhiAffx.40637.2.S1_at		Ghi.241.1.S1_at		GhiAffx.44666.1.S1_at				Ghi.5410.2.A1_at
	GhiAffx.40637.2.A1_at		Ghi.2258.1.S1_at		GhiAffx.44610.1.S1_s_at				Ghi.5418.1.A1_at
	GhiAffx.40508.1.A1_s_at		Ghi.1999.1.A1_s_at		GhiAffx.44571.1.S1_at				Ghi.5425.1.A1_at
	GhiAffx.4043.12.A1_s_at		Ghi.1997.2.A1_at		GhiAffx.44558.1.S1_s_at				Ghi.5426.1.A1_at
	GhiAffx.4043.10.S1_at		Ghi.1987.1.S1_a_at		GhiAffx.44463.1.S1_at				Ghi.5442.2.S1_at
	GhiAffx.40427.1.S1_at		Ghi.1963.1.S1_at		GhiAffx.44360.1.S1_at				Ghi.5448.1.A1_at
	GhiAffx.4036.1.S1_a_at		Ghi.1936.1.S1_s_at		GhiAffx.44275.1.S1_at				Ghi.5453.1.S1_s_at
	GhiAffx.40354.1.S1_at		Ghi.1915.1.S1_at		GhiAffx.44195.1.S1_at				Ghi.5453.3.A1_at
	GhiAffx.40335.1.S1_at		Ghi.19.1.S1_at		GhiAffx.44179.1.S1_at				Ghi.5456.1.A1_s_at
	GhiAffx.40311.1.A1_s_at		Ghi.1889.1.S1_at		GhiAffx.44148.1.S1_at				Ghi.5465.1.A1_at
	GhiAffx.40305.1.S1_s_at		Ghi.1845.1.S1_at		GhiAffx.44139.1.S1_at				Ghi.5478.1.A1_at
	GhiAffx.40297.1.A1_at		Ghi.1830.1.S1_at		GhiAffx.44076.1.A1_at				Ghi.5481.1.A1_at
	GhiAffx.40204.1.A1_at		Ghi.1739.4.S1_x_at		GhiAffx.44044.1.S1_at				Ghi.5482.1.A1_at
	GhiAffx.40131.1.S1_at		Ghi.1739.3.S1_s_at		GhiAffx.44038.1.S1_at				Ghi.5486.1.A1_s_at
	GhiAffx.40129.1.A1_at		Ghi.1677.1.S1_at		GhiAffx.43933.1.S1_at				Ghi.549.1.A1_at
	GhiAffx.40107.1.S1_s_at		Ghi.162.1.S1_s_at		GhiAffx.43841.1.S1_s_at				Ghi.549.1.S1_at
	GhiAffx.39985.1.A1_at		Ghi.1581.1.S1_at		GhiAffx.43795.1.S1_at				Ghi.5518.1.A1_at
	GhiAffx.39930.1.S1_at		Ghi.1569.1.S1_at		GhiAffx.43784.1.S1_s_at				Ghi.5518.1.S1_x_at
	GhiAffx.39736.1.S1_at		Ghi.1545.1.S1_at		GhiAffx.43773.1.S1_at				Ghi.5534.1.A1_at
	GhiAffx.39722.1.A1_at		Ghi.1481.1.S1_at		GhiAffx.43699.1.A1_at				Ghi.5539.1.A1_at
	GhiAffx.39637.1.S1_at		Ghi.1468.1.S1_s_at		GhiAffx.43681.1.S1_at				Ghi.5547.1.A1_at
	GhiAffx.39637.1.A1_s_at		Ghi.1441.1.S1_s_at		GhiAffx.43638.1.S1_at				Ghi.5549.1.A1_x_at
	GhiAffx.39469.1.A1_at		Ghi.1407.1.A1_s_at		GhiAffx.43609.1.S1_a_at				Ghi.5556.1.A1_at
	GhiAffx.39417.1.A1_at		Ghi.1402.2.S1_at		GhiAffx.43597.1.S1_s_at				Ghi.5565.2.S1_a_at
	GhiAffx.39312.1.S1_at		Ghi.1398.1.A1_at		GhiAffx.43550.1.A1_s_at				Ghi.5565.7.A1_x_at
	GhiAffx.39312.1.A1_at		Ghi.1392.3.A1_at		GhiAffx.4354.1.S1_at				Ghi.5568.1.A1_at
	GhiAffx.3905.1.S1_a_at		Ghi.1385.1.A1_s_at		GhiAffx.43507.1.S1_s_at				Ghi.5573.1.A1_at
	GhiAffx.3890.1.A1_at		Ghi.1338.1.S1_at		GhiAffx.43449.1.S1_at				Ghi.558.1.S1_at
	GhiAffx.3828.1.A1_at		Ghi.1247.2.S1_s_at		GhiAffx.43430.1.S1_at				Ghi.5591.1.A1_x_at
	GhiAffx.3821.1.S1_s_at		Ghi.1247.2.A1_x_at		GhiAffx.43407.1.S1_at				Ghi.5595.1.A1_s_at
	GhiAffx.3804.1.S1_s_at		Ghi.1245.2.S1_s_at		GhiAffx.43393.1.A1_at				Ghi.5601.1.A1_at
	GhiAffx.3765.1.A1_s_at		Ghi.1214.1.S1_at		GhiAffx.43145.1.S1_a_at				Ghi.5646.1.A1_s_at
	GhiAffx.37564.1.S1_at		Ghi.1182.1.S1_s_at		GhiAffx.43114.1.S1_s_at				Ghi.5655.1.A1_s_at
	GhiAffx.37268.1.S1_s_at		Ghi.1127.4.S1_x_at		GhiAffx.43038.1.S1_at				Ghi.5662.1.A1_at
	GhiAffx.37268.1.A1_at		Ghi.1127.4.A1_at		GhiAffx.43014.1.A1_s_at				Ghi.5677.1.A1_at
	GhiAffx.37193.1.A1_s_at		Ghi.1127.2.A1_x_at		GhiAffx.42944.1.S1_at				Ghi.5684.1.A1_at
	GhiAffx.37173.1.A1_at		Ghi.1127.1.S1_at		GhiAffx.42807.1.A1_at				Ghi.5693.2.S1_s_at
	GhiAffx.3717.1.S1_s_at		Ghi.1118.1.S1_s_at		GhiAffx.42751.1.S1_at				Ghi.5703.1.A1_at
	GhiAffx.3708.1.A1_s_at		Ghi.1092.3.S1_s_at		GhiAffx.42556.1.S1_at				Ghi.572.1.S1_x_at
	GhiAffx.37.1.S1_at		Ghi.1092.1.A1_x_at		GhiAffx.4248.1.S1_at				Ghi.5727.1.A1_at
	GhiAffx.36892.1.S1_at		Ghi.10786.2.S1_s_at		GhiAffx.42472.1.S1_s_at				Ghi.5731.1.A1_at
	GhiAffx.36373.1.S1_at		Ghi.10746.1.S1_s_at		GhiAffx.42419.1.S1_at				Ghi.5736.1.A1_s_at
	GhiAffx.36353.1.S1_at		Ghi.1074.1.S1_s_at		GhiAffx.42407.1.S1_at				Ghi.5779.1.S1_at
	GhiAffx.35687.1.A1_s_at		Ghi.10620.1.S1_at		GhiAffx.42302.1.S1_at				Ghi.58.1.S1_s_at
	GhiAffx.35253.1.S1_at		Ghi.106.1.S1_s_at		GhiAffx.42296.1.S1_at				Ghi.5810.1.S1_at
	GhiAffx.35173.1.S1_at		Ghi.10548.1.S1_at		GhiAffx.42284.3.S1_at				Ghi.5817.1.S1_at
	GhiAffx.35156.1.S1_s_at		Ghi.10530.1.S1_at		GhiAffx.42249.1.S1_s_at				Ghi.5825.1.A1_s_at
	GhiAffx.35100.1.S1_s_at		Ghi.10493.1.S1_s_at		GhiAffx.42137.1.S1_at				Ghi.583.1.S1_at
	GhiAffx.34927.1.S1_at		Ghi.10464.1.S1_at		GhiAffx.42090.1.S1_at				Ghi.5866.1.A1_x_at
	GhiAffx.34897.1.S1_at		Ghi.10450.1.S1_s_at		GhiAffx.42078.1.S1_at				Ghi.5866.1.S1_s_at
	GhiAffx.3488.1.S1_at		Ghi.10438.1.S1_s_at		GhiAffx.42060.1.A1_at				Ghi.5870.1.A1_at
	GhiAffx.34588.1.S1_at		Ghi.10424.1.S1_s_at		GhiAffx.41917.1.S1_at				Ghi.5893.1.S1_at
	GhiAffx.34527.1.A1_at		Ghi.10388.3.S1_at		GhiAffx.41849.1.A1_at				Ghi.5947.1.S1_s_at
	GhiAffx.34441.1.A1_at		Ghi.10388.2.S1_at		GhiAffx.4183.1.S1_s_at				Ghi.597.1.S1_at
	GhiAffx.34280.1.A1_at		Ghi.10329.1.S1_at		GhiAffx.41741.1.S1_at				Ghi.5971.1.A1_at
	GhiAffx.34156.1.A1_s_at		Ghi.10296.4.A1_s_at		GhiAffx.41738.1.A1_at				Ghi.5971.1.S1_at
	GhiAffx.34031.1.S1_s_at		Ghi.10296.3.S1_x_at		GhiAffx.41713.1.S1_at				Ghi.6020.1.A1_s_at
	GhiAffx.34015.1.S1_at		Ghi.10296.2.S1_s_at		GhiAffx.4169.2.A1_at				Ghi.6043.2.A1_a_at
	GhiAffx.34006.1.S1_at		Ghi.10172.1.S1_s_at		GhiAffx.41632.1.S1_at				Ghi.6043.2.S1_x_at
	GhiAffx.33971.1.S1_at		Ghi.1011.1.A1_s_at		GhiAffx.41486.1.S1_at				Ghi.6075.1.S1_s_at
	GhiAffx.33946.1.S1_at		Ghi.10061.1.S1_s_at		GhiAffx.41449.1.S1_at				Ghi.6082.1.S1_at
	GhiAffx.33946.1.A1_s_at		Ghi.1006.1.A1_at		GhiAffx.41421.1.S1_at				Ghi.6088.1.S1_s_at
	GhiAffx.3369.1.A1_s_at		Ghi.10033.3.S1_s_at		GhiAffx.41414.1.A1_at				Ghi.6088.2.A1_s_at
	GhiAffx.33672.1.S1_at		Ghi.10033.1.S1_s_at		GhiAffx.41372.1.S1_at				Ghi.6088.2.S1_at
	GhiAffx.33413.1.S1_at		Ghi.10013.1.A1_s_at		GhiAffx.41350.1.S1_at				Ghi.6108.1.A1_s_at
	GhiAffx.33318.1.S1_at		GbaAffx.179.1.S1_at		GhiAffx.41299.1.S1_at				Ghi.6108.1.S1_s_at
	GhiAffx.33220.1.S1_s_at		GarAffx.5818.1.S1_s_at		GhiAffx.41045.1.S1_at				Ghi.6141.2.S1_at
	GhiAffx.33148.1.S1_s_at		GarAffx.17438.1.S1_s_at		GhiAffx.41021.1.S1_s_at				Ghi.6154.1.S1_x_at
	GhiAffx.32507.1.S1_at				GhiAffx.40901.1.S1_at				Ghi.6154.2.S1_at
	GhiAffx.32354.1.S1_at				GhiAffx.40878.1.S1_s_at				Ghi.619.2.A1_at
	GhiAffx.32217.1.A1_s_at				GhiAffx.40839.1.S1_at				Ghi.6194.2.S1_at
	GhiAffx.32213.1.S1_s_at				GhiAffx.40815.1.S1_at				Ghi.62.1.S1_at
	GhiAffx.32199.1.S1_at				GhiAffx.4078.1.S1_s_at				Ghi.6206.1.S1_at
	GhiAffx.3219.1.S1_at				GhiAffx.40721.1.S1_at				Ghi.621.1.S1_at
	GhiAffx.32176.1.A1_s_at				GhiAffx.40671.1.A1_s_at				Ghi.6214.1.A1_x_at
	GhiAffx.32133.1.S1_at				GhiAffx.40637.2.S1_at				Ghi.6224.1.S1_at
	GhiAffx.32096.1.S1_at				GhiAffx.40637.2.A1_at				Ghi.623.1.S1_s_at
	GhiAffx.32078.1.A1_at				GhiAffx.40566.1.S1_s_at				Ghi.6247.1.A1_s_at
	GhiAffx.32048.1.S1_at				GhiAffx.40508.1.A1_s_at				Ghi.6252.1.S1_at
	GhiAffx.31983.2.A1_at				GhiAffx.40480.2.S1_at				Ghi.6299.1.A1_at
	GhiAffx.3184.1.S1_s_at				GhiAffx.4043.12.A1_s_at				Ghi.6327.2.A1_at
	GhiAffx.31797.1.S1_s_at				GhiAffx.4043.10.S1_at				Ghi.6343.3.A1_at
	GhiAffx.31685.1.S1_at				GhiAffx.40427.1.S1_at				Ghi.6348.1.A1_x_at
	GhiAffx.31656.1.S1_at				GhiAffx.4036.1.S1_a_at				Ghi.6362.1.S1_at
	GhiAffx.31570.1.S1_at				GhiAffx.40354.1.S1_at				Ghi.6415.1.S1_s_at
	GhiAffx.31468.1.A1_s_at				GhiAffx.40311.1.A1_s_at				Ghi.6433.1.S1_at
	GhiAffx.31457.1.S1_at				GhiAffx.40305.1.S1_s_at				Ghi.6438.1.S1_at
	GhiAffx.31413.1.S1_at				GhiAffx.40297.1.A1_at				Ghi.644.1.S1_at
	GhiAffx.31314.1.S1_s_at				GhiAffx.40204.1.A1_at				Ghi.6443.2.A1_s_at
	GhiAffx.31302.1.A1_s_at				GhiAffx.40131.1.S1_at				Ghi.6449.1.A1_at
	GhiAffx.31245.2.S1_at				GhiAffx.40129.1.A1_at				Ghi.6476.1.S1_at
	GhiAffx.31179.1.S1_at				GhiAffx.40107.1.S1_s_at				Ghi.6477.1.S1_at
	GhiAffx.31169.1.A1_at				GhiAffx.39985.1.A1_at				Ghi.6488.1.S1_s_at
	GhiAffx.31148.1.S1_s_at				GhiAffx.39932.1.A1_at				Ghi.6493.1.S1_s_at
	GhiAffx.31133.1.A1_x_at				GhiAffx.39930.1.S1_at				Ghi.6518.3.A1_s_at
	GhiAffx.31049.1.S1_at				GhiAffx.39894.1.A1_at				Ghi.6522.1.S1_at
	GhiAffx.31020.1.S1_at				GhiAffx.39736.1.S1_at				Ghi.6531.1.S1_at
	GhiAffx.30957.1.S1_s_at				GhiAffx.39722.1.A1_at				Ghi.6535.1.A1_at
	GhiAffx.30957.1.A1_at				GhiAffx.39713.1.S1_at				Ghi.6536.1.S1_at
	GhiAffx.30928.1.S1_at				GhiAffx.39696.1.A1_s_at				Ghi.6537.1.S1_at
	GhiAffx.30912.1.S1_at				GhiAffx.39637.1.S1_at				Ghi.6538.1.S1_at
	GhiAffx.3083.3.S1_s_at				GhiAffx.39637.1.A1_s_at				Ghi.6539.2.A1_at
	GhiAffx.30202.1.S1_at				GhiAffx.39469.1.A1_at				Ghi.6539.2.S1_at
	GhiAffx.29520.1.A1_at				GhiAffx.39417.1.A1_at				Ghi.6546.1.S1_s_at
	GhiAffx.29470.1.S1_at				GhiAffx.39312.1.S1_at				Ghi.6547.1.S1_s_at
	GhiAffx.29423.1.S1_s_at				GhiAffx.39312.1.A1_at				Ghi.6596.1.S1_at
	GhiAffx.29393.1.S1_s_at				GhiAffx.3905.1.S1_a_at				Ghi.6601.1.S1_x_at
	GhiAffx.29277.1.A1_at				GhiAffx.39024.1.S1_s_at				Ghi.6612.1.S1_at
	GhiAffx.28839.2.S1_at				GhiAffx.3890.1.A1_at				Ghi.6616.1.A1_at
	GhiAffx.28839.1.A1_at				GhiAffx.38868.1.A1_s_at				Ghi.6621.1.A1_s_at
	GhiAffx.2870.1.A1_at				GhiAffx.3821.1.S1_s_at				Ghi.6625.1.S1_at
	GhiAffx.28367.1.S1_at				GhiAffx.3804.1.S1_s_at				Ghi.6627.1.S1_at
	GhiAffx.28270.1.S1_at				GhiAffx.37564.1.S1_at				Ghi.6643.1.S1_at
	GhiAffx.28265.1.S1_at				GhiAffx.37268.1.S1_s_at				Ghi.6664.1.S1_at
	GhiAffx.28211.1.A1_at				GhiAffx.37268.1.A1_at				Ghi.6669.1.A1_at
	GhiAffx.2814.1.S1_at				GhiAffx.37193.1.A1_s_at				Ghi.6672.1.A1_at
	GhiAffx.28091.1.S1_at				GhiAffx.3717.1.S1_s_at				Ghi.6680.1.A1_at
	GhiAffx.28084.1.S1_at				GhiAffx.3708.1.A1_s_at				Ghi.6689.1.S1_at
	GhiAffx.27955.1.S1_s_at				GhiAffx.37.1.S1_at				Ghi.6704.1.S1_at
	GhiAffx.27788.1.A1_at				GhiAffx.36892.1.S1_at				Ghi.6715.1.A1_at
	GhiAffx.27778.1.S1_s_at				GhiAffx.3669.1.S1_a_at				Ghi.6723.1.S1_at
	GhiAffx.27572.1.S1_s_at				GhiAffx.36601.1.S1_at				Ghi.6731.1.A1_at
	GhiAffx.27567.1.S1_at				GhiAffx.36458.1.S1_at				Ghi.6731.1.S1_at
	GhiAffx.27528.2.S1_at				GhiAffx.36373.1.S1_at				Ghi.6732.1.A1_at
	GhiAffx.2752.1.S1_at				GhiAffx.36353.1.S1_at				Ghi.6734.1.S1_x_at
	GhiAffx.27428.1.S1_s_at				GhiAffx.35740.1.A1_at				Ghi.6741.1.S1_at
	GhiAffx.27236.1.S1_at				GhiAffx.35687.1.A1_s_at				Ghi.6752.1.S1_at
	GhiAffx.26774.1.A1_s_at				GhiAffx.35264.1.A1_s_at				Ghi.6757.1.S1_x_at
	GhiAffx.26768.1.S1_s_at				GhiAffx.35253.1.S1_at				Ghi.6783.1.S1_at
	GhiAffx.26592.1.S1_at				GhiAffx.35173.1.S1_at				Ghi.6812.1.S1_at
	GhiAffx.26539.1.A1_x_at				GhiAffx.35156.1.S1_s_at				Ghi.6836.1.S1_s_at
	GhiAffx.26451.2.A1_at				GhiAffx.35100.1.S1_s_at				Ghi.686.1.S1_at
	GhiAffx.26396.1.A1_at				GhiAffx.34927.1.S1_at				Ghi.6864.1.A1_s_at
	GhiAffx.26316.1.S1_at				GhiAffx.34897.1.S1_at				Ghi.6870.1.A1_x_at
	GhiAffx.26204.1.A1_at				GhiAffx.34588.1.S1_at				Ghi.6870.1.S1_x_at
	GhiAffx.26187.1.A1_at				GhiAffx.34527.1.A1_at				Ghi.6878.1.A1_at
	GhiAffx.26171.1.A1_at				GhiAffx.34441.1.A1_at				Ghi.688.1.S1_at
	GhiAffx.26047.1.S1_at				GhiAffx.3426.1.S1_s_at				Ghi.6887.1.S1_at
	GhiAffx.26041.1.S1_at				GhiAffx.34163.1.A1_at				Ghi.689.1.S1_at
	GhiAffx.25972.1.S1_x_at				GhiAffx.34156.1.A1_s_at				Ghi.6890.1.S1_s_at
	GhiAffx.25920.1.A1_at				GhiAffx.34006.1.S1_at				Ghi.6903.1.A1_at
	GhiAffx.25788.1.A1_at				GhiAffx.33971.1.S1_at				Ghi.6905.1.A1_x_at
	GhiAffx.25757.1.S1_at				GhiAffx.33946.1.S1_at				Ghi.6905.1.S1_x_at
	GhiAffx.25722.1.A1_s_at				GhiAffx.33946.1.A1_s_at				Ghi.6922.1.S1_s_at
	GhiAffx.25700.1.A1_at				GhiAffx.33925.1.S1_at				Ghi.6926.1.A1_at
	GhiAffx.25661.1.S1_at				GhiAffx.3369.1.A1_s_at				Ghi.6932.1.A1_s_at
	GhiAffx.25651.1.S1_at				GhiAffx.33672.1.S1_at				Ghi.6951.1.S1_x_at
	GhiAffx.25605.1.S1_at				GhiAffx.33413.1.S1_at				Ghi.6982.1.A1_x_at
	GhiAffx.25535.1.A1_at				GhiAffx.33318.1.S1_at				Ghi.6985.1.S1_x_at
	GhiAffx.25530.1.A1_at				GhiAffx.33220.1.S1_s_at				Ghi.6993.1.A1_at
	GhiAffx.25508.1.S1_at				GhiAffx.33151.1.S1_at				Ghi.7.1.S1_x_at
	GhiAffx.25503.1.S1_at				GhiAffx.33148.1.S1_s_at				Ghi.7031.1.A1_at
	GhiAffx.25500.1.S1_at				GhiAffx.32507.1.S1_at				Ghi.7034.1.S1_at
	GhiAffx.25449.1.A1_at				GhiAffx.32354.1.S1_at				Ghi.7048.1.S1_at
	GhiAffx.25448.1.S1_at				GhiAffx.32213.1.S1_s_at				Ghi.7053.1.S1_at
	GhiAffx.25432.1.A1_s_at				GhiAffx.32199.1.S1_at				Ghi.7063.1.S1_x_at
	GhiAffx.25398.1.S1_at				GhiAffx.3219.1.S1_at				Ghi.7069.1.S1_at
	GhiAffx.25338.1.A1_at				GhiAffx.32176.1.A1_s_at				Ghi.7073.1.S1_at
	GhiAffx.25303.1.S1_at				GhiAffx.32161.1.A1_at				Ghi.7077.1.S1_s_at
	GhiAffx.25253.1.S1_at				GhiAffx.32133.1.S1_at				Ghi.7081.1.S1_at
	GhiAffx.25242.1.S1_at				GhiAffx.32096.1.S1_at				Ghi.7084.1.S1_at
	GhiAffx.25242.1.A1_at				GhiAffx.32078.1.A1_at				Ghi.7106.1.A1_at
	GhiAffx.25235.1.A1_at				GhiAffx.32048.1.S1_at				Ghi.7109.1.S1_at
	GhiAffx.25202.1.S1_at				GhiAffx.31983.2.A1_at				Ghi.711.1.S1_at
	GhiAffx.25192.1.A1_s_at				GhiAffx.3184.1.S1_s_at				Ghi.7116.1.S1_at
	GhiAffx.25088.1.A1_s_at				GhiAffx.31797.1.S1_s_at				Ghi.713.1.S1_s_at
	GhiAffx.25074.1.S1_at				GhiAffx.31685.1.S1_at				Ghi.7148.1.S1_at
	GhiAffx.24955.1.S1_at				GhiAffx.31656.1.S1_at				Ghi.7159.1.A1_at
	GhiAffx.24953.1.S1_x_at				GhiAffx.31570.1.S1_at				Ghi.7162.1.S1_at
	GhiAffx.24932.1.A1_at				GhiAffx.3154.2.A1_s_at				Ghi.717.1.S1_at
	GhiAffx.24885.1.S1_at				GhiAffx.31468.1.A1_s_at				Ghi.7171.1.A1_at
	GhiAffx.24879.1.S1_s_at				GhiAffx.31457.1.S1_at				Ghi.7171.1.S1_at
	GhiAffx.24842.2.A1_a_at				GhiAffx.31413.1.S1_at				Ghi.7178.1.S1_at
	GhiAffx.24810.1.S1_at				GhiAffx.31391.1.S1_s_at				Ghi.7191.1.S1_at
	GhiAffx.24798.1.S1_at				GhiAffx.31314.1.S1_s_at				Ghi.7192.1.S1_at
	GhiAffx.24792.1.S1_at				GhiAffx.31302.1.A1_s_at				Ghi.721.1.A1_s_at
	GhiAffx.24739.1.S1_at				GhiAffx.31245.2.S1_at				Ghi.7222.1.S1_at
	GhiAffx.24714.1.S1_at				GhiAffx.31179.1.S1_at				Ghi.7232.1.S1_s_at
	GhiAffx.24664.1.A1_at				GhiAffx.31169.1.S1_s_at				Ghi.7240.1.S1_s_at
	GhiAffx.24644.1.S1_at				GhiAffx.31169.1.A1_at				Ghi.7246.2.S1_s_at
	GhiAffx.24618.1.S1_at				GhiAffx.31148.1.S1_s_at				Ghi.729.1.A1_at
	GhiAffx.24595.1.S1_at				GhiAffx.31049.1.S1_at				Ghi.729.1.S1_at
	GhiAffx.24594.1.S1_at				GhiAffx.31020.1.S1_at				Ghi.73.1.S1_at
	GhiAffx.24586.1.S1_at				GhiAffx.30957.1.S1_s_at				Ghi.7309.1.S1_at
	GhiAffx.24524.1.S1_at				GhiAffx.30957.1.A1_at				Ghi.7319.2.S1_at
	GhiAffx.24480.1.S1_s_at				GhiAffx.30928.1.S1_at				Ghi.7325.3.A1_s_at
	GhiAffx.24451.1.S1_at				GhiAffx.30912.1.S1_at				Ghi.7325.3.S1_s_at
	GhiAffx.24403.1.S1_s_at				GhiAffx.3083.3.S1_s_at				Ghi.733.1.S1_at
	GhiAffx.24389.1.S1_at				GhiAffx.30370.1.S1_x_at				Ghi.7335.1.S1_at
	GhiAffx.24372.1.A1_at				GhiAffx.30202.1.S1_at				Ghi.7377.1.A1_x_at
	GhiAffx.24236.1.S1_at				GhiAffx.3015.1.S1_at				Ghi.7389.1.S1_x_at
	GhiAffx.2413.1.S1_at				GhiAffx.30102.2.S1_at				Ghi.7389.2.A1_x_at
	GhiAffx.2408.1.S1_at				GhiAffx.29875.1.S1_s_at				Ghi.7398.1.S1_s_at
	GhiAffx.24068.2.S1_a_at				GhiAffx.29545.1.A1_at				Ghi.7411.1.S1_at
	GhiAffx.24041.1.S1_at				GhiAffx.29520.1.A1_at				Ghi.744.1.S1_x_at
	GhiAffx.24015.1.A1_at				GhiAffx.29470.1.S1_at				Ghi.744.2.S1_x_at
	GhiAffx.23980.1.S1_at				GhiAffx.29423.1.S1_s_at				Ghi.744.3.S1_x_at
	GhiAffx.23852.1.S1_at				GhiAffx.2937.1.S1_at				Ghi.748.1.S1_s_at
	GhiAffx.23788.1.S1_at				GhiAffx.29277.1.A1_at				Ghi.750.1.A1_s_at
	GhiAffx.23788.1.A1_at				GhiAffx.28839.2.S1_at				Ghi.752.2.S1_s_at
	GhiAffx.23700.1.S1_s_at				GhiAffx.28839.1.A1_at				Ghi.7538.1.A1_at
	GhiAffx.2368.1.A1_at				GhiAffx.28790.1.S1_s_at				Ghi.7539.1.S1_at
	GhiAffx.23669.1.S1_s_at				GhiAffx.28716.1.S1_at				Ghi.7544.2.S1_s_at
	GhiAffx.2366.1.S1_at				GhiAffx.28367.1.S1_at				Ghi.7578.1.S1_x_at
	GhiAffx.2365.1.A1_s_at				GhiAffx.28270.1.S1_at				Ghi.76.1.S1_s_at
	GhiAffx.23477.1.S1_at				GhiAffx.28265.1.S1_at				Ghi.7603.1.A1_at
	GhiAffx.23296.1.S1_s_at				GhiAffx.28211.1.A1_at				Ghi.7603.1.S1_at
	GhiAffx.23260.1.S1_at				GhiAffx.2814.1.S1_at				Ghi.7612.1.S1_at
	GhiAffx.23244.1.A1_x_at				GhiAffx.28091.1.S1_at				Ghi.764.1.S1_at
	GhiAffx.23195.1.A1_s_at				GhiAffx.28050.1.S1_at				Ghi.7640.1.S1_at
	GhiAffx.2316.1.A1_at				GhiAffx.28014.1.S1_at				Ghi.7643.1.A1_s_at
	GhiAffx.23129.1.A1_at				GhiAffx.27955.1.S1_s_at				Ghi.7648.2.A1_x_at
	GhiAffx.23030.1.S1_at				GhiAffx.27928.1.S1_at				Ghi.7668.1.S1_s_at
	GhiAffx.23008.1.S1_at				GhiAffx.27788.1.A1_at				Ghi.7674.1.S1_s_at
	GhiAffx.2299.1.A1_at				GhiAffx.27778.1.S1_s_at				Ghi.769.1.S1_at
	GhiAffx.22905.1.A1_s_at				GhiAffx.27572.1.S1_s_at				Ghi.7691.1.S1_s_at
	GhiAffx.22869.1.S1_at				GhiAffx.27567.1.S1_at				Ghi.7702.1.S1_at
	GhiAffx.22786.1.S1_s_at				GhiAffx.27528.2.S1_at				Ghi.7728.1.S1_at
	GhiAffx.22659.1.A1_at				GhiAffx.2752.1.S1_at				Ghi.7754.1.A1_at
	GhiAffx.22582.1.S1_at				GhiAffx.27428.1.S1_s_at				Ghi.7779.1.S1_s_at
	GhiAffx.22562.1.A1_at				GhiAffx.27236.1.S1_at				Ghi.778.1.S1_at
	GhiAffx.22525.1.A1_at				GhiAffx.26774.1.A1_s_at				Ghi.7807.1.S1_at
	GhiAffx.2250.1.A1_at				GhiAffx.26592.1.S1_at				Ghi.7844.1.A1_at
	GhiAffx.2243.1.A1_s_at				GhiAffx.26539.1.A1_x_at				Ghi.7844.1.S1_at
	GhiAffx.2230.1.A1_at				GhiAffx.26451.2.A1_at				Ghi.7863.1.A1_s_at
	GhiAffx.22176.1.S1_at				GhiAffx.26434.1.S1_s_at				Ghi.7863.1.S1_at
	GhiAffx.22127.1.S1_at				GhiAffx.26396.1.A1_at				Ghi.7881.1.S1_at
	GhiAffx.22088.1.S1_at				GhiAffx.26316.1.S1_at				Ghi.7890.1.S1_at
	GhiAffx.22076.1.S1_at				GhiAffx.26204.1.A1_at				Ghi.7912.1.S1_s_at
	GhiAffx.22035.1.A1_at				GhiAffx.26187.1.A1_at				Ghi.7912.3.S1_at
	GhiAffx.22009.1.S1_at				GhiAffx.26181.1.S1_at				Ghi.7915.3.S1_x_at
	GhiAffx.21968.2.S1_s_at				GhiAffx.26171.1.A1_at				Ghi.7915.4.A1_s_at
	GhiAffx.21968.2.A1_s_at				GhiAffx.26047.1.S1_at				Ghi.7915.4.S1_x_at
	GhiAffx.2194.1.S1_at				GhiAffx.26041.1.S1_at				Ghi.7928.2.A1_at
	GhiAffx.21868.1.S1_s_at				GhiAffx.25988.1.S1_s_at				Ghi.7931.1.S1_at
	GhiAffx.2185.1.S1_at				GhiAffx.25972.1.S1_x_at				Ghi.7935.2.A1_s_at
	GhiAffx.21819.1.S1_at				GhiAffx.25920.1.A1_at				Ghi.7940.2.A1_s_at
	GhiAffx.21769.1.A1_at				GhiAffx.25903.1.A1_s_at				Ghi.7941.1.A1_at
	GhiAffx.21767.1.S1_at				GhiAffx.25788.1.A1_at				Ghi.7941.1.S1_at
	GhiAffx.2176.1.S1_at				GhiAffx.25757.1.S1_at				Ghi.7946.1.A1_at
	GhiAffx.2173.2.S1_at				GhiAffx.25722.1.A1_s_at				Ghi.7946.1.S1_at
	GhiAffx.2173.2.A1_x_at				GhiAffx.25700.1.A1_at				Ghi.7947.1.S1_s_at
	GhiAffx.2173.1.A1_a_at				GhiAffx.25661.1.S1_at				Ghi.7954.1.S1_s_at
	GhiAffx.21686.1.S1_at				GhiAffx.25651.1.S1_at				Ghi.7958.3.S1_at
	GhiAffx.2168.1.A1_at				GhiAffx.25605.1.S1_at				Ghi.7968.1.A1_x_at
	GhiAffx.21659.1.S1_at				GhiAffx.25551.1.S1_a_at				Ghi.797.1.S1_at
	GhiAffx.21577.1.S1_at				GhiAffx.25535.1.A1_at				Ghi.7976.1.S1_at
	GhiAffx.21575.1.S1_at				GhiAffx.25530.1.A1_at				Ghi.7990.2.S1_at
	GhiAffx.2153.2.S1_at				GhiAffx.25508.1.S1_at				Ghi.7994.2.S1_at
	GhiAffx.21354.1.S1_at				GhiAffx.25503.1.S1_at				Ghi.8010.1.S1_s_at
	GhiAffx.2128.2.S1_at				GhiAffx.25449.1.A1_at				Ghi.802.1.S1_at
	GhiAffx.2128.1.A1_at				GhiAffx.25432.1.A1_s_at				Ghi.8046.1.S1_at
	GhiAffx.2120.1.A1_at				GhiAffx.25398.1.S1_at				Ghi.8064.1.S1_a_at
	GhiAffx.2118.1.S1_at				GhiAffx.25388.1.S1_at				Ghi.8064.2.S1_s_at
	GhiAffx.21092.1.S1_s_at				GhiAffx.25338.1.A1_at				Ghi.807.1.S1_s_at
	GhiAffx.21004.1.A1_s_at				GhiAffx.25303.1.S1_at				Ghi.8071.1.S1_at
	GhiAffx.2081.1.S1_s_at				GhiAffx.25253.1.S1_at				Ghi.8087.1.S1_s_at
	GhiAffx.2003.1.S1_at				GhiAffx.25242.1.S1_at				Ghi.809.1.S1_at
	GhiAffx.1998.2.S1_at				GhiAffx.25242.1.A1_at				Ghi.8092.1.S1_at
	GhiAffx.19899.1.S1_s_at				GhiAffx.25239.1.S1_at				Ghi.8093.1.S1_at
	GhiAffx.19727.1.S1_at				GhiAffx.25235.1.A1_at				Ghi.8103.1.S1_at
	GhiAffx.197.1.S1_x_at				GhiAffx.25225.1.A1_at				Ghi.823.1.A1_at
	GhiAffx.19697.1.A1_s_at				GhiAffx.25192.1.A1_s_at				Ghi.823.1.S1_at
	GhiAffx.1938.1.S1_s_at				GhiAffx.25110.1.S1_at				Ghi.825.2.S1_x_at
	GhiAffx.19212.1.S1_at				GhiAffx.25102.1.A1_s_at				Ghi.827.1.S1_s_at
	GhiAffx.1894.1.S1_x_at				GhiAffx.25088.1.A1_s_at				Ghi.8284.1.S1_at
	GhiAffx.18859.1.S1_at				GhiAffx.25074.1.S1_at				Ghi.8284.2.A1_s_at
	GhiAffx.1868.2.A1_at				GhiAffx.24975.1.A1_at				Ghi.8293.1.S1_s_at
	GhiAffx.1860.1.S1_at				GhiAffx.24955.1.S1_at				Ghi.8294.2.S1_at
	GhiAffx.1859.1.S1_at				GhiAffx.24953.1.S1_x_at				Ghi.831.1.S1_at
	GhiAffx.18371.1.S1_a_at				GhiAffx.24941.1.S1_at				Ghi.8314.1.S1_at
	GhiAffx.1817.1.S1_at				GhiAffx.24932.1.A1_at				Ghi.8329.1.S1_at
	GhiAffx.17894.1.S1_x_at				GhiAffx.24915.1.A1_a_at				Ghi.8335.1.S1_at
	GhiAffx.1788.1.S1_at				GhiAffx.24885.1.S1_at				Ghi.8337.1.A1_s_at
	GhiAffx.17808.1.S1_at				GhiAffx.24842.2.A1_a_at				Ghi.8364.1.A1_at
	GhiAffx.17715.1.A1_at				GhiAffx.24810.1.S1_at				Ghi.8373.1.S1_s_at
	GhiAffx.17182.1.S1_at				GhiAffx.24802.1.S1_at				Ghi.839.1.A1_s_at
	GhiAffx.16995.1.S1_at				GhiAffx.24792.1.S1_at				Ghi.84.1.S1_at
	GhiAffx.16921.1.A1_at				GhiAffx.24761.1.A1_at				Ghi.8459.2.S1_s_at
	GhiAffx.16775.1.A1_at				GhiAffx.24739.1.S1_at				Ghi.847.1.A1_s_at
	GhiAffx.16735.2.S1_s_at				GhiAffx.24714.1.S1_at				Ghi.847.1.S1_s_at
	GhiAffx.16735.1.S1_at				GhiAffx.24684.1.S1_s_at				Ghi.8490.1.S1_at
	GhiAffx.16630.2.S1_at				GhiAffx.24664.1.A1_at				Ghi.8510.1.S1_at
	GhiAffx.16626.1.S1_at				GhiAffx.24644.1.S1_at				Ghi.8530.1.A1_s_at
	GhiAffx.16621.1.S1_at				GhiAffx.24618.1.S1_at				Ghi.8544.1.S1_at
	GhiAffx.16586.1.A1_at				GhiAffx.24595.1.S1_at				Ghi.8587.2.S1_s_at
	GhiAffx.16582.1.A1_at				GhiAffx.24594.1.S1_at				Ghi.861.1.S1_at
	GhiAffx.16393.1.A1_at				GhiAffx.24587.1.S1_s_at				Ghi.8614.1.A1_at
	GhiAffx.16292.1.S1_at				GhiAffx.24586.1.S1_at				Ghi.8619.1.A1_at
	GhiAffx.16171.1.S1_at				GhiAffx.24584.1.S1_at				Ghi.864.1.S1_s_at
	GhiAffx.15969.1.S1_at				GhiAffx.24550.1.S1_at				Ghi.865.1.A1_at
	GhiAffx.15954.1.S1_at				GhiAffx.24524.1.S1_at				Ghi.8680.1.A1_x_at
	GhiAffx.1589.7.S1_at				GhiAffx.24500.1.S1_at				Ghi.8688.1.A1_at
	GhiAffx.1589.55.S1_at				GhiAffx.24480.1.S1_s_at				Ghi.8688.1.S1_s_at
	GhiAffx.1589.5.S1_at				GhiAffx.24451.1.S1_at				Ghi.8698.1.A1_at
	GhiAffx.1589.46.S1_s_at				GhiAffx.24403.1.S1_s_at				Ghi.8698.1.A1_s_at
	GhiAffx.1589.43.S1_x_at				GhiAffx.24389.1.S1_at				Ghi.8698.1.S1_x_at
	GhiAffx.1589.39.S1_at				GhiAffx.24372.1.A1_at				Ghi.870.4.A1_at
	GhiAffx.1589.23.S1_at				GhiAffx.24236.1.S1_at				Ghi.870.4.S1_at
	GhiAffx.15865.1.S1_a_at				GhiAffx.24168.1.S1_at				Ghi.8702.1.A1_at
	GhiAffx.15731.1.S1_s_at				GhiAffx.24091.1.S1_at				Ghi.872.1.S1_at
	GhiAffx.15571.1.S1_a_at				GhiAffx.2408.1.S1_at				Ghi.8728.1.A1_at
	GhiAffx.15566.1.A1_at				GhiAffx.24076.1.S1_at				Ghi.8730.1.A1_at
	GhiAffx.15562.1.S1_at				GhiAffx.24068.2.S1_a_at				Ghi.8731.1.A1_at
	GhiAffx.15396.2.S1_at				GhiAffx.24041.1.S1_at				Ghi.8741.1.A1_at
	GhiAffx.15396.2.A1_at				GhiAffx.24015.1.A1_at				Ghi.8742.1.A1_at
	GhiAffx.15164.1.A1_s_at				GhiAffx.23980.1.S1_at				Ghi.8743.1.A1_at
	GhiAffx.15152.1.S1_at				GhiAffx.23852.1.S1_at				Ghi.8745.1.A1_at
	GhiAffx.15151.1.S1_s_at				GhiAffx.23788.1.A1_at				Ghi.8752.1.A1_at
	GhiAffx.14933.1.S1_at				GhiAffx.23700.1.S1_s_at				Ghi.8754.1.A1_at
	GhiAffx.14838.1.S1_at				GhiAffx.2368.1.A1_at				Ghi.8756.1.A1_at
	GhiAffx.14660.1.A1_at				GhiAffx.23669.1.S1_s_at				Ghi.8765.1.A1_at
	GhiAffx.14568.2.S1_at				GhiAffx.2366.1.S1_at				Ghi.877.1.S1_at
	GhiAffx.14568.2.A1_at				GhiAffx.2365.1.A1_s_at				Ghi.8771.1.A1_at
	GhiAffx.14568.1.S1_at				GhiAffx.23477.1.S1_at				Ghi.8787.1.S1_s_at
	GhiAffx.14560.1.S1_at				GhiAffx.23397.1.S1_at				Ghi.8796.1.S1_at
	GhiAffx.14560.1.A1_s_at				GhiAffx.23296.1.S1_s_at				Ghi.8798.1.S1_at
	GhiAffx.14159.1.A1_s_at				GhiAffx.23293.1.S1_at				Ghi.8806.1.A1_s_at
	GhiAffx.14062.1.A1_s_at				GhiAffx.23260.1.S1_at				Ghi.8809.2.S1_at
	GhiAffx.13940.1.S1_at				GhiAffx.2326.1.A1_a_at				Ghi.8820.1.S1_at
	GhiAffx.13869.1.S1_s_at				GhiAffx.23244.1.A1_x_at				Ghi.8830.1.S1_at
	GhiAffx.13724.1.A1_at				GhiAffx.23195.1.A1_s_at				Ghi.8831.1.S1_at
	GhiAffx.13718.1.S1_s_at				GhiAffx.2316.1.A1_at				Ghi.8834.1.S1_x_at
	GhiAffx.13643.1.S1_at				GhiAffx.23129.1.A1_at				Ghi.8836.1.S1_at
	GhiAffx.13626.1.A1_x_at				GhiAffx.23030.1.S1_at				Ghi.8837.2.S1_s_at
	GhiAffx.13508.1.A1_at				GhiAffx.23008.1.S1_at				Ghi.8844.2.A1_at
	GhiAffx.13394.2.S1_x_at				GhiAffx.2299.1.A1_at				Ghi.8845.1.A1_s_at
	GhiAffx.13393.1.S1_at				GhiAffx.22905.1.A1_s_at				Ghi.8845.1.S1_at
	GhiAffx.13350.1.S1_at				GhiAffx.22880.1.A1_at				Ghi.8846.1.S1_x_at
	GhiAffx.13341.1.S1_at				GhiAffx.22869.1.S1_at				Ghi.8862.1.A1_at
	GhiAffx.13321.2.A1_a_at				GhiAffx.22837.1.A1_at				Ghi.8862.1.S1_at
	GhiAffx.13311.1.A1_s_at				GhiAffx.22786.1.S1_s_at				Ghi.8863.1.S1_s_at
	GhiAffx.13305.1.A1_x_at				GhiAffx.22659.1.A1_at				Ghi.8865.1.S1_at
	GhiAffx.13280.1.S1_x_at				GhiAffx.22582.1.S1_at				Ghi.8867.1.S1_s_at
	GhiAffx.13234.2.S1_x_at				GhiAffx.22549.1.S1_s_at				Ghi.8874.1.S1_at
	GhiAffx.13234.2.A1_at				GhiAffx.22525.1.A1_at				Ghi.8879.1.S1_at
	GhiAffx.13234.1.A1_a_at				GhiAffx.2250.1.A1_at				Ghi.8891.1.S1_at
	GhiAffx.13229.1.A1_at				GhiAffx.2243.1.A1_s_at				Ghi.8892.1.S1_at
	GhiAffx.13191.1.A1_at				GhiAffx.22348.1.A1_s_at				Ghi.8907.1.S1_at
	GhiAffx.13175.1.S1_x_at				GhiAffx.22316.1.S1_at				Ghi.8919.1.A1_x_at
	GhiAffx.13109.1.S1_at				GhiAffx.2230.1.A1_at				Ghi.8924.1.S1_s_at
	GhiAffx.13089.1.S1_s_at				GhiAffx.22290.1.S1_at				Ghi.8924.2.A1_s_at
	GhiAffx.13045.1.S1_at				GhiAffx.22222.1.A1_at				Ghi.8929.1.A1_at
	GhiAffx.13036.1.S1_x_at				GhiAffx.22176.1.S1_at				Ghi.8931.1.S1_a_at
	GhiAffx.13027.1.S1_s_at				GhiAffx.22115.1.S1_x_at				Ghi.8939.1.A1_at
	GhiAffx.13016.1.S1_x_at				GhiAffx.22088.1.S1_at				Ghi.8949.1.A1_at
	GhiAffx.130.1.A1_at				GhiAffx.22035.1.A1_at				Ghi.8949.1.S1_at
	GhiAffx.12967.1.S1_at				GhiAffx.22009.1.S1_at				Ghi.8965.1.S1_at
	GhiAffx.12945.1.S1_at				GhiAffx.21968.2.S1_s_at				Ghi.8967.1.S1_at
	GhiAffx.12918.1.S1_x_at				GhiAffx.21968.2.A1_s_at				Ghi.8977.1.S1_at
	GhiAffx.12908.1.S1_at				GhiAffx.21868.1.S1_s_at				Ghi.8978.1.S1_s_at
	GhiAffx.12901.1.S1_at				GhiAffx.2185.1.S1_at				Ghi.8981.1.A1_s_at
	GhiAffx.12897.2.S1_s_at				GhiAffx.21849.1.S1_at				Ghi.8983.1.S1_at
	GhiAffx.12880.1.S1_at				GhiAffx.21819.1.S1_at				Ghi.8983.2.S1_at
	GhiAffx.12783.1.S1_s_at				GhiAffx.21800.1.S1_at				Ghi.8998.2.S1_s_at
	GhiAffx.12778.1.S1_at				GhiAffx.21769.1.A1_at				Ghi.900.3.S1_s_at
	GhiAffx.12774.1.S1_x_at				GhiAffx.21767.1.S1_at				Ghi.9015.1.S1_s_at
	GhiAffx.12721.1.A1_at				GhiAffx.2176.1.S1_at				Ghi.9022.1.A1_at
	GhiAffx.12704.1.S1_at				GhiAffx.21747.1.S1_at				Ghi.9029.1.A1_at
	GhiAffx.12704.1.A1_s_at				GhiAffx.2173.2.S1_at				Ghi.9033.1.S1_s_at
	GhiAffx.12693.1.S1_at				GhiAffx.2173.2.A1_x_at				Ghi.9059.1.S1_at
	GhiAffx.12663.1.S1_s_at				GhiAffx.2173.1.A1_a_at				Ghi.906.1.S1_at
	GhiAffx.12599.1.A1_at				GhiAffx.2168.1.A1_at				Ghi.9060.1.S1_at
	GhiAffx.12569.1.A1_at				GhiAffx.21675.1.A1_at				Ghi.9064.1.S1_at
	GhiAffx.12552.1.S1_at				GhiAffx.21659.1.S1_at				Ghi.9075.1.S1_at
	GhiAffx.12354.1.S1_at				GhiAffx.21609.1.S1_at				Ghi.9080.1.S1_at
	GhiAffx.12340.1.S1_at				GhiAffx.21577.1.S1_at				Ghi.9090.1.S1_at
	GhiAffx.12096.1.A1_at				GhiAffx.21575.1.S1_at				Ghi.910.1.S1_s_at
	GhiAffx.11958.1.S1_at				GhiAffx.21567.1.S1_at				Ghi.9111.1.S1_at
	GhiAffx.11417.1.S1_s_at				GhiAffx.21543.2.S1_at				Ghi.9122.1.A1_at
	GhiAffx.11140.1.S1_at				GhiAffx.21359.1.A1_at				Ghi.9130.1.A1_s_at
	GhiAffx.11121.2.A1_at				GhiAffx.21354.1.S1_at				Ghi.9130.1.S1_at
	GhiAffx.11094.1.A1_at				GhiAffx.2128.2.S1_at				Ghi.9136.1.S1_s_at
	GhiAffx.1082.1.S1_at				GhiAffx.2128.1.A1_at				Ghi.9136.4.A1_s_at
	GhiAffx.10480.1.A1_s_at				GhiAffx.2123.1.A1_at				Ghi.9137.1.S1_at
	GhiAffx.10406.1.S1_at				GhiAffx.21205.1.S1_at				Ghi.9138.2.S1_s_at
	GhiAffx.10384.1.S1_at				GhiAffx.2120.1.A1_at				Ghi.9143.1.A1_at
	GhiAffx.10266.1.S1_at				GhiAffx.2118.1.S1_at				Ghi.9148.1.S1_at
	Ghi.9953.2.S1_at				GhiAffx.21087.1.S1_at				Ghi.9151.2.S1_at
	Ghi.9943.1.S1_at				GhiAffx.21015.1.S1_at				Ghi.9153.1.S1_x_at
	Ghi.993.1.A1_s_at				GhiAffx.21004.1.A1_s_at				Ghi.9154.1.A1_at
	Ghi.992.1.S1_s_at				GhiAffx.2081.1.S1_s_at				Ghi.9154.1.S1_at
	Ghi.9910.1.S1_s_at				GhiAffx.20806.1.S1_at				Ghi.9155.2.A1_at
	Ghi.9871.1.S1_at				GhiAffx.2014.1.S1_s_at				Ghi.9155.2.S1_s_at
	Ghi.986.1.S1_at				GhiAffx.2003.1.S1_at				Ghi.9159.1.A1_at
	Ghi.984.2.A1_at				GhiAffx.1998.2.S1_at				Ghi.9162.3.A1_at
	Ghi.983.1.S1_at				GhiAffx.19899.1.S1_s_at				Ghi.9163.2.S1_at
	Ghi.9813.1.A1_s_at				GhiAffx.198.1.S1_at				Ghi.9169.1.S1_s_at
	Ghi.9789.1.S1_s_at				GhiAffx.19727.1.S1_at				Ghi.9178.3.A1_at
	Ghi.9788.1.S1_at				GhiAffx.197.1.S1_x_at				Ghi.9182.3.S1_at
	Ghi.978.1.S1_at				GhiAffx.19697.1.A1_s_at				Ghi.9182.4.S1_at
	Ghi.9779.2.S1_at				GhiAffx.1938.1.S1_s_at				Ghi.9185.3.S1_at
	Ghi.9740.2.A1_at				GhiAffx.19212.1.S1_at				Ghi.9192.1.S1_s_at
	Ghi.964.1.S1_s_at				GhiAffx.1908.1.S1_s_at				Ghi.9194.2.A1_x_at
	Ghi.9629.1.S1_s_at				GhiAffx.1896.1.S1_at				Ghi.9206.2.A1_at
	Ghi.9568.1.S1_at				GhiAffx.1894.1.S1_x_at				Ghi.921.1.S1_x_at
	Ghi.9546.3.S1_at				GhiAffx.18859.1.S1_at				Ghi.9226.1.S1_s_at
	Ghi.948.1.S1_at				GhiAffx.1868.2.A1_at				Ghi.9228.1.A1_at
	Ghi.9470.1.S1_s_at				GhiAffx.1860.1.S1_at				Ghi.9234.1.S1_x_at
	Ghi.9470.1.A1_at				GhiAffx.1859.1.S1_at				Ghi.924.1.S1_s_at
	Ghi.9462.1.S1_at				GhiAffx.18587.1.S1_at				Ghi.9240.1.S1_s_at
	Ghi.9451.1.S1_at				GhiAffx.18371.1.S1_a_at				Ghi.9240.3.A1_s_at
	Ghi.941.1.S1_s_at				GhiAffx.1817.1.S1_at				Ghi.9243.2.A1_s_at
	Ghi.9407.1.S1_s_at				GhiAffx.17894.1.S1_x_at				Ghi.9253.2.A1_a_at
	Ghi.9402.2.S1_at				GhiAffx.1788.1.S1_at				Ghi.9254.2.S1_at
	Ghi.9402.2.A1_at				GhiAffx.17715.1.A1_at				Ghi.9261.2.A1_s_at
	Ghi.94.1.S1_at				GhiAffx.17444.1.S1_at				Ghi.9261.2.S1_s_at
	Ghi.9359.1.S1_at				GhiAffx.17182.1.S1_at				Ghi.9262.1.A1_at
	Ghi.935.1.S1_s_at				GhiAffx.16995.1.S1_at				Ghi.9263.1.A1_a_at
	Ghi.9344.1.S1_s_at				GhiAffx.16921.1.A1_at				Ghi.9265.1.S1_at
	Ghi.9343.2.S1_s_at				GhiAffx.16735.2.S1_s_at				Ghi.9266.1.A1_at
	Ghi.9336.3.S1_at				GhiAffx.16735.1.S1_at				Ghi.9268.1.S1_x_at
	Ghi.9336.1.A1_at				GhiAffx.16630.2.S1_at				Ghi.9271.5.A1_at
	Ghi.9325.1.A1_at				GhiAffx.16626.1.S1_at				Ghi.9276.1.S1_at
	Ghi.9312.2.S1_x_at				GhiAffx.16621.1.S1_at				Ghi.9276.2.A1_at
	Ghi.9305.1.S1_s_at				GhiAffx.16586.1.A1_at				Ghi.9282.1.S1_s_at
	Ghi.9297.1.S1_at				GhiAffx.16582.1.A1_at				Ghi.9283.3.A1_at
	Ghi.9297.1.A1_at				GhiAffx.16302.1.S1_s_at				Ghi.9286.1.S1_s_at
	Ghi.9286.1.S1_s_at				GhiAffx.16292.1.S1_at				Ghi.9297.1.A1_at
	Ghi.9283.3.A1_at				GhiAffx.16162.1.A1_s_at				Ghi.9297.1.S1_at
	Ghi.9282.1.S1_s_at				GhiAffx.15969.1.S1_at				Ghi.9305.1.S1_s_at
	Ghi.9276.2.A1_at				GhiAffx.15954.1.S1_at				Ghi.9312.2.S1_x_at
	Ghi.9276.1.S1_at				GhiAffx.1589.7.S1_at				Ghi.9325.1.A1_at
	Ghi.9271.5.S1_at				GhiAffx.1589.55.S1_at				Ghi.9336.1.A1_at
	Ghi.9271.5.A1_at				GhiAffx.1589.54.S1_x_at				Ghi.9336.3.S1_at
	Ghi.9268.1.S1_x_at				GhiAffx.1589.5.S1_at				Ghi.9343.2.S1_s_at
	Ghi.9266.1.A1_at				GhiAffx.1589.46.S1_s_at				Ghi.9344.1.S1_s_at
	Ghi.9265.1.S1_at				GhiAffx.1589.43.S1_x_at				Ghi.935.1.S1_s_at
	Ghi.9263.5.S1_at				GhiAffx.1589.42.S1_at				Ghi.9359.1.S1_at
	Ghi.9263.5.A1_x_at				GhiAffx.1589.39.S1_at				Ghi.94.1.S1_at
	Ghi.9263.1.A1_a_at				GhiAffx.1589.26.S1_at				Ghi.9402.2.A1_at
	Ghi.9262.1.A1_at				GhiAffx.1589.25.S1_s_at				Ghi.9402.2.S1_at
	Ghi.9261.2.S1_s_at				GhiAffx.1589.23.S1_at				Ghi.9407.1.S1_s_at
	Ghi.9261.2.A1_s_at				GhiAffx.1589.18.S1_a_at				Ghi.941.1.S1_s_at
	Ghi.9254.2.S1_at				GhiAffx.15865.1.S1_a_at				Ghi.9451.1.S1_at
	Ghi.9253.2.A1_a_at				GhiAffx.15731.1.S1_s_at				Ghi.9462.1.S1_at
	Ghi.9243.2.A1_s_at				GhiAffx.15635.1.S1_at				Ghi.9470.1.A1_at
	Ghi.9240.3.A1_s_at				GhiAffx.15571.1.S1_a_at				Ghi.9470.1.S1_s_at
	Ghi.9240.1.S1_s_at				GhiAffx.15566.1.A1_at				Ghi.948.1.S1_at
	Ghi.924.1.S1_s_at				GhiAffx.15562.1.S1_at				Ghi.9546.3.S1_at
	Ghi.9234.1.S1_x_at				GhiAffx.15396.2.S1_at				Ghi.9568.1.S1_at
	Ghi.9233.1.A1_at				GhiAffx.15396.2.A1_at				Ghi.9629.1.S1_s_at
	Ghi.9228.1.A1_at				GhiAffx.1517.1.S1_at				Ghi.964.1.S1_s_at
	Ghi.9226.1.S1_s_at				GhiAffx.15164.1.A1_s_at				Ghi.9740.2.A1_at
	Ghi.921.1.S1_x_at				GhiAffx.15152.1.S1_at				Ghi.9779.2.S1_at
	Ghi.9208.1.S1_at				GhiAffx.15151.1.S1_s_at				Ghi.978.1.S1_at
	Ghi.9206.2.A1_at				GhiAffx.14933.1.S1_at				Ghi.9788.1.S1_at
	Ghi.9201.1.A1_at				GhiAffx.14838.1.S1_at				Ghi.9789.1.S1_s_at
	Ghi.9194.2.A1_x_at				GhiAffx.14660.1.A1_at				Ghi.983.1.S1_at
	Ghi.9192.1.S1_s_at				GhiAffx.14568.2.A1_at				Ghi.986.1.S1_at
	Ghi.9185.3.S1_at				GhiAffx.14568.1.S1_at				Ghi.9871.1.S1_at
	Ghi.9184.2.A1_at				GhiAffx.14560.1.S1_at				Ghi.9910.1.S1_s_at
	Ghi.9182.4.S1_at				GhiAffx.14560.1.A1_s_at				Ghi.992.1.S1_s_at
	Ghi.9182.3.S1_at				GhiAffx.14296.1.A1_s_at				Ghi.9943.1.S1_at
	Ghi.9178.3.A1_at				GhiAffx.14163.1.S1_s_at				Ghi.9953.2.S1_at
	Ghi.9169.1.S1_s_at				GhiAffx.14062.1.A1_s_at				GhiAffx.10266.1.S1_at
	Ghi.9163.2.S1_at				GhiAffx.13940.1.S1_at				GhiAffx.10384.1.S1_at
	Ghi.9162.3.A1_at				GhiAffx.13869.1.S1_s_at				GhiAffx.10406.1.S1_at
	Ghi.9159.1.A1_at				GhiAffx.13743.1.S1_at				GhiAffx.10480.1.A1_s_at
	Ghi.9155.2.S1_s_at				GhiAffx.13724.1.A1_at				GhiAffx.1082.1.S1_at
	Ghi.9155.2.A1_at				GhiAffx.13718.1.S1_s_at				GhiAffx.11094.1.A1_at
	Ghi.9154.1.S1_at				GhiAffx.13643.1.S1_at				GhiAffx.11121.2.A1_at
	Ghi.9154.1.A1_at				GhiAffx.13508.1.A1_at				GhiAffx.11140.1.S1_at
	Ghi.9153.1.S1_x_at				GhiAffx.13394.2.S1_x_at				GhiAffx.11417.1.S1_s_at
	Ghi.9151.2.S1_at				GhiAffx.13393.1.S1_at				GhiAffx.11958.1.S1_at
	Ghi.9148.1.S1_at				GhiAffx.13341.1.S1_at				GhiAffx.12096.1.A1_at
	Ghi.9143.1.A1_at				GhiAffx.13321.2.A1_a_at				GhiAffx.12340.1.S1_at
	Ghi.9138.2.S1_s_at				GhiAffx.13316.1.A1_at				GhiAffx.12354.1.S1_at
	Ghi.9137.1.S1_at				GhiAffx.13311.1.A1_s_at				GhiAffx.12552.1.S1_at
	Ghi.9136.4.A1_s_at				GhiAffx.13305.1.A1_x_at				GhiAffx.12569.1.A1_at
	Ghi.9136.1.S1_s_at				GhiAffx.13280.1.S1_x_at				GhiAffx.12599.1.A1_at
	Ghi.9130.1.S1_at				GhiAffx.13253.1.S1_s_at				GhiAffx.12663.1.S1_s_at
	Ghi.9130.1.A1_s_at				GhiAffx.13234.2.S1_x_at				GhiAffx.12693.1.S1_at
	Ghi.9127.2.A1_s_at				GhiAffx.13234.2.A1_at				GhiAffx.12704.1.A1_s_at
	Ghi.9122.1.A1_at				GhiAffx.13234.1.A1_a_at				GhiAffx.12704.1.S1_at
	Ghi.9111.1.S1_at				GhiAffx.13191.1.A1_at				GhiAffx.12721.1.A1_at
	Ghi.910.1.S1_s_at				GhiAffx.13175.1.S1_x_at				GhiAffx.12774.1.S1_x_at
	Ghi.9090.1.S1_at				GhiAffx.13109.1.S1_at				GhiAffx.12783.1.S1_s_at
	Ghi.9080.1.S1_at				GhiAffx.13089.2.A1_s_at				GhiAffx.12880.1.S1_at
	Ghi.9075.1.S1_at				GhiAffx.13089.1.S1_s_at				GhiAffx.12897.2.S1_s_at
	Ghi.9064.1.S1_at				GhiAffx.13036.1.S1_x_at				GhiAffx.12901.1.S1_at
	Ghi.9060.1.S1_at				GhiAffx.13027.1.S1_s_at				GhiAffx.12908.1.S1_at
	Ghi.906.1.S1_at				GhiAffx.13016.1.S1_x_at				GhiAffx.12918.1.S1_x_at
	Ghi.9059.1.S1_at				GhiAffx.130.1.A1_at				GhiAffx.130.1.A1_at
	Ghi.9033.1.S1_s_at				GhiAffx.12918.1.S1_x_at				GhiAffx.13016.1.S1_x_at
	Ghi.9029.1.A1_at				GhiAffx.12908.1.S1_at				GhiAffx.13027.1.S1_s_at
	Ghi.9024.1.S1_s_at				GhiAffx.12901.1.S1_at				GhiAffx.13036.1.S1_x_at
	Ghi.9022.1.A1_at				GhiAffx.12897.2.S1_s_at				GhiAffx.13089.1.S1_s_at
	Ghi.9015.1.S1_s_at				GhiAffx.12880.1.S1_at				GhiAffx.13109.1.S1_at
	Ghi.900.3.S1_s_at				GhiAffx.12783.1.S1_s_at				GhiAffx.13175.1.S1_x_at
	Ghi.8998.2.S1_s_at				GhiAffx.12774.1.S1_x_at				GhiAffx.13191.1.A1_at
	Ghi.8992.1.S1_at				GhiAffx.12721.1.A1_at				GhiAffx.13234.1.A1_a_at
	Ghi.8991.1.A1_at				GhiAffx.12704.1.S1_at				GhiAffx.13234.2.A1_at
	Ghi.8983.2.S1_at				GhiAffx.12704.1.A1_s_at				GhiAffx.13234.2.S1_x_at
	Ghi.8983.1.S1_at				GhiAffx.12693.1.S1_at				GhiAffx.13280.1.S1_x_at
	Ghi.8981.1.A1_s_at				GhiAffx.12663.1.S1_s_at				GhiAffx.13305.1.A1_x_at
	Ghi.8980.1.S1_at				GhiAffx.12599.1.A1_at				GhiAffx.13311.1.A1_s_at
	Ghi.8978.1.S1_s_at				GhiAffx.12569.1.A1_at				GhiAffx.13321.2.A1_a_at
	Ghi.8977.1.S1_at				GhiAffx.12552.1.S1_at				GhiAffx.13341.1.S1_at
	Ghi.8967.1.S1_at				GhiAffx.12541.1.S1_at				GhiAffx.13393.1.S1_at
	Ghi.8965.1.S1_at				GhiAffx.12354.1.S1_at				GhiAffx.13394.2.S1_x_at
	Ghi.8949.1.S1_at				GhiAffx.12340.1.S1_at				GhiAffx.13508.1.A1_at
	Ghi.8949.1.A1_at				GhiAffx.12096.1.A1_at				GhiAffx.13643.1.S1_at
	Ghi.8942.1.A1_at				GhiAffx.11958.1.S1_at				GhiAffx.13718.1.S1_s_at
	Ghi.8939.1.A1_at				GhiAffx.1183.1.S1_at				GhiAffx.13724.1.A1_at
	Ghi.8931.1.S1_a_at				GhiAffx.11775.1.S1_at				GhiAffx.13869.1.S1_s_at
	Ghi.8929.1.A1_at				GhiAffx.11581.1.S1_s_at				GhiAffx.13940.1.S1_at
	Ghi.8924.2.A1_s_at				GhiAffx.11417.1.S1_s_at				GhiAffx.14062.1.A1_s_at
	Ghi.8924.1.S1_s_at				GhiAffx.11175.2.S1_a_at				GhiAffx.14560.1.A1_s_at
	Ghi.8919.1.A1_x_at				GhiAffx.11150.1.S1_at				GhiAffx.14560.1.S1_at
	Ghi.8907.1.S1_at				GhiAffx.11140.1.S1_at				GhiAffx.14568.1.S1_at
	Ghi.8892.1.S1_at				GhiAffx.11121.2.A1_at				GhiAffx.14568.2.A1_at
	Ghi.8891.1.S1_at				GhiAffx.11094.1.A1_at				GhiAffx.14660.1.A1_at
	Ghi.8891.1.A1_at				GhiAffx.10976.1.S1_at				GhiAffx.14838.1.S1_at
	Ghi.8879.1.S1_at				GhiAffx.1082.1.S1_at				GhiAffx.14933.1.S1_at
	Ghi.8874.1.S1_at				GhiAffx.10480.1.A1_s_at				GhiAffx.15151.1.S1_s_at
	Ghi.8874.1.A1_at				GhiAffx.10406.1.S1_at				GhiAffx.15152.1.S1_at
	Ghi.8867.1.S1_s_at				GhiAffx.10384.1.S1_at				GhiAffx.15164.1.A1_s_at
	Ghi.8865.1.S1_at				GhiAffx.10266.1.S1_at				GhiAffx.15396.2.A1_at
	Ghi.8863.1.S1_s_at				GhiAffx.10083.1.S1_at				GhiAffx.15396.2.S1_at
	Ghi.8862.1.S1_at				GhiAffx.10049.1.S1_at				GhiAffx.15562.1.S1_at
	Ghi.8862.1.A1_at				Ghi.9953.2.S1_at				GhiAffx.15566.1.A1_at
	Ghi.8857.1.S1_at				Ghi.9951.1.A1_at				GhiAffx.15571.1.S1_a_at
	Ghi.8846.1.S1_x_at				Ghi.9943.1.S1_at				GhiAffx.15731.1.S1_s_at
	Ghi.8845.1.S1_at				Ghi.992.1.S1_s_at				GhiAffx.15865.1.S1_a_at
	Ghi.8845.1.A1_s_at				Ghi.9910.1.S1_s_at				GhiAffx.1589.23.S1_at
	Ghi.8844.2.A1_at				Ghi.9880.2.A1_x_at				GhiAffx.1589.39.S1_at
	Ghi.8837.2.S1_s_at				Ghi.9880.1.A1_s_at				GhiAffx.1589.43.S1_x_at
	Ghi.8836.1.S1_at				Ghi.9871.1.S1_at				GhiAffx.1589.46.S1_s_at
	Ghi.8834.1.S1_x_at				Ghi.986.1.S1_at				GhiAffx.1589.5.S1_at
	Ghi.8831.1.S1_at				Ghi.9832.1.S1_x_at				GhiAffx.1589.55.S1_at
	Ghi.8830.1.S1_at				Ghi.983.1.S1_at				GhiAffx.1589.7.S1_at
	Ghi.8820.1.S1_at				Ghi.9811.1.S1_x_at				GhiAffx.15954.1.S1_at
	Ghi.8809.2.S1_at				Ghi.9795.1.S1_s_at				GhiAffx.15969.1.S1_at
	Ghi.8806.1.A1_s_at				Ghi.9789.1.S1_s_at				GhiAffx.16292.1.S1_at
	Ghi.8798.1.S1_at				Ghi.9788.1.S1_at				GhiAffx.16582.1.A1_at
	Ghi.8796.1.S1_at				Ghi.978.1.S1_at				GhiAffx.16586.1.A1_at
	Ghi.8787.1.S1_s_at				Ghi.9779.2.S1_at				GhiAffx.16621.1.S1_at
	Ghi.8771.1.A1_at				Ghi.9772.1.S1_s_at				GhiAffx.16626.1.S1_at
	Ghi.877.1.S1_at				Ghi.9750.1.S1_at				GhiAffx.16630.2.S1_at
	Ghi.8765.1.A1_at				Ghi.9749.1.S1_s_at				GhiAffx.16735.1.S1_at
	Ghi.8756.1.A1_at				Ghi.9740.2.A1_at				GhiAffx.16735.2.S1_s_at
	Ghi.8754.1.A1_at				Ghi.9690.1.S1_at				GhiAffx.16921.1.A1_at
	Ghi.8752.1.A1_at				Ghi.9645.2.S1_s_at				GhiAffx.16995.1.S1_at
	Ghi.8745.1.A1_at				Ghi.964.1.S1_s_at				GhiAffx.17182.1.S1_at
	Ghi.8743.1.A1_at				Ghi.9629.1.S1_s_at				GhiAffx.17715.1.A1_at
	Ghi.8742.1.A1_at				Ghi.9587.1.S1_s_at				GhiAffx.1788.1.S1_at
	Ghi.8741.1.A1_at				Ghi.9568.1.S1_at				GhiAffx.17894.1.S1_x_at
	Ghi.8731.1.A1_at				Ghi.9546.3.S1_at				GhiAffx.1817.1.S1_at
	Ghi.8730.1.A1_at				Ghi.9539.1.S1_at				GhiAffx.18371.1.S1_a_at
	Ghi.8728.1.A1_at				Ghi.948.1.S1_at				GhiAffx.1859.1.S1_at
	Ghi.872.1.S1_at				Ghi.9476.1.S1_at				GhiAffx.1860.1.S1_at
	Ghi.8715.1.A1_s_at				Ghi.9470.1.S1_s_at				GhiAffx.1868.2.A1_at
	Ghi.8702.1.A1_at				Ghi.9470.1.A1_at				GhiAffx.18859.1.S1_at
	Ghi.870.4.S1_at				Ghi.9466.3.A1_s_at				GhiAffx.1894.1.S1_x_at
	Ghi.870.4.A1_at				Ghi.9462.1.S1_at				GhiAffx.19212.1.S1_at
	Ghi.8698.1.S1_x_at				Ghi.9451.1.S1_at				GhiAffx.1938.1.S1_s_at
	Ghi.8698.1.A1_s_at				Ghi.941.1.S1_s_at				GhiAffx.19697.1.A1_s_at
	Ghi.8698.1.A1_at				Ghi.9407.1.S1_s_at				GhiAffx.197.1.S1_x_at
	Ghi.8688.1.S1_s_at				Ghi.9402.2.S1_at				GhiAffx.19727.1.S1_at
	Ghi.8688.1.A1_at				Ghi.9402.2.A1_at				GhiAffx.19899.1.S1_s_at
	Ghi.8680.1.A1_x_at				Ghi.94.1.S1_at				GhiAffx.1998.2.S1_at
	Ghi.865.1.A1_at				Ghi.9362.1.S1_at				GhiAffx.2003.1.S1_at
	Ghi.864.1.S1_s_at				Ghi.9359.1.S1_at				GhiAffx.2081.1.S1_s_at
	Ghi.8633.1.A1_at				Ghi.935.1.S1_s_at				GhiAffx.21004.1.A1_s_at
	Ghi.8619.1.A1_at				Ghi.9348.1.S1_s_at				GhiAffx.2118.1.S1_at
	Ghi.8614.1.A1_at				Ghi.9344.1.S1_s_at				GhiAffx.2120.1.A1_at
	Ghi.861.1.S1_at				Ghi.9343.2.S1_s_at				GhiAffx.2128.1.A1_at
	Ghi.8587.2.S1_s_at				Ghi.9341.2.S1_s_at				GhiAffx.2128.2.S1_at
	Ghi.8544.1.S1_at				Ghi.9341.1.S1_s_at				GhiAffx.21354.1.S1_at
	Ghi.8530.1.A1_s_at				Ghi.9336.3.S1_at				GhiAffx.21575.1.S1_at
	Ghi.8510.1.S1_at				Ghi.9336.1.A1_at				GhiAffx.21577.1.S1_at
	Ghi.8490.1.S1_at				Ghi.9327.1.S1_s_at				GhiAffx.21659.1.S1_at
	Ghi.847.1.S1_s_at				Ghi.9325.1.A1_at				GhiAffx.2168.1.A1_at
	Ghi.847.1.A1_s_at				Ghi.9312.2.S1_x_at				GhiAffx.2173.1.A1_a_at
	Ghi.8459.2.S1_s_at				Ghi.9305.1.S1_s_at				GhiAffx.2173.2.A1_x_at
	Ghi.8431.1.S1_at				Ghi.9297.1.S1_at				GhiAffx.2173.2.S1_at
	Ghi.84.1.S1_at				Ghi.9297.1.A1_at				GhiAffx.2176.1.S1_at
	Ghi.839.1.A1_s_at				Ghi.9286.1.S1_s_at				GhiAffx.21767.1.S1_at
	Ghi.8373.1.S1_s_at				Ghi.9283.3.A1_at				GhiAffx.21769.1.A1_at
	Ghi.8364.1.A1_at				Ghi.9282.1.S1_s_at				GhiAffx.21819.1.S1_at
	Ghi.8337.1.A1_s_at				Ghi.928.1.S1_x_at				GhiAffx.2185.1.S1_at
	Ghi.8335.1.S1_at				Ghi.9279.2.A1_s_at				GhiAffx.21868.1.S1_s_at
	Ghi.8329.1.S1_at				Ghi.9276.2.A1_at				GhiAffx.21968.2.A1_s_at
	Ghi.8314.1.S1_at				Ghi.9276.1.S1_at				GhiAffx.21968.2.S1_s_at
	Ghi.831.1.S1_at				Ghi.9271.5.A1_at				GhiAffx.22009.1.S1_at
	Ghi.8294.2.S1_at				Ghi.9268.1.S1_x_at				GhiAffx.22035.1.A1_at
	Ghi.8293.1.S1_s_at				Ghi.9266.1.A1_at				GhiAffx.22088.1.S1_at
	Ghi.8284.2.S1_s_at				Ghi.9265.1.S1_at				GhiAffx.22176.1.S1_at
	Ghi.8284.2.A1_s_at				Ghi.9263.1.A1_a_at				GhiAffx.2230.1.A1_at
	Ghi.8284.1.S1_at				Ghi.9262.1.A1_at				GhiAffx.2243.1.A1_s_at
	Ghi.827.1.S1_s_at				Ghi.9261.2.S1_s_at				GhiAffx.2250.1.A1_at
	Ghi.825.2.S1_x_at				Ghi.9261.2.A1_s_at				GhiAffx.22525.1.A1_at
	Ghi.823.1.S1_at				Ghi.9254.2.S1_at				GhiAffx.22582.1.S1_at
	Ghi.823.1.A1_at				Ghi.9253.2.A1_a_at				GhiAffx.22659.1.A1_at
	Ghi.8103.1.S1_at				Ghi.9243.2.A1_s_at				GhiAffx.22786.1.S1_s_at
	Ghi.8093.1.S1_at				Ghi.9240.3.A1_s_at				GhiAffx.22869.1.S1_at
	Ghi.8092.1.S1_at				Ghi.9240.1.S1_s_at				GhiAffx.22905.1.A1_s_at
	Ghi.809.1.S1_at				Ghi.924.1.S1_s_at				GhiAffx.2299.1.A1_at
	Ghi.8087.1.S1_s_at				Ghi.9234.1.S1_x_at				GhiAffx.23008.1.S1_at
	Ghi.8071.1.S1_at				Ghi.9230.2.A1_at				GhiAffx.23030.1.S1_at
	Ghi.807.1.S1_s_at				Ghi.9228.1.S1_at				GhiAffx.23129.1.A1_at
	Ghi.8064.2.S1_s_at				Ghi.9228.1.A1_at				GhiAffx.2316.1.A1_at
	Ghi.8064.1.S1_a_at				Ghi.9226.1.S1_s_at				GhiAffx.23195.1.A1_s_at
	Ghi.8062.1.S1_at				Ghi.9225.1.S1_at				GhiAffx.23244.1.A1_x_at
	Ghi.8049.1.S1_x_at				Ghi.9214.1.S1_at				GhiAffx.23260.1.S1_at
	Ghi.8046.1.S1_at				Ghi.9210.1.A1_s_at				GhiAffx.23296.1.S1_s_at
	Ghi.802.1.S1_at				Ghi.921.1.S1_x_at				GhiAffx.23477.1.S1_at
	Ghi.8010.1.S1_s_at				Ghi.9207.1.S1_at				GhiAffx.2365.1.A1_s_at
	Ghi.7994.2.S1_at				Ghi.9206.2.A1_at				GhiAffx.2366.1.S1_at
	Ghi.7990.2.S1_at				Ghi.92.1.S1_at				GhiAffx.23669.1.S1_s_at
	Ghi.7976.1.S1_at				Ghi.9194.2.A1_x_at				GhiAffx.2368.1.A1_at
	Ghi.797.1.S1_at				Ghi.9192.1.S1_s_at				GhiAffx.23700.1.S1_s_at
	Ghi.7968.1.A1_x_at				Ghi.9187.1.S1_s_at				GhiAffx.23788.1.A1_at
	Ghi.7958.3.S1_at				Ghi.9186.1.S1_at				GhiAffx.23852.1.S1_at
	Ghi.7954.1.S1_s_at				Ghi.9186.1.A1_at				GhiAffx.23980.1.S1_at
	Ghi.7949.1.S1_s_at				Ghi.9185.3.S1_at				GhiAffx.24015.1.A1_at
	Ghi.7947.1.S1_s_at				Ghi.9182.4.S1_at				GhiAffx.24041.1.S1_at
	Ghi.7946.1.S1_at				Ghi.9182.3.S1_at				GhiAffx.24068.2.S1_a_at
	Ghi.7946.1.A1_at				Ghi.9181.2.A1_at				GhiAffx.2408.1.S1_at
	Ghi.7941.1.S1_at				Ghi.9178.3.S1_at				GhiAffx.24236.1.S1_at
	Ghi.7941.1.A1_at				Ghi.9178.3.A1_at				GhiAffx.24372.1.A1_at
	Ghi.7940.2.A1_s_at				Ghi.9176.3.S1_at				GhiAffx.24389.1.S1_at
	Ghi.7935.2.A1_s_at				Ghi.9175.1.S1_at				GhiAffx.24403.1.S1_s_at
	Ghi.7931.1.S1_at				Ghi.9172.1.A1_s_at				GhiAffx.24451.1.S1_at
	Ghi.7928.2.A1_at				Ghi.9169.1.S1_s_at				GhiAffx.24480.1.S1_s_at
	Ghi.7915.4.S1_x_at				Ghi.9163.2.S1_at				GhiAffx.24524.1.S1_at
	Ghi.7915.4.A1_s_at				Ghi.9163.1.S1_s_at				GhiAffx.24586.1.S1_at
	Ghi.7915.3.S1_x_at				Ghi.9162.3.A1_at				GhiAffx.24594.1.S1_at
	Ghi.7912.3.S1_at				Ghi.9159.1.A1_at				GhiAffx.24595.1.S1_at
	Ghi.7912.1.S1_s_at				Ghi.9155.2.S1_s_at				GhiAffx.24618.1.S1_at
	Ghi.7890.1.S1_at				Ghi.9155.2.A1_at				GhiAffx.24644.1.S1_at
	Ghi.7881.1.S1_at				Ghi.9154.1.S1_at				GhiAffx.24664.1.A1_at
	Ghi.7863.1.S1_at				Ghi.9154.1.A1_at				GhiAffx.24714.1.S1_at
	Ghi.7863.1.A1_s_at				Ghi.9153.1.S1_x_at				GhiAffx.24739.1.S1_at
	Ghi.7844.1.S1_at				Ghi.9151.2.S1_at				GhiAffx.24792.1.S1_at
	Ghi.7844.1.A1_at				Ghi.9149.4.A1_s_at				GhiAffx.24810.1.S1_at
	Ghi.7807.1.S1_at				Ghi.9149.3.A1_at				GhiAffx.24842.2.A1_a_at
	Ghi.778.1.S1_at				Ghi.9149.1.A1_s_at				GhiAffx.24885.1.S1_at
	Ghi.7779.1.S1_s_at				Ghi.9148.1.S1_at				GhiAffx.24932.1.A1_at
	Ghi.7754.1.A1_at				Ghi.9143.1.A1_at				GhiAffx.24953.1.S1_x_at
	Ghi.7728.1.S1_at				Ghi.9138.2.S1_s_at				GhiAffx.24955.1.S1_at
	Ghi.7702.1.S1_at				Ghi.9137.1.S1_at				GhiAffx.25074.1.S1_at
	Ghi.7698.2.A1_s_at				Ghi.9136.4.A1_s_at				GhiAffx.25088.1.A1_s_at
	Ghi.7691.1.S1_s_at				Ghi.9136.1.S1_s_at				GhiAffx.25192.1.A1_s_at
	Ghi.769.1.S1_at				Ghi.9130.1.S1_at				GhiAffx.25235.1.A1_at
	Ghi.7674.1.S1_s_at				Ghi.9130.1.A1_s_at				GhiAffx.25242.1.A1_at
	Ghi.7668.1.S1_s_at				Ghi.9123.1.S1_at				GhiAffx.25242.1.S1_at
	Ghi.7648.2.A1_x_at				Ghi.9122.1.A1_at				GhiAffx.25253.1.S1_at
	Ghi.7643.1.A1_s_at				Ghi.9111.1.S1_at				GhiAffx.25303.1.S1_at
	Ghi.7640.1.S1_at				Ghi.910.1.S1_s_at				GhiAffx.25338.1.A1_at
	Ghi.764.1.S1_at				Ghi.9090.1.S1_at				GhiAffx.25398.1.S1_at
	Ghi.7612.1.S1_at				Ghi.9088.1.S1_at				GhiAffx.25432.1.A1_s_at
	Ghi.7603.1.S1_at				Ghi.9080.1.S1_at				GhiAffx.25449.1.A1_at
	Ghi.7603.1.A1_at				Ghi.9075.1.S1_at				GhiAffx.25503.1.S1_at
	Ghi.76.1.S1_s_at				Ghi.9064.3.S1_at				GhiAffx.25508.1.S1_at
	Ghi.7578.1.S1_x_at				Ghi.9064.1.S1_at				GhiAffx.25530.1.A1_at
	Ghi.7544.2.S1_s_at				Ghi.9060.1.S1_at				GhiAffx.25535.1.A1_at
	Ghi.7539.1.S1_at				Ghi.906.1.S1_at				GhiAffx.25605.1.S1_at
	Ghi.7538.1.A1_at				Ghi.9059.1.S1_at				GhiAffx.25651.1.S1_at
	Ghi.7536.1.S1_s_at				Ghi.9048.1.S1_s_at				GhiAffx.25661.1.S1_at
	Ghi.752.2.S1_s_at				Ghi.904.1.S1_s_at				GhiAffx.25700.1.A1_at
	Ghi.750.1.A1_s_at				Ghi.904.1.A1_s_at				GhiAffx.25722.1.A1_s_at
	Ghi.7480.1.S1_s_at				Ghi.9033.1.S1_s_at				GhiAffx.25757.1.S1_at
	Ghi.748.1.S1_s_at				Ghi.9030.1.S1_at				GhiAffx.25788.1.A1_at
	Ghi.7461.1.S1_at				Ghi.9029.1.A1_at				GhiAffx.25920.1.A1_at
	Ghi.744.3.S1_x_at				Ghi.9022.1.A1_at				GhiAffx.25972.1.S1_x_at
	Ghi.744.2.S1_x_at				Ghi.9015.1.S1_s_at				GhiAffx.26041.1.S1_at
	Ghi.744.1.S1_x_at				Ghi.900.3.S1_s_at				GhiAffx.26047.1.S1_at
	Ghi.7411.1.S1_at				Ghi.8998.2.S1_s_at				GhiAffx.26171.1.A1_at
	Ghi.7398.1.S1_s_at				Ghi.8995.1.S1_s_at				GhiAffx.26187.1.A1_at
	Ghi.7389.2.A1_x_at				Ghi.8995.1.A1_s_at				GhiAffx.26204.1.A1_at
	Ghi.7389.1.S1_x_at				Ghi.8986.1.S1_at				GhiAffx.26316.1.S1_at
	Ghi.7377.1.A1_x_at				Ghi.8983.2.S1_at				GhiAffx.26396.1.A1_at
	Ghi.7335.1.S1_at				Ghi.8983.1.S1_at				GhiAffx.26451.2.A1_at
	Ghi.733.1.S1_at				Ghi.8981.1.A1_s_at				GhiAffx.26539.1.A1_x_at
	Ghi.7325.3.S1_s_at				Ghi.8978.1.S1_s_at				GhiAffx.26592.1.S1_at
	Ghi.7325.3.A1_s_at				Ghi.8977.1.S1_at				GhiAffx.26774.1.A1_s_at
	Ghi.7319.2.S1_at				Ghi.8967.1.S1_at				GhiAffx.27236.1.S1_at
	Ghi.7309.1.S1_at				Ghi.8965.1.S1_at				GhiAffx.27428.1.S1_s_at
	Ghi.73.1.S1_at				Ghi.8949.1.S1_at				GhiAffx.2752.1.S1_at
	Ghi.729.1.S1_at				Ghi.8949.1.A1_at				GhiAffx.27528.2.S1_at
	Ghi.729.1.A1_at				Ghi.8939.1.A1_at				GhiAffx.27567.1.S1_at
	Ghi.7246.2.S1_s_at				Ghi.8931.1.S1_a_at				GhiAffx.27572.1.S1_s_at
	Ghi.7246.2.A1_s_at				Ghi.8929.1.A1_at				GhiAffx.27778.1.S1_s_at
	Ghi.7240.1.S1_s_at				Ghi.8924.2.A1_s_at				GhiAffx.27788.1.A1_at
	Ghi.7232.1.S1_s_at				Ghi.8924.1.S1_s_at				GhiAffx.27955.1.S1_s_at
	Ghi.7222.1.S1_at				Ghi.8923.1.A1_at				GhiAffx.28091.1.S1_at
	Ghi.721.1.A1_s_at				Ghi.8919.1.A1_x_at				GhiAffx.2814.1.S1_at
	Ghi.7192.1.S1_at				Ghi.8907.1.S1_at				GhiAffx.28211.1.A1_at
	Ghi.7191.1.S1_at				Ghi.8892.1.S1_at				GhiAffx.28265.1.S1_at
	Ghi.7178.1.S1_at				Ghi.8891.1.S1_at				GhiAffx.28270.1.S1_at
	Ghi.7171.1.S1_at				Ghi.8890.1.S1_s_at				GhiAffx.28367.1.S1_at
	Ghi.7171.1.A1_at				Ghi.889.1.S1_at				GhiAffx.28839.1.A1_at
	Ghi.717.1.S1_at				Ghi.8889.1.S1_at				GhiAffx.28839.2.S1_at
	Ghi.7162.1.S1_at				Ghi.8885.1.S1_x_at				GhiAffx.29277.1.A1_at
	Ghi.7162.1.A1_at				Ghi.8879.1.S1_at				GhiAffx.29423.1.S1_s_at
	Ghi.7159.1.A1_at				Ghi.8877.1.S1_s_at				GhiAffx.29470.1.S1_at
	Ghi.7148.1.S1_at				Ghi.8874.1.S1_at				GhiAffx.29520.1.A1_at
	Ghi.713.1.S1_s_at				Ghi.8867.1.S1_s_at				GhiAffx.30202.1.S1_at
	Ghi.7116.1.S1_at				Ghi.8865.1.S1_at				GhiAffx.3083.3.S1_s_at
	Ghi.711.1.S1_at				Ghi.8863.1.S1_s_at				GhiAffx.30912.1.S1_at
	Ghi.7109.1.S1_at				Ghi.8862.1.S1_at				GhiAffx.30928.1.S1_at
	Ghi.7106.1.A1_at				Ghi.8862.1.A1_at				GhiAffx.30957.1.A1_at
	Ghi.7105.1.S1_at				Ghi.8846.1.S1_x_at				GhiAffx.30957.1.S1_s_at
	Ghi.7084.1.S1_at				Ghi.8845.1.S1_at				GhiAffx.31020.1.S1_at
	Ghi.7081.1.S1_at				Ghi.8845.1.A1_s_at				GhiAffx.31049.1.S1_at
	Ghi.7077.1.S1_s_at				Ghi.8844.2.A1_at				GhiAffx.31148.1.S1_s_at
	Ghi.7073.1.S1_at				Ghi.8837.2.S1_s_at				GhiAffx.31169.1.A1_at
	Ghi.7069.1.S1_at				Ghi.8836.1.S1_at				GhiAffx.31179.1.S1_at
	Ghi.7063.1.S1_x_at				Ghi.8834.1.S1_x_at				GhiAffx.31245.2.S1_at
	Ghi.7053.1.S1_at				Ghi.8833.2.S1_at				GhiAffx.31302.1.A1_s_at
	Ghi.7048.1.S1_at				Ghi.8831.1.S1_at				GhiAffx.31314.1.S1_s_at
	Ghi.7034.1.S1_at				Ghi.8830.1.S1_at				GhiAffx.31413.1.S1_at
	Ghi.7031.1.A1_at				Ghi.8825.1.S1_at				GhiAffx.31457.1.S1_at
	Ghi.7017.1.A1_at				Ghi.8820.1.S1_at				GhiAffx.31468.1.A1_s_at
	Ghi.7.1.S1_x_at				Ghi.8809.2.S1_at				GhiAffx.31570.1.S1_at
	Ghi.6993.1.A1_at				Ghi.8806.1.A1_s_at				GhiAffx.31656.1.S1_at
	Ghi.6985.1.S1_x_at				Ghi.8798.1.S1_at				GhiAffx.31685.1.S1_at
	Ghi.6982.1.A1_x_at				Ghi.8796.1.S1_at				GhiAffx.31797.1.S1_s_at
	Ghi.6951.1.S1_x_at				Ghi.8787.1.S1_s_at				GhiAffx.3184.1.S1_s_at
	Ghi.6932.1.A1_s_at				Ghi.8771.1.A1_at				GhiAffx.31983.2.A1_at
	Ghi.6926.1.A1_at				Ghi.877.1.S1_at				GhiAffx.32048.1.S1_at
	Ghi.6922.1.S1_s_at				Ghi.8765.1.A1_at				GhiAffx.32078.1.A1_at
	Ghi.6905.1.S1_x_at				Ghi.8763.1.A1_x_at				GhiAffx.32096.1.S1_at
	Ghi.6905.1.A1_x_at				Ghi.8758.1.A1_x_at				GhiAffx.32133.1.S1_at
	Ghi.6903.1.A1_at				Ghi.8756.1.A1_at				GhiAffx.32176.1.A1_s_at
	Ghi.6890.1.S1_s_at				Ghi.8754.1.A1_at				GhiAffx.3219.1.S1_at
	Ghi.689.1.S1_at				Ghi.8752.1.A1_at				GhiAffx.32199.1.S1_at
	Ghi.6887.1.S1_at				Ghi.8749.1.S1_at				GhiAffx.32213.1.S1_s_at
	Ghi.688.1.S1_at				Ghi.8745.1.A1_at				GhiAffx.32354.1.S1_at
	Ghi.6878.1.A1_at				Ghi.8743.1.A1_at				GhiAffx.32507.1.S1_at
	Ghi.6870.1.S1_x_at				Ghi.8742.1.A1_at				GhiAffx.33148.1.S1_s_at
	Ghi.6870.1.A1_x_at				Ghi.8741.1.A1_at				GhiAffx.33220.1.S1_s_at
	Ghi.6864.1.A1_s_at				Ghi.8731.1.A1_at				GhiAffx.33318.1.S1_at
	Ghi.686.1.S1_at				Ghi.8730.1.A1_at				GhiAffx.33413.1.S1_at
	Ghi.6858.1.A1_at				Ghi.8728.1.A1_at				GhiAffx.33672.1.S1_at
	Ghi.6855.1.A1_s_at				Ghi.872.1.S1_at				GhiAffx.3369.1.A1_s_at
	Ghi.685.1.S1_at				Ghi.871.1.S1_s_at				GhiAffx.33946.1.A1_s_at
	Ghi.6836.1.S1_s_at				Ghi.8702.1.A1_at				GhiAffx.33946.1.S1_at
	Ghi.6822.1.A1_s_at				Ghi.870.4.S1_at				GhiAffx.33971.1.S1_at
	Ghi.6812.1.S1_at				Ghi.870.4.A1_at				GhiAffx.34006.1.S1_at
	Ghi.680.1.S1_s_at				Ghi.8698.1.S1_x_at				GhiAffx.34156.1.A1_s_at
	Ghi.6794.1.S1_at				Ghi.8698.1.A1_s_at				GhiAffx.34441.1.A1_at
	Ghi.6786.1.S1_at				Ghi.8698.1.A1_at				GhiAffx.34527.1.A1_at
	Ghi.6783.1.S1_at				Ghi.8688.1.S1_s_at				GhiAffx.34588.1.S1_at
	Ghi.6774.1.A1_s_at				Ghi.8688.1.A1_at				GhiAffx.34897.1.S1_at
	Ghi.6770.1.A1_s_at				Ghi.8680.1.A1_x_at				GhiAffx.34927.1.S1_at
	Ghi.6757.1.S1_x_at				Ghi.8654.1.A1_at				GhiAffx.35100.1.S1_s_at
	Ghi.6752.1.S1_at				Ghi.865.1.A1_at				GhiAffx.35156.1.S1_s_at
	Ghi.6746.1.A1_s_at				Ghi.8640.1.A1_s_at				GhiAffx.35173.1.S1_at
	Ghi.6741.1.S1_at				Ghi.864.1.S1_s_at				GhiAffx.35253.1.S1_at
	Ghi.6734.1.S1_x_at				Ghi.8628.1.A1_s_at				GhiAffx.35687.1.A1_s_at
	Ghi.6732.1.A1_at				Ghi.8619.1.A1_at				GhiAffx.36353.1.S1_at
	Ghi.6731.1.S1_at				Ghi.8614.1.A1_at				GhiAffx.36373.1.S1_at
	Ghi.6731.1.A1_at				Ghi.8610.3.A1_a_at				GhiAffx.36892.1.S1_at
	Ghi.6723.1.S1_at				Ghi.8610.2.S1_at				GhiAffx.37.1.S1_at
	Ghi.6715.1.A1_at				Ghi.8610.1.S1_s_at				GhiAffx.3708.1.A1_s_at
	Ghi.6713.1.S1_s_at				Ghi.861.1.S1_at				GhiAffx.3717.1.S1_s_at
	Ghi.6704.1.S1_at				Ghi.8587.2.S1_s_at				GhiAffx.37193.1.A1_s_at
	Ghi.6693.1.A1_at				Ghi.8584.1.S1_at				GhiAffx.37268.1.A1_at
	Ghi.6689.1.S1_at				Ghi.8573.1.A1_at				GhiAffx.37268.1.S1_s_at
	Ghi.6680.1.A1_at				Ghi.8544.1.S1_at				GhiAffx.37564.1.S1_at
	Ghi.6672.1.A1_at				Ghi.8530.1.A1_s_at				GhiAffx.3804.1.S1_s_at
	Ghi.6669.1.A1_at				Ghi.8510.1.S1_at				GhiAffx.3821.1.S1_s_at
	Ghi.6664.1.S1_at				Ghi.8510.1.A1_at				GhiAffx.3890.1.A1_at
	Ghi.6643.1.S1_at				Ghi.851.1.S1_s_at				GhiAffx.3905.1.S1_a_at
	Ghi.6627.1.S1_at				Ghi.8502.2.S1_at				GhiAffx.39312.1.A1_at
	Ghi.6625.1.S1_at				Ghi.8490.1.S1_at				GhiAffx.39312.1.S1_at
	Ghi.6621.1.A1_s_at				Ghi.847.1.S1_s_at				GhiAffx.39417.1.A1_at
	Ghi.6616.1.A1_at				Ghi.847.1.A1_s_at				GhiAffx.39469.1.A1_at
	Ghi.6612.1.S1_at				Ghi.8459.2.S1_s_at				GhiAffx.39637.1.A1_s_at
	Ghi.6601.1.S1_x_at				Ghi.8451.1.S1_s_at				GhiAffx.39637.1.S1_at
	Ghi.6596.1.S1_at				Ghi.84.1.S1_at				GhiAffx.39722.1.A1_at
	Ghi.6547.1.S1_s_at				Ghi.839.1.A1_s_at				GhiAffx.39736.1.S1_at
	Ghi.6546.1.S1_s_at				Ghi.8373.1.S1_s_at				GhiAffx.39930.1.S1_at
	Ghi.6539.2.S1_at				Ghi.8364.1.A1_at				GhiAffx.39985.1.A1_at
	Ghi.6539.2.A1_at				Ghi.8337.1.A1_s_at				GhiAffx.40107.1.S1_s_at
	Ghi.6538.1.S1_at				Ghi.8335.1.S1_at				GhiAffx.40129.1.A1_at
	Ghi.6537.1.S1_at				Ghi.8329.1.S1_at				GhiAffx.40131.1.S1_at
	Ghi.6536.1.S1_at				Ghi.8314.1.S1_at				GhiAffx.40204.1.A1_at
	Ghi.6535.1.A1_at				Ghi.831.1.S1_at				GhiAffx.40297.1.A1_at
	Ghi.6531.1.S1_at				Ghi.8294.2.S1_at				GhiAffx.40305.1.S1_s_at
	Ghi.6522.1.S1_at				Ghi.8293.1.S1_s_at				GhiAffx.40311.1.A1_s_at
	Ghi.6518.3.A1_s_at				Ghi.8284.2.A1_s_at				GhiAffx.40354.1.S1_at
	Ghi.6493.1.S1_s_at				Ghi.8284.1.S1_at				GhiAffx.4036.1.S1_a_at
	Ghi.6488.1.S1_s_at				Ghi.827.1.S1_s_at				GhiAffx.40427.1.S1_at
	Ghi.6477.1.S1_at				Ghi.825.2.S1_x_at				GhiAffx.4043.10.S1_at
	Ghi.6476.1.S1_at				Ghi.823.1.S1_at				GhiAffx.4043.12.A1_s_at
	Ghi.6471.2.A1_x_at				Ghi.823.1.A1_at				GhiAffx.40508.1.A1_s_at
	Ghi.6471.1.A1_a_at				Ghi.8157.1.S1_at				GhiAffx.40637.2.A1_at
	Ghi.6449.1.A1_at				Ghi.8126.1.S1_x_at				GhiAffx.40637.2.S1_at
	Ghi.6443.2.A1_s_at				Ghi.8103.1.S1_at				GhiAffx.40671.1.A1_s_at
	Ghi.644.1.S1_at				Ghi.8093.1.S1_at				GhiAffx.40721.1.S1_at
	Ghi.6438.1.S1_at				Ghi.8092.1.S1_at				GhiAffx.4078.1.S1_s_at
	Ghi.6433.1.S1_at				Ghi.809.1.S1_at				GhiAffx.40815.1.S1_at
	Ghi.6433.1.A1_at				Ghi.8087.1.S1_s_at				GhiAffx.40839.1.S1_at
	Ghi.6415.1.S1_s_at				Ghi.808.1.S1_at				GhiAffx.40878.1.S1_s_at
	Ghi.6362.1.S1_at				Ghi.8071.1.S1_at				GhiAffx.40901.1.S1_at
	Ghi.6348.1.A1_x_at				Ghi.807.1.S1_s_at				GhiAffx.41021.1.S1_s_at
	Ghi.6343.3.A1_at				Ghi.8064.2.S1_s_at				GhiAffx.41045.1.S1_at
	Ghi.6327.2.S1_at				Ghi.8064.1.S1_a_at				GhiAffx.41299.1.S1_at
	Ghi.6327.2.A1_at				Ghi.806.1.S1_at				GhiAffx.41350.1.S1_at
	Ghi.6299.1.A1_at				Ghi.8046.1.S1_at				GhiAffx.41372.1.S1_at
	Ghi.6252.1.S1_at				Ghi.802.1.S1_at				GhiAffx.41414.1.A1_at
	Ghi.6247.1.A1_s_at				Ghi.8010.1.S1_s_at				GhiAffx.41449.1.S1_at
	Ghi.6237.1.S1_s_at				Ghi.7994.2.S1_at				GhiAffx.41486.1.S1_at
	Ghi.623.1.S1_s_at				Ghi.7990.2.S1_at				GhiAffx.41632.1.S1_at
	Ghi.6224.1.S1_at				Ghi.7976.1.S1_at				GhiAffx.4169.2.A1_at
	Ghi.6214.1.A1_x_at				Ghi.797.1.S1_at				GhiAffx.41738.1.A1_at
	Ghi.621.1.S1_at				Ghi.7968.1.A1_x_at				GhiAffx.41741.1.S1_at
	Ghi.6206.1.S1_at				Ghi.7958.3.S1_at				GhiAffx.41917.1.S1_at
	Ghi.62.1.S1_at				Ghi.7954.3.A1_at				GhiAffx.42060.1.A1_at
	Ghi.6194.2.S1_at				Ghi.7954.2.S1_at				GhiAffx.42078.1.S1_at
	Ghi.619.2.A1_at				Ghi.7954.1.S1_s_at				GhiAffx.42090.1.S1_at
	Ghi.6165.1.A1_at				Ghi.7947.1.S1_s_at				GhiAffx.42137.1.S1_at
	Ghi.6154.2.S1_at				Ghi.7946.1.S1_at				GhiAffx.42249.1.S1_s_at
	Ghi.6154.1.S1_x_at				Ghi.7946.1.A1_at				GhiAffx.42284.3.S1_at
	Ghi.6141.2.S1_at				Ghi.7941.1.S1_at				GhiAffx.42296.1.S1_at
	Ghi.6108.1.S1_s_at				Ghi.7941.1.A1_at				GhiAffx.42302.1.S1_at
	Ghi.6108.1.A1_s_at				Ghi.7940.2.A1_s_at				GhiAffx.42419.1.S1_at
	Ghi.6088.2.S1_at				Ghi.7938.1.S1_at				GhiAffx.42751.1.S1_at
	Ghi.6088.2.A1_s_at				Ghi.7935.2.A1_s_at				GhiAffx.43014.1.A1_s_at
	Ghi.6088.1.S1_s_at				Ghi.7931.1.S1_at				GhiAffx.43114.1.S1_s_at
	Ghi.6082.1.S1_at				Ghi.7928.2.A1_at				GhiAffx.43145.1.S1_a_at
	Ghi.6075.1.S1_s_at				Ghi.7915.4.S1_x_at				GhiAffx.43393.1.A1_at
	Ghi.6043.2.S1_x_at				Ghi.7915.4.A1_s_at				GhiAffx.43407.1.S1_at
	Ghi.6043.2.A1_a_at				Ghi.7915.3.S1_x_at				GhiAffx.43430.1.S1_at
	Ghi.6031.1.S1_at				Ghi.7912.3.S1_at				GhiAffx.43449.1.S1_at
	Ghi.6020.1.A1_s_at				Ghi.7912.1.S1_s_at				GhiAffx.43507.1.S1_s_at
	Ghi.5971.1.S1_at				Ghi.7890.1.S1_at				GhiAffx.4354.1.S1_at
	Ghi.5971.1.A1_at				Ghi.7881.1.S1_at				GhiAffx.43550.1.A1_s_at
	Ghi.597.1.S1_at				Ghi.7863.1.S1_at				GhiAffx.43597.1.S1_s_at
	Ghi.5947.1.S1_s_at				Ghi.7863.1.A1_s_at				GhiAffx.43609.1.S1_a_at
	Ghi.5893.1.S1_at				Ghi.786.1.S1_s_at				GhiAffx.43638.1.S1_at
	Ghi.5870.1.A1_at				Ghi.7844.1.S1_at				GhiAffx.43681.1.S1_at
	Ghi.5866.1.S1_s_at				Ghi.7844.1.A1_at				GhiAffx.43699.1.A1_at
	Ghi.5866.1.A1_x_at				Ghi.7807.1.S1_at				GhiAffx.43773.1.S1_at
	Ghi.583.1.S1_at				Ghi.778.1.S1_at				GhiAffx.43784.1.S1_s_at
	Ghi.5825.1.A1_s_at				Ghi.7779.1.S1_s_at				GhiAffx.43795.1.S1_at
	Ghi.5817.1.S1_at				Ghi.7754.1.A1_at				GhiAffx.43841.1.S1_s_at
	Ghi.5810.1.S1_at				Ghi.7728.1.S1_at				GhiAffx.43933.1.S1_at
	Ghi.58.1.S1_s_at				Ghi.7702.1.S1_at				GhiAffx.44038.1.S1_at
	Ghi.5779.1.S1_at				Ghi.7693.1.S1_x_at				GhiAffx.44044.1.S1_at
	Ghi.5736.1.A1_s_at				Ghi.7691.1.S1_s_at				GhiAffx.44076.1.A1_at
	Ghi.5731.1.A1_at				Ghi.769.1.S1_at				GhiAffx.44139.1.S1_at
	Ghi.5727.1.A1_at				Ghi.7674.1.S1_s_at				GhiAffx.44148.1.S1_at
	Ghi.572.1.S1_x_at				Ghi.7668.1.S1_s_at				GhiAffx.44179.1.S1_at
	Ghi.5703.1.A1_at				Ghi.7648.3.S1_s_at				GhiAffx.44195.1.S1_at
	Ghi.5693.2.S1_s_at				Ghi.7648.2.A1_x_at				GhiAffx.44360.1.S1_at
	Ghi.5684.1.A1_at				Ghi.7643.1.A1_s_at				GhiAffx.44463.1.S1_at
	Ghi.5677.1.A1_at				Ghi.7640.1.S1_at				GhiAffx.44610.1.S1_s_at
	Ghi.5662.1.A1_at				Ghi.764.1.S1_at				GhiAffx.44666.1.S1_at
	Ghi.5659.1.S1_s_at				Ghi.7612.1.S1_at				GhiAffx.44758.1.S1_at
	Ghi.5655.1.A1_s_at				Ghi.7603.1.S1_at				GhiAffx.44812.1.A1_at
	Ghi.5646.1.A1_s_at				Ghi.7603.1.A1_at				GhiAffx.45058.1.A1_s_at
	Ghi.5601.1.A1_at				Ghi.760.2.S1_at				GhiAffx.45595.1.S1_at
	Ghi.5595.1.A1_s_at				Ghi.76.1.S1_s_at				GhiAffx.4592.1.S1_at
	Ghi.5591.1.A1_x_at				Ghi.7578.1.S1_x_at				GhiAffx.4618.1.S1_at
	Ghi.558.1.S1_at				Ghi.7567.1.S1_s_at				GhiAffx.46186.1.S1_s_at
	Ghi.5573.1.A1_at				Ghi.7562.1.S1_s_at				GhiAffx.46284.1.S1_s_at
	Ghi.5568.1.A1_at				Ghi.7544.2.S1_s_at				GhiAffx.46536.1.A1_at
	Ghi.5565.7.A1_x_at				Ghi.7539.1.S1_at				GhiAffx.46547.1.S1_at
	Ghi.5565.2.S1_a_at				Ghi.7538.1.A1_at				GhiAffx.46593.1.S1_x_at
	Ghi.5556.1.A1_at				Ghi.7534.1.A1_at				GhiAffx.46794.1.S1_at
	Ghi.5549.1.A1_x_at				Ghi.753.1.S1_s_at				GhiAffx.46892.1.A1_at
	Ghi.5547.1.A1_at				Ghi.752.2.S1_s_at				GhiAffx.46892.1.S1_at
	Ghi.5539.1.A1_at				Ghi.750.1.A1_s_at				GhiAffx.46894.1.A1_at
	Ghi.5534.1.A1_at				Ghi.748.1.S1_s_at				GhiAffx.46997.1.S1_s_at
	Ghi.5518.1.S1_x_at				Ghi.747.1.S1_at				GhiAffx.47045.1.S1_s_at
	Ghi.5518.1.A1_at				Ghi.7461.1.A1_at				GhiAffx.47261.1.S1_s_at
	Ghi.5506.2.S1_x_at				Ghi.744.3.S1_x_at				GhiAffx.4738.1.S1_at
	Ghi.5506.1.S1_a_at				Ghi.744.2.S1_x_at				GhiAffx.4741.1.S1_s_at
	Ghi.549.1.S1_at				Ghi.744.1.S1_x_at				GhiAffx.476.1.A1_at
	Ghi.549.1.A1_at				Ghi.7411.1.S1_at				GhiAffx.47674.1.A1_at
	Ghi.5486.1.A1_s_at				Ghi.7398.1.S1_s_at				GhiAffx.47674.1.S1_at
	Ghi.5482.1.A1_at				Ghi.7389.2.A1_x_at				GhiAffx.47722.1.A1_at
	Ghi.5481.1.A1_at				Ghi.7389.1.S1_x_at				GhiAffx.47722.1.S1_at
	Ghi.5478.1.A1_at				Ghi.7379.1.S1_s_at				GhiAffx.47930.1.S1_at
	Ghi.5465.1.A1_at				Ghi.7377.1.A1_x_at				GhiAffx.48147.1.S1_at
	Ghi.5456.1.A1_s_at				Ghi.7335.1.S1_at				GhiAffx.48166.1.S1_at
	Ghi.5453.3.A1_at				Ghi.733.1.S1_at				GhiAffx.48492.1.A1_s_at
	Ghi.5453.1.S1_s_at				Ghi.7325.3.S1_s_at				GhiAffx.48556.1.S1_at
	Ghi.5448.1.A1_at				Ghi.7325.3.A1_s_at				GhiAffx.48558.1.S1_x_at
	Ghi.5442.2.S1_at				Ghi.7319.2.S1_at				GhiAffx.48558.2.S1_x_at
	Ghi.5426.1.A1_at				Ghi.7309.1.S1_at				GhiAffx.48901.1.S1_at
	Ghi.5425.1.A1_at				Ghi.73.1.S1_at				GhiAffx.49111.1.S1_at
	Ghi.5420.1.S1_s_at				Ghi.729.1.S1_at				GhiAffx.49242.1.S1_at
	Ghi.5418.1.A1_at				Ghi.729.1.A1_at				GhiAffx.49391.1.S1_s_at
	Ghi.5410.2.A1_at				Ghi.7248.3.S1_at				GhiAffx.49393.1.S1_at
	Ghi.54.1.S1_at				Ghi.7246.2.S1_s_at				GhiAffx.49595.1.S1_at
	Ghi.5393.1.A1_at				Ghi.7240.1.S1_s_at				GhiAffx.49677.1.A1_at
	Ghi.5388.1.A1_at				Ghi.7232.1.S1_s_at				GhiAffx.49705.1.A1_s_at
	Ghi.538.1.S1_at				Ghi.7222.1.S1_at				GhiAffx.49861.2.A1_s_at
	Ghi.5353.1.A1_s_at				Ghi.721.1.S1_at				GhiAffx.49958.1.A1_at
	Ghi.5341.1.A1_at				Ghi.721.1.A1_s_at				GhiAffx.49962.1.A1_at
	Ghi.5306.2.A1_at				Ghi.7204.1.S1_at				GhiAffx.49994.1.A1_s_at
	Ghi.5306.1.A1_at				Ghi.7192.1.S1_at				GhiAffx.50107.1.S1_at
	Ghi.5298.1.S1_at				Ghi.7191.1.S1_at				GhiAffx.50233.1.A1_at
	Ghi.5291.1.S1_s_at				Ghi.7178.1.S1_at				GhiAffx.50387.1.S1_at
	Ghi.5287.1.S1_s_at				Ghi.7171.1.S1_at				GhiAffx.50396.2.S1_s_at
	Ghi.5266.1.A1_x_at				Ghi.7171.1.A1_at				GhiAffx.50429.1.S1_x_at
	Ghi.5261.1.A1_at				Ghi.717.1.S1_at				GhiAffx.5047.2.A1_s_at
	Ghi.5256.1.A1_x_at				Ghi.7162.1.S1_at				GhiAffx.50485.1.S1_at
	Ghi.5241.1.S1_at				Ghi.7161.2.S1_at				GhiAffx.50543.1.A1_s_at
	Ghi.5240.1.A1_at				Ghi.7159.1.A1_at				GhiAffx.50595.1.A1_at
	Ghi.5233.1.A1_a_at				Ghi.7158.1.S1_s_at				GhiAffx.50664.1.A1_at
	Ghi.5214.1.S1_s_at				Ghi.7148.1.S1_at				GhiAffx.50906.1.S1_at
	Ghi.5214.1.S1_at				Ghi.7133.2.S1_s_at				GhiAffx.51048.1.A1_s_at
	Ghi.5207.1.S1_at				Ghi.713.1.S1_s_at				GhiAffx.514.1.S1_at
	Ghi.5204.1.A1_at				Ghi.7116.1.S1_at				GhiAffx.5152.1.S1_at
	Ghi.5201.1.A1_at				Ghi.711.1.S1_at				GhiAffx.51633.1.A1_x_at
	Ghi.520.1.S1_at				Ghi.7109.1.S1_at				GhiAffx.51644.1.S1_at
	Ghi.5197.1.A1_at				Ghi.7106.1.A1_at				GhiAffx.51913.1.S1_a_at
	Ghi.5190.1.S1_s_at				Ghi.7098.1.S1_at				GhiAffx.51928.1.S1_x_at
	Ghi.5183.2.A1_x_at				Ghi.7084.1.S1_at				GhiAffx.52015.1.S1_at
	Ghi.5183.1.A1_at				Ghi.7081.1.S1_at				GhiAffx.52199.1.S1_at
	Ghi.518.1.A1_at				Ghi.7079.1.S1_at				GhiAffx.52467.1.S1_s_at
	Ghi.5154.1.A1_s_at				Ghi.7077.1.S1_s_at				GhiAffx.52772.1.A1_s_at
	Ghi.515.1.A1_s_at				Ghi.7073.1.S1_at				GhiAffx.52912.1.A1_at
	Ghi.5148.1.S1_x_at				Ghi.7069.1.S1_at				GhiAffx.52955.1.A1_at
	Ghi.5140.1.A1_at				Ghi.7063.1.S1_x_at				GhiAffx.5304.1.S1_s_at
	Ghi.5129.1.S1_at				Ghi.7053.1.S1_at				GhiAffx.5305.1.S1_at
	Ghi.5128.1.A1_at				Ghi.7048.1.S1_at				GhiAffx.53154.1.S1_s_at
	Ghi.5125.1.A1_s_at				Ghi.7034.1.S1_at				GhiAffx.53214.1.S1_at
	Ghi.5120.1.A1_at				Ghi.7031.1.A1_at				GhiAffx.53469.1.A1_at
	Ghi.5114.1.A1_at				Ghi.702.1.S1_at				GhiAffx.53494.1.S1_s_at
	Ghi.5109.1.A1_at				Ghi.7011.1.A1_s_at				GhiAffx.53548.1.A1_at
	Ghi.5108.2.A1_s_at				Ghi.7.1.S1_x_at				GhiAffx.5521.1.A1_at
	Ghi.5099.1.A1_at				Ghi.6993.1.A1_at				GhiAffx.5627.1.S1_at
	Ghi.5089.1.A1_s_at				Ghi.6992.2.S1_at				GhiAffx.56524.1.S1_at
	Ghi.5088.1.A1_s_at				Ghi.6985.1.S1_x_at				GhiAffx.56708.1.S1_at
	Ghi.5083.1.A1_s_at				Ghi.6982.1.A1_x_at				GhiAffx.5728.1.A1_at
	Ghi.5080.1.A1_at				Ghi.6951.1.S1_x_at				GhiAffx.5783.1.S1_at
	Ghi.5075.1.A1_at				Ghi.695.1.S1_at				GhiAffx.5786.1.A1_s_at
	Ghi.5073.1.A1_at				Ghi.6932.1.A1_s_at				GhiAffx.58009.1.S1_at
	Ghi.5064.1.A1_x_at				Ghi.6926.1.A1_at				GhiAffx.58174.1.S1_at
	Ghi.5055.1.S1_at				Ghi.6922.1.S1_s_at				GhiAffx.58336.1.A1_at
	Ghi.5046.1.A1_s_at				Ghi.6905.1.S1_x_at				GhiAffx.5890.1.S1_at
	Ghi.5045.1.A1_at				Ghi.6905.1.A1_x_at				GhiAffx.59196.1.S1_at
	Ghi.5044.1.A1_s_at				Ghi.6903.1.A1_at				GhiAffx.592.1.S1_at
	Ghi.5035.1.A1_at				Ghi.6894.1.S1_s_at				GhiAffx.5925.1.S1_at
	Ghi.5021.1.A1_at				Ghi.6890.1.S1_s_at				GhiAffx.59389.1.S1_at
	Ghi.5020.1.A1_s_at				Ghi.689.1.S1_at				GhiAffx.59512.1.S1_at
	Ghi.502.1.S1_at				Ghi.6887.1.S1_at				GhiAffx.59595.1.S1_s_at
	Ghi.5012.1.A1_at				Ghi.6884.1.A1_at				GhiAffx.59727.1.S1_s_at
	Ghi.5007.1.A1_at				Ghi.688.1.S1_at				GhiAffx.5975.1.S1_x_at
	Ghi.4994.1.A1_s_at				Ghi.6878.1.A1_at				GhiAffx.59753.1.S1_at
	Ghi.4975.2.S1_x_at				Ghi.6870.1.S1_x_at				GhiAffx.59844.1.S1_at
	Ghi.4975.1.S1_x_at				Ghi.6870.1.A1_x_at				GhiAffx.5986.1.S1_at
	Ghi.4972.2.A1_x_at				Ghi.6864.1.A1_s_at				GhiAffx.5990.1.A1_s_at
	Ghi.4972.1.A1_x_at				Ghi.686.1.S1_at				GhiAffx.59945.1.S1_at
	Ghi.4971.2.A1_s_at				Ghi.6836.1.S1_s_at				GhiAffx.59981.1.S1_s_at
	Ghi.497.1.S1_at				Ghi.6835.1.S1_at				GhiAffx.60203.1.S1_at
	Ghi.4960.2.A1_s_at				Ghi.6835.1.A1_at				GhiAffx.60205.1.S1_at
	Ghi.4960.1.A1_s_at				Ghi.6832.1.S1_s_at				GhiAffx.60224.1.S1_s_at
	Ghi.495.1.S1_at				Ghi.6825.2.A1_at				GhiAffx.60290.1.S1_s_at
	Ghi.4936.1.A1_x_at				Ghi.6824.1.A1_s_at				GhiAffx.60321.1.S1_x_at
	Ghi.4929.1.S1_at				Ghi.6812.1.S1_at				GhiAffx.60324.1.S1_at
	Ghi.4926.1.A1_at				Ghi.6783.1.S1_at				GhiAffx.60409.1.S1_at
	Ghi.4916.2.A1_at				Ghi.6768.1.A1_s_at				GhiAffx.60416.1.S1_at
	Ghi.4916.1.A1_x_at				Ghi.6757.1.S1_x_at				GhiAffx.60436.1.S1_at
	Ghi.4909.1.A1_s_at				Ghi.6752.1.S1_at				GhiAffx.60468.1.S1_at
	Ghi.4907.1.A1_at				Ghi.6748.1.A1_at				GhiAffx.60579.1.A1_at
	Ghi.4902.3.A1_x_at				Ghi.6741.1.S1_at				GhiAffx.60651.1.S1_at
	Ghi.4902.1.A1_x_at				Ghi.6734.1.S1_x_at				GhiAffx.60801.1.S1_at
	Ghi.4896.2.S1_at				Ghi.6732.1.S1_at				GhiAffx.60926.1.S1_at
	Ghi.4896.1.S1_s_at				Ghi.6732.1.A1_at				GhiAffx.60966.1.S1_at
	Ghi.4896.1.A1_at				Ghi.6731.1.S1_at				GhiAffx.61130.1.S1_at
	Ghi.4893.1.A1_x_at				Ghi.6731.1.A1_at				GhiAffx.61137.1.S1_s_at
	Ghi.4881.2.S1_x_at				Ghi.6723.1.S1_at				GhiAffx.61237.1.S1_at
	Ghi.4880.1.A1_at				Ghi.6715.1.A1_at				GhiAffx.61605.1.S1_s_at
	Ghi.4879.1.A1_s_at				Ghi.6704.1.S1_at				GhiAffx.61652.1.S1_s_at
	Ghi.4873.1.A1_at				Ghi.6689.1.S1_at				GhiAffx.6166.1.S1_at
	Ghi.4872.1.A1_at				Ghi.6688.1.A1_s_at				GhiAffx.61711.1.S1_at
	Ghi.4868.2.S1_at				Ghi.6680.1.A1_at				GhiAffx.61757.1.S1_s_at
	Ghi.4844.1.S1_s_at				Ghi.6677.1.S1_at				GhiAffx.61873.1.S1_at
	Ghi.4841.1.A1_at				Ghi.6677.1.A1_at				GhiAffx.62164.1.S1_at
	Ghi.483.1.S1_s_at				Ghi.6672.1.A1_at				GhiAffx.62199.1.S1_s_at
	Ghi.4823.1.S1_s_at				Ghi.6669.1.A1_at				GhiAffx.62310.1.S1_s_at
	Ghi.4823.1.A1_s_at				Ghi.6667.1.A1_s_at				GhiAffx.6256.1.S1_s_at
	Ghi.482.1.A1_s_at				Ghi.6664.1.S1_at				GhiAffx.62607.1.S1_at
	Ghi.4813.1.A1_s_at				Ghi.6653.1.S1_at				GhiAffx.62628.1.S1_s_at
	Ghi.4810.1.A1_at				Ghi.6643.1.S1_at				GhiAffx.6269.1.A1_s_at
	Ghi.4795.1.A1_s_at				Ghi.6627.1.S1_at				GhiAffx.62774.1.S1_s_at
	Ghi.4794.1.A1_x_at				Ghi.6625.1.S1_at				GhiAffx.62836.1.S1_at
	Ghi.4792.1.A1_at				Ghi.6621.1.A1_s_at				GhiAffx.62863.1.S1_at
	Ghi.4791.2.S1_at				Ghi.6616.1.A1_at				GhiAffx.62885.1.S1_s_at
	Ghi.4748.1.A1_at				Ghi.6612.1.S1_at				GhiAffx.63064.1.S1_x_at
	Ghi.4745.1.S1_at				Ghi.6601.1.S1_x_at				GhiAffx.63079.1.S1_at
	Ghi.4744.1.A1_at				Ghi.6596.1.S1_at				GhiAffx.63308.1.S1_at
	Ghi.4731.1.A1_at				Ghi.6592.1.A1_x_at				GhiAffx.63419.1.S1_at
	Ghi.4727.1.A1_at				Ghi.6585.1.S1_at				GhiAffx.63433.1.S1_s_at
	Ghi.4715.1.A1_at				Ghi.6554.1.S1_s_at				GhiAffx.63445.1.S1_at
	Ghi.4695.1.A1_at				Ghi.6548.1.S1_s_at				GhiAffx.63449.1.A1_s_at
	Ghi.4687.1.A1_s_at				Ghi.6547.1.S1_s_at				GhiAffx.6350.1.S1_at
	Ghi.4651.2.A1_s_at				Ghi.6546.1.S1_s_at				GhiAffx.63501.1.A1_s_at
	Ghi.4651.1.A1_a_at				Ghi.6540.1.S1_s_at				GhiAffx.63571.1.S1_at
	Ghi.4650.1.A1_x_at				Ghi.6539.2.S1_at				GhiAffx.63639.1.A1_at
	Ghi.4646.1.A1_at				Ghi.6539.2.A1_at				GhiAffx.63656.1.A1_at
	Ghi.4643.1.A1_s_at				Ghi.6538.1.S1_at				GhiAffx.63849.1.S1_at
	Ghi.4636.1.A1_s_at				Ghi.6537.1.S1_at				GhiAffx.63871.1.S1_at
	Ghi.4635.1.A1_x_at				Ghi.6536.1.S1_at				GhiAffx.63874.1.S1_at
	Ghi.4618.1.A1_at				Ghi.6535.1.A1_at				GhiAffx.6393.1.S1_at
	Ghi.46.3.S1_s_at				Ghi.6531.1.S1_at				GhiAffx.64021.1.S1_at
	Ghi.4598.1.A1_at				Ghi.6528.1.S1_at				GhiAffx.64051.1.A1_at
	Ghi.4592.1.A1_x_at				Ghi.6522.1.S1_at				GhiAffx.6414.1.S1_at
	Ghi.4583.1.A1_at				Ghi.6518.3.A1_s_at				GhiAffx.64249.7.S1_x_at
	Ghi.4572.1.A1_at				Ghi.6518.1.S1_s_at				GhiAffx.6493.1.A1_at
	Ghi.4571.1.A1_at				Ghi.6493.1.S1_s_at				GhiAffx.6505.1.A1_at
	Ghi.4565.1.S1_s_at				Ghi.6488.1.S1_s_at				GhiAffx.6505.1.S1_s_at
	Ghi.4548.2.S1_s_at				Ghi.6477.1.S1_at				GhiAffx.6579.1.S1_at
	Ghi.4540.1.A1_at				Ghi.6476.1.S1_at				GhiAffx.6653.1.A1_at
	Ghi.4537.1.A1_at				Ghi.6461.1.A1_at				GhiAffx.6667.1.A1_s_at
	Ghi.4530.1.A1_s_at				Ghi.6450.1.A1_at				GhiAffx.6695.1.S1_at
	Ghi.4529.1.A1_s_at				Ghi.6449.1.A1_at				GhiAffx.673.1.S1_at
	Ghi.4524.1.A1_s_at				Ghi.6443.2.A1_s_at				GhiAffx.6731.1.S1_s_at
	Ghi.4519.1.A1_x_at				Ghi.644.1.S1_at				GhiAffx.6754.1.A1_at
	Ghi.4495.1.A1_s_at				Ghi.6438.1.S1_at				GhiAffx.6771.1.A1_x_at
	Ghi.4492.1.A1_at				Ghi.6433.1.S1_at				GhiAffx.6778.1.A1_s_at
	Ghi.4482.1.A1_at				Ghi.6417.3.A1_x_at				GhiAffx.6818.1.A1_s_at
	Ghi.4474.1.A1_at				Ghi.6415.1.S1_s_at				GhiAffx.6855.1.A1_at
	Ghi.4468.1.S1_s_at				Ghi.6408.2.A1_s_at				GhiAffx.6901.1.S1_at
	Ghi.4468.1.A1_s_at				Ghi.6408.1.A1_s_at				GhiAffx.6909.1.S1_at
	Ghi.4444.1.A1_at				Ghi.6372.1.S1_at				GhiAffx.6933.1.A1_at
	Ghi.4438.1.A1_at				Ghi.6362.1.S1_at				GhiAffx.6954.1.S1_at
	Ghi.443.2.A1_x_at				Ghi.6359.1.A1_at				GhiAffx.7011.1.S1_a_at
	Ghi.4425.2.A1_x_at				Ghi.6348.1.A1_x_at				GhiAffx.7015.1.A1_s_at
	Ghi.4423.1.A1_s_at				Ghi.6343.3.A1_at				GhiAffx.7140.1.S1_a_at
	Ghi.4417.1.A1_at				Ghi.6327.2.A1_at				GhiAffx.7173.1.S1_at
	Ghi.4405.1.S1_at				Ghi.6317.1.A1_s_at				GhiAffx.7175.1.S1_at
	Ghi.4405.1.A1_at				Ghi.631.1.S1_at				GhiAffx.7202.1.S1_at
	Ghi.4370.1.A1_at				Ghi.6299.1.A1_at				GhiAffx.7229.1.S1_at
	Ghi.4340.1.A1_at				Ghi.6252.1.S1_at				GhiAffx.7281.1.S1_at
	Ghi.434.1.S1_at				Ghi.6247.1.A1_s_at				GhiAffx.7290.1.S1_at
	Ghi.4330.1.A1_at				Ghi.623.1.S1_s_at				GhiAffx.7298.1.S1_at
	Ghi.4306.1.S1_x_at				Ghi.6224.1.S1_at				GhiAffx.7371.1.S1_at
	Ghi.4305.1.S1_s_at				Ghi.6214.1.A1_x_at				GhiAffx.7397.1.A1_at
	Ghi.4301.1.S1_s_at				Ghi.621.1.S1_at				GhiAffx.7457.1.S1_at
	Ghi.4298.1.A1_at				Ghi.6206.1.S1_at				GhiAffx.7519.1.S1_s_at
	Ghi.4295.1.S1_x_at				Ghi.62.1.S1_at				GhiAffx.7538.1.S1_s_at
	Ghi.4290.1.S1_at				Ghi.6194.2.S1_at				GhiAffx.7586.1.S1_s_at
	Ghi.4286.1.S1_at				Ghi.619.2.A1_at				GhiAffx.7633.1.S1_s_at
	Ghi.4280.1.S1_at				Ghi.619.1.S1_at				GhiAffx.7651.1.A1_at
	Ghi.4277.1.S1_x_at				Ghi.6154.2.S1_at				GhiAffx.7683.2.A1_at
	Ghi.4276.1.S1_at				Ghi.6154.1.S1_x_at				GhiAffx.7786.1.A1_s_at
	Ghi.4274.1.S1_at				Ghi.6141.2.S1_at				GhiAffx.7786.1.S1_at
	Ghi.4266.1.S1_at				Ghi.6108.1.S1_s_at				GhiAffx.7807.1.S1_s_at
	Ghi.4263.1.S1_at				Ghi.6108.1.A1_s_at				GhiAffx.7880.1.S1_at
	Ghi.4252.1.S1_x_at				Ghi.6088.2.S1_at				GhiAffx.7895.1.S1_x_at
	Ghi.4250.1.S1_s_at				Ghi.6088.2.A1_s_at				GhiAffx.7960.1.A1_at
	Ghi.4248.1.S1_s_at				Ghi.6088.1.S1_s_at				GhiAffx.8099.1.A1_s_at
	Ghi.4248.1.A1_s_at				Ghi.6082.1.S1_at				GhiAffx.8118.1.A1_at
	Ghi.4247.1.S1_at				Ghi.6075.1.S1_s_at				GhiAffx.8198.1.A1_at
	Ghi.4247.1.A1_at				Ghi.6043.2.S1_x_at				GhiAffx.8242.1.S1_s_at
	Ghi.4246.1.S1_s_at				Ghi.6043.2.A1_a_at				GhiAffx.8275.1.S1_at
	Ghi.4242.1.S1_at				Ghi.6020.1.A1_s_at				GhiAffx.830.1.S1_at
	Ghi.4240.1.S1_at				Ghi.5971.1.S1_at				GhiAffx.841.1.S1_x_at
	Ghi.4235.1.S1_at				Ghi.5971.1.A1_at				GhiAffx.841.2.S1_s_at
	Ghi.4231.1.S1_at				Ghi.597.1.S1_at				GhiAffx.8448.1.A1_at
	Ghi.4227.1.S1_s_at				Ghi.5961.1.A1_at				GhiAffx.8481.1.S1_at
	Ghi.4225.1.A1_at				Ghi.596.1.S1_at				GhiAffx.8571.1.S1_s_at
	Ghi.4219.1.S1_s_at				Ghi.5947.1.S1_s_at				GhiAffx.8618.1.S1_s_at
	Ghi.4210.2.S1_s_at				Ghi.5893.1.S1_at				GhiAffx.8684.1.S1_s_at
	Ghi.4209.1.S1_s_at				Ghi.5870.1.A1_at				GhiAffx.8694.1.S1_a_at
	Ghi.4209.1.A1_x_at				Ghi.5866.1.S1_s_at				GhiAffx.8735.1.S1_at
	Ghi.4197.1.S1_at				Ghi.5866.1.A1_x_at				GhiAffx.879.1.S1_at
	Ghi.4190.1.S1_at				Ghi.585.1.S1_s_at				GhiAffx.8842.1.A1_at
	Ghi.4190.1.A1_at				Ghi.583.1.S1_at				GhiAffx.911.1.S1_s_at
	Ghi.4185.1.S1_at				Ghi.5825.1.A1_s_at				GhiAffx.9171.1.S1_s_at
	Ghi.4182.1.S1_at				Ghi.5817.1.S1_at				GhiAffx.9207.1.S1_at
	Ghi.4181.1.S1_at				Ghi.5810.1.S1_at				GhiAffx.9259.1.S1_at
	Ghi.4172.1.S1_at				Ghi.58.1.S1_s_at				GhiAffx.9329.1.S1_at
	Ghi.4163.1.S1_at				Ghi.5790.1.S1_x_at				GhiAffx.9513.1.S1_at
	Ghi.4160.1.S1_at				Ghi.5779.1.S1_at				GhiAffx.9612.1.S1_at
	Ghi.4160.1.A1_at				Ghi.5777.1.S1_s_at				GhiAffx.9683.1.A1_s_at
	Ghi.4156.1.S1_s_at				Ghi.5736.1.A1_s_at				GhiAffx.9693.1.A1_at
	Ghi.4151.1.S1_at				Ghi.5731.1.A1_at				GhiAffx.9723.1.S1_s_at
	Ghi.415.1.S1_s_at				Ghi.5727.1.A1_at				GhiAffx.9783.1.S1_at
	Ghi.4133.1.A1_at				Ghi.572.1.S1_x_at				GhiAffx.9821.1.A1_at
	Ghi.4118.1.A1_x_at				Ghi.5717.1.A1_at				GhiAffx.9824.1.S1_at
	Ghi.4117.1.A1_s_at				Ghi.5703.1.A1_at				GhiAffx.984.1.A1_s_at
	Ghi.4112.1.S1_s_at				Ghi.5693.2.S1_s_at				GhiAffx.9950.1.A1_at
	Ghi.4112.1.A1_at				Ghi.5684.1.A1_at				Gra.1008.2.A1_s_at
	Ghi.4108.3.A1_x_at				Ghi.5677.1.A1_at				Gra.1024.1.S1_at
	Ghi.4108.2.A1_s_at				Ghi.5662.1.A1_at				Gra.1064.4.A1_at
	Ghi.4108.1.S1_s_at				Ghi.5655.1.A1_s_at				Gra.108.2.A1_x_at
	Ghi.4099.2.A1_s_at				Ghi.5646.1.A1_s_at				Gra.108.2.S1_s_at
	Ghi.4088.1.A1_x_at				Ghi.5641.1.A1_at				Gra.1108.2.S1_s_at
	Ghi.4065.1.S1_at				Ghi.5603.1.A1_at				Gra.1115.1.S1_at
	Ghi.4065.1.A1_x_at				Ghi.5602.1.A1_s_at				Gra.1143.1.A1_s_at
	Ghi.4064.2.S1_at				Ghi.5601.1.A1_at				Gra.1162.1.S1_s_at
	Ghi.4064.2.A1_at				Ghi.5595.1.A1_s_at				Gra.1164.1.S1_s_at
	Ghi.4051.1.A1_at				Ghi.5592.1.A1_at				Gra.1216.1.S1_s_at
	Ghi.4044.1.S1_at				Ghi.5591.1.A1_x_at				Gra.1221.1.A1_at
	Ghi.4042.1.A1_at				Ghi.558.1.S1_at				Gra.1225.1.A1_at
	Ghi.4039.1.A1_s_at				Ghi.5573.1.A1_at				Gra.1227.1.S1_s_at
	Ghi.403.1.S1_at				Ghi.5568.1.A1_at				Gra.1239.1.S1_at
	Ghi.403.1.A1_at				Ghi.5565.7.A1_x_at				Gra.1436.4.A1_s_at
	Ghi.4019.1.A1_at				Ghi.5565.5.S1_s_at				Gra.1459.1.A1_s_at
	Ghi.4017.1.A1_at				Ghi.5565.2.S1_a_at				Gra.1493.1.A1_s_at
	Ghi.4013.1.A1_at				Ghi.5556.1.A1_at				Gra.1508.1.A1_s_at
	Ghi.4011.1.A1_s_at				Ghi.5549.1.A1_x_at				Gra.1509.1.A1_at
	Ghi.4010.2.S1_at				Ghi.5547.1.A1_at				Gra.1552.2.A1_x_at
	Ghi.4010.1.A1_at				Ghi.5539.1.A1_at				Gra.1569.1.A1_at
	Ghi.3997.1.A1_at				Ghi.5534.1.A1_at				Gra.1608.2.A1_s_at
	Ghi.3995.3.S1_at				Ghi.5518.1.S1_x_at				Gra.1630.2.S1_x_at
	Ghi.3995.1.A1_s_at				Ghi.5518.1.A1_at				Gra.1637.1.S1_s_at
	Ghi.3992.1.A1_at				Ghi.5501.1.A1_s_at				Gra.1675.1.S1_at
	Ghi.3985.1.S1_s_at				Ghi.550.1.S1_at				Gra.1705.1.A1_s_at
	Ghi.3985.1.A1_s_at				Ghi.5493.1.A1_at				Gra.1723.1.A1_at
	Ghi.3979.1.A1_at				Ghi.5490.1.A1_x_at				Gra.1742.1.A1_s_at
	Ghi.3971.1.S1_at				Ghi.549.1.S1_at				Gra.1750.1.A1_at
	Ghi.3970.1.A1_at				Ghi.549.1.A1_at				Gra.1783.1.A1_s_at
	Ghi.3969.1.A1_at				Ghi.5486.1.A1_s_at				Gra.1806.1.S1_at
	Ghi.3962.1.S1_at				Ghi.5482.1.A1_at				Gra.183.2.S1_s_at
	Ghi.3962.1.A1_s_at				Ghi.5481.1.A1_at				Gra.1841.1.S1_s_at
	Ghi.3961.2.S1_at				Ghi.5478.1.A1_at				Gra.1909.1.S1_s_at
	Ghi.3958.1.A1_at				Ghi.5476.1.A1_at				Gra.1939.3.A1_s_at
	Ghi.3947.1.S1_at				Ghi.5465.1.A1_at				Gra.1939.3.S1_a_at
	Ghi.3944.1.S1_x_at				Ghi.5456.1.A1_s_at				Gra.1951.2.A1_s_at
	Ghi.3938.2.S1_s_at				Ghi.5453.3.A1_at				Gra.2043.1.S1_at
	Ghi.3938.2.A1_at				Ghi.5453.1.S1_s_at				Gra.2050.1.S1_s_at
	Ghi.3932.1.S1_at				Ghi.5448.1.A1_at				Gra.2073.1.A1_s_at
	Ghi.3932.1.A1_at				Ghi.5442.2.S1_at				Gra.2073.1.S1_at
	Ghi.392.1.A1_at				Ghi.5426.1.A1_at				Gra.2101.1.A1_s_at
	Ghi.3913.1.S1_at				Ghi.5425.1.A1_at				Gra.2105.1.A1_s_at
	Ghi.3913.1.A1_x_at				Ghi.5418.1.A1_at				Gra.2121.1.S1_s_at
	Ghi.3910.1.A1_at				Ghi.5410.2.A1_at				Gra.2207.2.A1_s_at
	Ghi.3903.1.A1_at				Ghi.54.1.S1_at				Gra.222.1.A1_s_at
	Ghi.3894.1.A1_at				Ghi.5391.1.A1_s_at				Gra.2227.1.A1_at
	Ghi.3888.1.S1_s_at				Ghi.5388.1.A1_at				Gra.2239.1.S1_s_at
	Ghi.3885.2.A1_at				Ghi.538.1.S1_at				Gra.2426.1.A1_s_at
	Ghi.388.2.S1_x_at				Ghi.5353.1.A1_s_at				Gra.2447.1.A1_at
	Ghi.388.1.S1_x_at				Ghi.5341.1.A1_at				Gra.2508.1.A1_x_at
	Ghi.3873.1.S1_at				Ghi.5331.1.A1_s_at				Gra.2508.2.S1_x_at
	Ghi.3873.1.A1_at				Ghi.5326.1.A1_s_at				Gra.2561.1.S1_s_at
	Ghi.3870.1.S1_s_at				Ghi.5308.1.A1_at				Gra.2665.1.S1_s_at
	Ghi.3870.1.A1_at				Ghi.5306.2.A1_at				Gra.2666.1.A1_s_at
	Ghi.3859.3.S1_at				Ghi.5305.1.A1_at				Gra.2678.1.A1_at
	Ghi.3858.2.A1_at				Ghi.5298.1.S1_at				Gra.2694.1.S1_s_at
	Ghi.3855.1.A1_s_at				Ghi.5297.1.A1_s_at				Gra.2699.2.S1_at
	Ghi.3851.1.A1_at				Ghi.5291.1.S1_s_at				Gra.2721.1.A1_at
	Ghi.3833.1.S1_at				Ghi.5287.1.S1_s_at				Gra.2721.2.S1_at
	Ghi.3833.1.A1_s_at				Ghi.5276.1.A1_at				Gra.2744.1.S1_s_at
	Ghi.3817.3.A1_x_at				Ghi.5266.1.A1_x_at				Gra.2751.1.S1_s_at
	Ghi.3814.1.S1_at				Ghi.5261.1.A1_at				Gra.2763.1.S1_s_at
	Ghi.3814.1.A1_at				Ghi.5256.1.A1_x_at				Gra.2771.1.A1_at
	Ghi.3810.1.A1_at				Ghi.5251.1.A1_s_at				Gra.2911.1.S1_at
	Ghi.3808.1.S1_at				Ghi.5241.1.S1_at				Gra.2917.1.S1_s_at
	Ghi.3808.1.A1_at				Ghi.5240.1.A1_at				Gra.2938.2.A1_at
	Ghi.3799.1.S1_at				Ghi.5233.1.A1_a_at				Gra.2948.4.A1_s_at
	Ghi.3799.1.A1_s_at				Ghi.5228.1.A1_s_at				Gra.3009.3.A1_s_at
	Ghi.3793.1.A1_at				Ghi.5226.1.A1_at				Gra.308.1.A1_s_at
	Ghi.3792.1.A1_at				Ghi.5214.1.A1_at				Gra.309.1.S1_at
	Ghi.3791.1.A1_s_at				Ghi.5212.1.A1_x_at				Gra.325.1.A1_at
	Ghi.3790.1.A1_at				Ghi.5204.1.A1_at				Gra.326.1.S1_s_at
	Ghi.3781.2.S1_at				Ghi.5201.1.A1_at				Gra.328.1.S1_s_at
	Ghi.3781.2.A1_s_at				Ghi.520.1.S1_at				Gra.334.1.S1_s_at
	Ghi.3776.1.S1_s_at				Ghi.5197.1.A1_at				Gra.39.1.A1_a_at
	Ghi.3776.1.A1_at				Ghi.5190.1.S1_s_at				Gra.433.1.S1_s_at
	Ghi.3774.1.A1_at				Ghi.5183.2.A1_x_at				Gra.435.2.S1_x_at
	Ghi.3770.1.A1_at				Ghi.5183.1.A1_at				Gra.463.1.A1_s_at
	Ghi.3767.1.A1_at				Ghi.518.1.S1_at				Gra.551.1.A1_s_at
	Ghi.3765.1.S1_at				Ghi.5154.1.A1_s_at				Gra.562.1.A1_s_at
	Ghi.3765.1.A1_at				Ghi.515.1.A1_s_at				Gra.568.1.A1_s_at
	Ghi.3758.1.S1_at				Ghi.5148.1.S1_x_at				Gra.610.1.S1_x_at
	Ghi.3758.1.A1_at				Ghi.5140.1.A1_at				Gra.610.2.A1_at
	Ghi.3754.1.S1_x_at				Ghi.5129.1.S1_at				Gra.63.1.A1_s_at
	Ghi.3751.1.S1_s_at				Ghi.5128.1.A1_at				Gra.685.1.A1_s_at
	Ghi.3751.1.A1_s_at				Ghi.5125.1.A1_s_at				Gra.689.1.S1_a_at
	Ghi.3748.1.A1_at				Ghi.5120.1.A1_at				Gra.70.1.S1_s_at
	Ghi.3743.1.S1_at				Ghi.5114.1.A1_at				Gra.740.1.S1_s_at
	Ghi.374.1.S1_s_at				Ghi.5109.1.A1_at				Gra.816.1.A1_s_at
	Ghi.3739.1.S1_at				Ghi.5108.2.A1_s_at				Gra.873.1.A1_at
	Ghi.3739.1.A1_at				Ghi.5107.1.A1_at				Gra.935.2.S1_s_at
	Ghi.3738.1.S1_s_at				Ghi.5099.1.A1_at				Gra.960.2.S1_x_at
	Ghi.3738.1.A1_at				Ghi.5089.1.A1_s_at				Gra.994.2.S1_s_at
	Ghi.3737.1.A1_at				Ghi.5088.1.A1_s_at				Gra.998.2.S1_s_at
	Ghi.373.1.S1_s_at				Ghi.5083.1.A1_s_at				GraAffx.10408.1.A1_s_at
	Ghi.373.1.A1_at				Ghi.5080.1.A1_at				GraAffx.1087.1.S1_at
	Ghi.3729.1.A1_s_at				Ghi.5079.1.A1_at				GraAffx.10907.1.S1_s_at
	Ghi.3729.1.A1_at				Ghi.5075.1.A1_at				GraAffx.11548.1.A1_at
	Ghi.3726.2.S1_s_at				Ghi.5073.1.A1_at				GraAffx.11906.4.A1_a_at
	Ghi.3722.1.S1_at				Ghi.5064.1.A1_x_at				GraAffx.11911.1.S1_s_at
	Ghi.3722.1.A1_s_at				Ghi.5055.1.S1_at				GraAffx.12486.1.S1_at
	Ghi.3721.1.S1_x_at				Ghi.5046.1.A1_s_at				GraAffx.12507.1.S1_at
	Ghi.3719.1.S1_at				Ghi.5045.1.A1_at				GraAffx.12618.1.A1_x_at
	Ghi.3718.1.A1_at				Ghi.5044.1.A1_s_at				GraAffx.12664.1.A1_s_at
	Ghi.3711.1.S1_at				Ghi.5035.1.A1_at				GraAffx.13212.1.A1_at
	Ghi.3711.1.A1_at				Ghi.5020.1.A1_s_at				GraAffx.13239.1.A1_s_at
	Ghi.3705.1.A1_at				Ghi.502.1.S1_at				GraAffx.13357.1.A1_at
	Ghi.3703.1.A1_at				Ghi.5012.1.A1_at				GraAffx.13657.1.S1_s_at
	Ghi.3701.1.A1_at				Ghi.5007.1.A1_at				GraAffx.1384.1.S1_at
	Ghi.37.1.S1_at				Ghi.4994.1.A1_s_at				GraAffx.14395.1.S1_s_at
	Ghi.3694.1.A1_s_at				Ghi.4988.1.S1_at				GraAffx.14449.1.S1_s_at
	Ghi.3690.1.A1_x_at				Ghi.4983.1.A1_at				GraAffx.14609.1.A1_s_at
	Ghi.3689.2.S1_at				Ghi.4975.2.S1_x_at				GraAffx.14886.1.A1_s_at
	Ghi.3689.2.A1_s_at				Ghi.4975.1.S1_x_at				GraAffx.14889.1.S1_at
	Ghi.3685.1.S1_at				Ghi.4972.2.A1_x_at				GraAffx.15487.1.S1_s_at
	Ghi.3684.1.A1_at				Ghi.4972.1.A1_x_at				GraAffx.15661.1.S1_s_at
	Ghi.3673.1.S1_at				Ghi.4971.2.A1_s_at				GraAffx.15661.2.S1_at
	Ghi.3667.2.A1_s_at				Ghi.497.1.S1_at				GraAffx.15714.1.S1_s_at
	Ghi.3662.1.S1_at				Ghi.4960.2.A1_s_at				GraAffx.15917.1.S1_s_at
	Ghi.3657.2.A1_at				Ghi.4960.1.A1_s_at				GraAffx.16008.1.S1_s_at
	Ghi.3648.2.S1_at				Ghi.495.1.S1_at				GraAffx.16018.2.A1_a_at
	Ghi.3648.1.A1_at				Ghi.4944.1.A1_at				GraAffx.16056.1.S1_s_at
	Ghi.3635.2.A1_at				Ghi.4936.1.A1_x_at				GraAffx.16151.2.A1_s_at
	Ghi.3633.1.A1_at				Ghi.4929.1.S1_at				GraAffx.16239.1.S1_at
	Ghi.3626.1.A1_at				Ghi.4926.1.A1_at				GraAffx.16249.1.S1_s_at
	Ghi.3615.2.S1_s_at				Ghi.492.1.S1_at				GraAffx.16697.1.S1_at
	Ghi.3615.2.A1_x_at				Ghi.4909.1.A1_s_at				GraAffx.16877.2.A1_s_at
	Ghi.3615.1.S1_s_at				Ghi.4907.1.A1_at				GraAffx.17012.1.A1_at
	Ghi.3608.1.A1_at				Ghi.4902.3.A1_x_at				GraAffx.17247.2.S1_s_at
	Ghi.3605.2.A1_s_at				Ghi.4902.2.A1_x_at				GraAffx.17279.1.A1_at
	Ghi.3605.1.A1_at				Ghi.4902.1.A1_x_at				GraAffx.17922.1.A1_s_at
	Ghi.3599.2.A1_a_at				Ghi.4896.2.S1_at				GraAffx.17976.1.S1_s_at
	Ghi.3598.2.A1_at				Ghi.4896.1.A1_at				GraAffx.18240.1.S1_a_at
	Ghi.3597.2.A1_s_at				Ghi.4887.1.S1_at				GraAffx.18318.1.A1_x_at
	Ghi.3597.1.S1_at				Ghi.4881.2.S1_x_at				GraAffx.18858.1.A1_at
	Ghi.3596.3.S1_at				Ghi.4880.1.A1_at				GraAffx.18880.1.A1_at
	Ghi.3596.3.A1_at				Ghi.4879.1.A1_s_at				GraAffx.1926.1.S1_at
	Ghi.3588.2.S1_at				Ghi.4873.1.A1_at				GraAffx.20158.1.A1_s_at
	Ghi.3588.2.A1_a_at				Ghi.4872.1.A1_at				GraAffx.20389.1.S1_at
	Ghi.3583.4.A1_s_at				Ghi.4871.1.A1_a_at				GraAffx.21117.1.S1_at
	Ghi.3582.1.A1_s_at				Ghi.4868.2.S1_at				GraAffx.21652.1.A1_x_at
	Ghi.3576.1.S1_s_at				Ghi.4868.2.A1_at				GraAffx.22440.1.A1_s_at
	Ghi.3566.2.S1_s_at				Ghi.4844.1.S1_s_at				GraAffx.22780.1.S1_s_at
	Ghi.3566.2.A1_s_at				Ghi.4841.1.A1_at				GraAffx.23160.1.S1_s_at
	Ghi.3565.2.A1_a_at				Ghi.4836.1.A1_at				GraAffx.23486.1.S1_at
	Ghi.3564.1.S1_at				Ghi.4833.1.A1_s_at				GraAffx.24476.1.A1_at
	Ghi.3560.1.S1_s_at				Ghi.483.1.S1_s_at				GraAffx.24598.2.A1_s_at
	Ghi.3560.1.A1_s_at				Ghi.4827.1.S1_s_at				GraAffx.25536.1.A1_s_at
	Ghi.3544.3.S1_s_at				Ghi.4823.1.A1_s_at				GraAffx.26388.2.A1_x_at
	Ghi.3544.3.A1_a_at				Ghi.4816.1.A1_at				GraAffx.26728.2.S1_at
	Ghi.3544.2.S1_at				Ghi.4813.1.A1_s_at				GraAffx.26779.1.S1_at
	Ghi.3541.1.A1_at				Ghi.4810.1.A1_at				GraAffx.26955.1.S1_s_at
	Ghi.3540.1.A1_at				Ghi.4807.1.A1_at				GraAffx.27548.2.S1_at
	Ghi.3533.3.S1_s_at				Ghi.4795.1.A1_s_at				GraAffx.2757.1.S1_s_at
	Ghi.3533.3.A1_at				Ghi.4794.1.A1_x_at				GraAffx.27688.1.A1_s_at
	Ghi.352.1.S1_s_at				Ghi.4792.1.A1_at				GraAffx.27997.1.S1_s_at
	Ghi.3502.1.A1_at				Ghi.4791.2.S1_at				GraAffx.28170.1.S1_s_at
	Ghi.350.1.S1_at				Ghi.4791.2.A1_at				GraAffx.28260.1.A1_s_at
	Ghi.348.1.S1_at				Ghi.4762.1.A1_at				GraAffx.28264.1.A1_s_at
	Ghi.3468.1.A1_at				Ghi.4748.1.A1_at				GraAffx.28447.1.A1_s_at
	Ghi.3465.1.A1_at				Ghi.4745.1.S1_at				GraAffx.28786.1.S1_s_at
	Ghi.3459.1.A1_at				Ghi.4744.1.A1_at				GraAffx.28867.1.A1_s_at
	Ghi.3449.1.A1_at				Ghi.4733.3.S1_at				GraAffx.28881.1.S1_at
	Ghi.3444.2.S1_at				Ghi.4731.1.A1_at				GraAffx.28971.2.A1_at
	Ghi.3444.2.A1_at				Ghi.4727.1.A1_at				GraAffx.29146.1.S1_s_at
	Ghi.3442.3.S1_x_at				Ghi.4716.1.A1_s_at				GraAffx.29497.1.S1_s_at
	Ghi.3442.3.A1_at				Ghi.4715.1.A1_at				GraAffx.29618.1.A1_a_at
	Ghi.3442.2.S1_at				Ghi.4711.1.A1_at				GraAffx.29836.1.A1_at
	Ghi.3442.2.A1_x_at				Ghi.4695.1.A1_at				GraAffx.3071.1.A1_at
	Ghi.3440.1.A1_at				Ghi.4687.1.A1_s_at				GraAffx.31246.1.S1_at
	Ghi.3432.1.A1_at				Ghi.4666.1.A1_s_at				GraAffx.31296.1.S1_at
	Ghi.342.2.A1_at				Ghi.4651.2.A1_s_at				GraAffx.31660.1.A1_at
	Ghi.342.1.S1_at				Ghi.4651.1.A1_a_at				GraAffx.3175.1.S1_at
	Ghi.3415.1.S1_at				Ghi.4650.1.A1_x_at				GraAffx.31884.1.S1_s_at
	Ghi.3413.1.A1_at				Ghi.4646.1.A1_at				GraAffx.31947.1.A1_at
	Ghi.3411.4.S1_s_at				Ghi.4643.1.A1_s_at				GraAffx.32174.1.S1_s_at
	Ghi.3411.2.A1_x_at				Ghi.4636.1.A1_s_at				GraAffx.32178.1.A1_a_at
	Ghi.3411.1.A1_a_at				Ghi.4635.1.A1_x_at				GraAffx.32449.1.A1_at
	Ghi.3404.1.A1_at				Ghi.4610.1.A1_at				GraAffx.32755.1.A1_at
	Ghi.3402.1.S1_at				Ghi.46.3.S1_s_at				GraAffx.32813.1.A1_s_at
	Ghi.3402.1.A1_at				Ghi.4598.1.A1_at				GraAffx.33075.2.S1_s_at
	Ghi.3391.2.S1_at				Ghi.4592.1.A1_x_at				GraAffx.33295.1.S1_s_at
	Ghi.3390.4.S1_at				Ghi.4583.1.A1_at				GraAffx.33470.1.S1_s_at
	Ghi.3390.1.S1_at				Ghi.4578.1.A1_at				GraAffx.33589.1.A1_x_at
	Ghi.3368.1.S1_at				Ghi.4577.1.S1_x_at				GraAffx.33887.1.A1_a_at
	Ghi.3367.1.A1_s_at				Ghi.4572.1.A1_at				GraAffx.34081.1.S1_at
	Ghi.3366.2.A1_s_at				Ghi.4571.1.A1_at				GraAffx.5073.1.S1_at
	Ghi.3365.1.A1_at				Ghi.4565.1.S1_s_at				GraAffx.6067.1.S1_s_at
	Ghi.3361.3.S1_s_at				Ghi.4548.2.S1_s_at				GraAffx.8143.1.A1_at
	Ghi.3361.3.A1_at				Ghi.4548.2.A1_s_at				GraAffx.8216.1.S1_at
	Ghi.3346.1.A1_s_at				Ghi.4540.1.A1_at				GraAffx.8284.1.S1_s_at
	Ghi.3342.1.S1_at				Ghi.4537.1.A1_at				GraAffx.8312.1.S1_s_at
	Ghi.3342.1.A1_s_at				Ghi.4532.1.A1_at				GraAffx.8353.1.S1_at
	Ghi.3340.1.S1_s_at				Ghi.4530.1.A1_s_at				GraAffx.8499.1.S1_s_at
	Ghi.3334.1.S1_at				Ghi.4529.1.A1_s_at				GraAffx.8537.8.S1_s_at
	Ghi.3333.1.A1_s_at				Ghi.4526.1.A1_at				GraAffx.8554.1.S1_s_at
	Ghi.3331.1.S1_s_at				Ghi.4524.1.A1_s_at				GraAffx.8654.1.S1_s_at
	Ghi.3331.1.A1_s_at				Ghi.4519.1.A1_x_at				GraAffx.9042.1.S1_at
	Ghi.3328.1.A1_at				Ghi.4512.1.A1_x_at				GraAffx.9185.1.S1_s_at
	Ghi.3323.1.A1_at				Ghi.451.1.A1_s_at				GraAffx.9344.1.A1_s_at
	Ghi.3320.2.S1_at				Ghi.4495.1.A1_s_at				GraAffx.9346.1.S1_s_at
	Ghi.3317.2.A1_at				Ghi.4492.1.A1_at				GraAffx.957.1.A1_s_at
	Ghi.3312.4.A1_at				Ghi.4482.1.A1_at				GraAffx.9604.1.S1_s_at
	Ghi.3310.1.A1_s_at				Ghi.4474.1.A1_at				GraAffx.9614.1.S1_at
	Ghi.3297.1.A1_at				Ghi.4468.1.S1_s_at				GraAffx.9648.1.S1_s_at
	Ghi.3294.1.S1_at				Ghi.4468.1.A1_s_at				GraAffx.991.1.S1_at
	Ghi.3290.1.A1_x_at				Ghi.4464.1.A1_at
	Ghi.3287.1.A1_s_at				Ghi.4444.2.S1_x_at
	Ghi.3283.1.A1_at				Ghi.4444.1.A1_at
	Ghi.3282.1.A1_x_at				Ghi.4438.1.A1_at
	Ghi.3279.1.A1_s_at				Ghi.443.2.A1_x_at
	Ghi.3276.1.A1_at				Ghi.4425.2.A1_x_at
	Ghi.3270.2.S1_at				Ghi.4417.1.A1_at
	Ghi.3263.1.S1_at				Ghi.4407.1.A1_x_at
	Ghi.3263.1.A1_at				Ghi.4405.1.S1_at
	Ghi.3257.1.A1_at				Ghi.4405.1.A1_at
	Ghi.3255.2.S1_at				Ghi.4370.1.A1_at
	Ghi.3255.2.A1_at				Ghi.4340.1.A1_at
	Ghi.3250.3.S1_at				Ghi.434.1.S1_at
	Ghi.3250.1.S1_at				Ghi.4330.1.A1_at
	Ghi.3234.2.S1_s_at				Ghi.4328.1.A1_at
	Ghi.3234.2.A1_at				Ghi.4306.1.S1_x_at
	Ghi.3228.1.A1_at				Ghi.4305.1.S1_s_at
	Ghi.3227.2.S1_at				Ghi.4301.1.S1_s_at
	Ghi.3215.1.S1_s_at				Ghi.4298.3.S1_at
	Ghi.3213.1.A1_at				Ghi.4298.1.A1_at
	Ghi.3211.1.A1_at				Ghi.4295.1.S1_x_at
	Ghi.3208.1.A1_s_at				Ghi.4286.1.S1_at
	Ghi.3200.1.S1_x_at				Ghi.4280.1.S1_at
	Ghi.3185.2.A1_at				Ghi.4277.1.S1_x_at
	Ghi.3180.2.S1_at				Ghi.4276.1.S1_at
	Ghi.3175.1.S1_at				Ghi.4274.1.S1_at
	Ghi.3173.1.S1_at				Ghi.4266.1.S1_at
	Ghi.3162.1.A1_at				Ghi.4263.1.S1_at
	Ghi.3157.1.A1_at				Ghi.4252.1.S1_x_at
	Ghi.3156.2.A1_at				Ghi.4248.1.S1_s_at
	Ghi.3154.2.S1_s_at				Ghi.4248.1.A1_s_at
	Ghi.3154.2.A1_at				Ghi.4247.1.S1_at
	Ghi.3149.1.A1_at				Ghi.4247.1.A1_at
	Ghi.3146.1.A1_at				Ghi.4246.1.S1_s_at
	Ghi.3143.1.S1_at				Ghi.4242.1.S1_at
	Ghi.3142.1.A1_s_at				Ghi.4240.1.S1_at
	Ghi.3139.1.S1_at				Ghi.4235.1.S1_at
	Ghi.3139.1.A1_at				Ghi.4231.1.S1_at
	Ghi.3135.1.S1_at				Ghi.4219.1.S1_s_at
	Ghi.311.2.S1_at				Ghi.4217.1.S1_s_at
	Ghi.311.2.A1_x_at				Ghi.4210.2.S1_s_at
	Ghi.3096.2.S1_s_at				Ghi.4209.1.S1_s_at
	Ghi.3092.1.S1_at				Ghi.4209.1.A1_x_at
	Ghi.3089.1.S1_at				Ghi.4197.1.S1_at
	Ghi.3089.1.A1_at				Ghi.4197.1.A1_at
	Ghi.3084.1.S1_s_at				Ghi.4190.1.S1_at
	Ghi.3084.1.A1_at				Ghi.4190.1.A1_at
	Ghi.3080.1.S1_at				Ghi.4185.1.S1_at
	Ghi.3076.1.S1_at				Ghi.4182.1.S1_at
	Ghi.3075.1.S1_at				Ghi.4181.1.S1_at
	Ghi.3071.1.S1_s_at				Ghi.4172.1.S1_at
	Ghi.306.4.S1_s_at				Ghi.4165.1.S1_at
	Ghi.306.2.S1_at				Ghi.4165.1.A1_at
	Ghi.306.1.S1_s_at				Ghi.4164.1.S1_at
	Ghi.3056.1.S1_at				Ghi.4163.1.S1_at
	Ghi.3054.1.A1_s_at				Ghi.4160.1.S1_at
	Ghi.3041.1.S1_s_at				Ghi.4160.1.A1_at
	Ghi.3038.1.A1_s_at				Ghi.4156.1.S1_s_at
	Ghi.301.1.S1_at				Ghi.4152.1.S1_x_at
	Ghi.3008.1.S1_at				Ghi.4151.1.S1_at
	Ghi.2995.2.S1_at				Ghi.415.1.S1_s_at
	Ghi.2995.2.A1_at				Ghi.4133.1.A1_at
	Ghi.299.1.S1_s_at				Ghi.4118.1.A1_x_at
	Ghi.2979.2.S1_at				Ghi.4112.1.S1_s_at
	Ghi.2979.2.A1_at				Ghi.4112.1.A1_at
	Ghi.2969.1.S1_at				Ghi.4108.4.A1_s_at
	Ghi.2962.2.S1_at				Ghi.4108.3.A1_x_at
	Ghi.2954.1.S1_s_at				Ghi.4108.2.A1_s_at
	Ghi.2939.2.A1_s_at				Ghi.4108.1.S1_s_at
	Ghi.2939.1.A1_at				Ghi.4099.2.A1_s_at
	Ghi.2922.1.S1_at				Ghi.4099.1.A1_s_at
	Ghi.2903.1.A1_at				Ghi.4088.1.A1_x_at
	Ghi.2869.1.S1_at				Ghi.4065.1.A1_x_at
	Ghi.285.1.S1_x_at				Ghi.4064.2.A1_at
	Ghi.2847.4.A1_s_at				Ghi.4051.1.A1_at
	Ghi.2847.2.S1_s_at				Ghi.4044.1.S1_at
	Ghi.2847.1.S1_s_at				Ghi.4042.1.A1_at
	Ghi.2844.1.S1_s_at				Ghi.403.1.S1_at
	Ghi.283.1.S1_s_at				Ghi.403.1.A1_at
	Ghi.281.2.A1_at				Ghi.4017.1.A1_at
	Ghi.279.1.S1_at				Ghi.4013.1.A1_at
	Ghi.275.1.A1_at				Ghi.4011.1.A1_s_at
	Ghi.2748.1.A1_at				Ghi.4010.2.S1_at
	Ghi.2715.1.A1_at				Ghi.4010.1.A1_at
	Ghi.2643.1.S1_at				Ghi.3997.1.A1_at
	Ghi.2580.1.A1_at				Ghi.3995.3.S1_at
	Ghi.2566.1.A1_s_at				Ghi.3995.1.A1_s_at
	Ghi.256.1.S1_at				Ghi.3985.1.S1_s_at
	Ghi.255.1.S1_at				Ghi.3985.1.A1_s_at
	Ghi.2527.1.S1_at				Ghi.3979.1.A1_at
	Ghi.2455.1.S1_at				Ghi.3971.1.S1_at
	Ghi.241.1.S1_at				Ghi.397.1.S1_s_at
	Ghi.2358.1.A1_at				Ghi.3969.1.A1_at
	Ghi.2356.1.S1_at				Ghi.3962.1.S1_at
	Ghi.2351.1.A1_s_at				Ghi.3962.1.A1_s_at
	Ghi.2343.1.A1_at				Ghi.3961.2.S1_at
	Ghi.234.1.S1_s_at				Ghi.3958.1.A1_at
	Ghi.2303.1.A1_at				Ghi.3947.1.S1_at
	Ghi.2294.4.S1_s_at				Ghi.3944.1.S1_x_at
	Ghi.2294.4.A1_at				Ghi.3940.1.A1_s_at
	Ghi.2294.3.A1_s_at				Ghi.3938.2.S1_s_at
	Ghi.2294.2.A1_at				Ghi.3938.2.A1_at
	Ghi.2271.1.S1_at				Ghi.392.1.A1_at
	Ghi.2264.1.A1_at				Ghi.3913.1.S1_at
	Ghi.2258.1.S1_at				Ghi.3913.1.A1_x_at
[truncated: 512 more rows]

## Sheet: Down-regulated
Supplementary Table S2 A list of up-regulated Venn diagram genes in cotton seedlings under various treatment (fold change≥2, q-value≤0.05)
AC	AP	CN	CM	MN	MP	CAN	CMN	NMP	AMP	ACP	ACMN	ACMP	ACNP	AMNP	CMNP	ACMNP
Gra.1266.1.A1_s_at	Ghi.9822.1.S1_s_at	Gra.876.1.A1_at	Ghi.4783.1.S1_at	Gra.1759.2.S1_s_at	Ghi.9822.1.S1_s_at	Gra.1266.1.A1_s_at	Ghi.3216.2.A1_s_at	Ghi.7351.1.S1_at	Gra.1266.1.A1_s_at	GhiAffx.49894.1.S1_at	Gra.1266.1.A1_s_at	GhiAffx.6046.1.S1_at	Gra.1266.1.A1_s_at	Gra.2475.1.A1_s_at	Ghi.7351.1.S1_at	Ghi.7351.1.S1_at
Ghi.7113.1.S1_s_at	GraAffx.3739.1.A1_at	Ghi.316.2.S1_s_at	GhiAffx.29262.1.S1_at	GhiAffx.32210.1.S1_at	GraAffx.3739.1.A1_at	Ghi.316.2.S1_s_at	GraAffx.2983.1.A1_at	Ghi.3731.2.A1_at	Ghi.7113.1.S1_s_at	Ghi.8423.1.S1_s_at	Ghi.10826.1.S1_at	Ghi.7533.1.S1_at	Ghi.316.2.S1_s_at	Gra.1266.1.A1_s_at	GhiAffx.8042.1.A1_at	GhiAffx.8042.1.A1_at
Gra.2796.1.A1_s_at	GhiAffx.6152.1.S1_s_at	Ghi.3708.1.A1_at	GhiAffx.60328.1.S1_at	Ghi.8170.1.S1_s_at	GraAffx.10466.1.A1_at	GhiAffx.40779.1.A1_s_at	Gra.1266.1.A1_s_at	Ghi.5848.1.A1_at	Ghi.9584.3.A1_at	Ghi.8737.1.A1_s_at	Ghi.7351.1.S1_at	Gra.2835.2.S1_s_at	GhiAffx.40779.1.A1_s_at	Ghi.316.2.S1_s_at	Gra.2306.1.A1_s_at	Gra.2306.1.A1_s_at
GraAffx.22950.1.A1_s_at	Ghi.6513.1.S1_at	Gra.1865.1.A1_s_at	GhiAffx.49224.1.S1_at	Gra.1987.1.S1_s_at	GraAffx.29179.1.S1_at	GhiAffx.5614.1.S1_s_at	Ghi.316.2.S1_s_at	Ghi.8251.1.S1_x_at	Gra.2796.1.A1_s_at	Ghi.7351.1.S1_at	Gra.2306.1.A1_s_at	GhiAffx.82.1.S1_at	GhiAffx.5614.1.S1_s_at	GraAffx.11379.1.A1_s_at	Ghi.746.2.A1_at	Ghi.746.2.A1_at
GraAffx.27733.1.S1_at	GhiAffx.24765.1.S1_s_at	GhiAffx.33542.1.S1_at	Ghi.9219.1.S1_at	Ghi.8251.1.S1_x_at	GhiAffx.21607.1.A1_at	GhiAffx.19167.1.S1_s_at	GhiAffx.19167.1.S1_s_at	Gra.989.1.S1_s_at	GraAffx.13088.1.A1_at	Ghi.5168.1.A1_at	Ghi.1032.3.S1_at	Gra.1950.1.A1_x_at	GhiAffx.19167.1.S1_s_at	GhiAffx.30296.1.S1_at	Gra.876.1.A1_at	GraAffx.29914.1.S1_at
GhiAffx.50712.1.A1_at	Ghi.9799.2.S1_s_at	Ghi.3216.2.A1_s_at	GhiAffx.10582.1.S1_x_at	GraAffx.10121.1.A1_s_at	Ghi.10287.1.S1_s_at	Ghi.7351.1.S1_at	Ghi.7351.1.S1_at	GhiAffx.8042.1.A1_at	Gra.151.1.A1_s_at	Gra.494.1.A1_at	GhiAffx.21428.1.S1_at	GhiAffx.24870.1.S1_at	Ghi.7351.1.S1_at	GhiAffx.19167.1.S1_s_at	GraAffx.29914.1.S1_at	GraAffx.12153.1.A1_s_at
GhiAffx.13873.1.S1_at	Ghi.8322.1.S1_at	Ghi.3304.3.S1_at	Gra.1852.1.A1_s_at	Gra.2008.1.A1_s_at	Ghi.2705.2.A1_x_at	GhiAffx.21428.1.S1_at	GhiAffx.21428.1.S1_at	Gra.2306.1.A1_s_at	GhiAffx.13873.1.S1_at	GraAffx.28690.1.S1_s_at	Gra.2308.1.A1_s_at	GhiAffx.63960.1.S1_at	GhiAffx.21428.1.S1_at	Ghi.7351.1.S1_at	Ghi.3216.2.A1_s_at	GhiAffx.19167.1.S1_s_at
Ghi.10826.1.S1_at	GhiAffx.28781.2.S1_at	GraAffx.3709.1.S1_s_at	GhiAffx.43789.1.S1_s_at	Ghi.9213.2.A1_s_at	GraAffx.5920.1.A1_at	GhiAffx.4507.1.S1_s_at	GhiAffx.4507.1.S1_s_at	Ghi.746.2.A1_at	Gra.311.1.S1_x_at	Gra.1434.1.S1_at	Gra.971.2.A1_s_at	Gra.2856.2.A1_at	GhiAffx.4507.1.S1_s_at	Gra.2008.1.A1_s_at	GraAffx.12153.1.A1_s_at	GhiAffx.21428.1.S1_at
Ghi.815.1.S1_s_at	Gra.1116.1.S1_s_at	GraAffx.19728.1.A1_s_at	Ghi.4284.1.S1_at	Ghi.5778.1.S1_s_at	Ghi.1654.1.S1_x_at	Gra.2453.1.S1_x_at	Gra.2453.1.S1_x_at	Gra.876.1.A1_at	Ghi.10826.1.S1_at	Ghi.3708.1.S1_s_at	GhiAffx.8042.1.A1_at	GraAffx.31461.2.A1_s_at	Gra.2453.1.S1_x_at	GhiAffx.21428.1.S1_at	GhiAffx.19167.1.S1_s_at	Ghi.1032.3.S1_at
Gra.1546.1.S1_s_at	Ghi.9197.3.S1_at	Ghi.7729.1.S1_s_at	GhiAffx.24351.2.S1_s_at	Ghi.428.1.A1_x_at	Gra.2589.1.S1_s_at	GhiAffx.33542.1.S1_at	GhiAffx.33542.1.S1_at	GraAffx.29914.1.S1_at	Gra.1249.1.A1_s_at	Ghi.7409.1.S1_s_at	GraAffx.28706.1.S1_s_at	GraAffx.28816.1.A1_at	GhiAffx.33542.1.S1_at	Ghi.5206.1.S1_at	GhiAffx.21428.1.S1_at	GhiAffx.4507.1.S1_s_at
GraAffx.21614.1.A1_s_at	GraAffx.27481.1.S1_at	GraAffx.33590.1.A1_at	GhiAffx.47973.1.S1_at	GhiAffx.4507.1.S1_s_at	Gra.2415.1.A1_at	GhiAffx.12507.1.S1_at	GhiAffx.12507.1.S1_at	Ghi.3507.1.S1_at	Ghi.10472.2.A1_s_at	Ghi.5136.1.S1_s_at	GhiAffx.4507.1.S1_s_at	Gra.344.2.A1_s_at	GhiAffx.12507.1.S1_at	Gra.1987.1.S1_s_at	Ghi.1032.3.S1_at	Ghi.7449.1.S1_at
GraAffx.20463.2.A1_a_at	Ghi.1935.1.S1_at	Ghi.10823.2.S1_s_at	GraAffx.28515.1.S1_at	Ghi.7351.1.S1_at	Ghi.9799.2.S1_s_at	Ghi.3304.3.S1_at	GhiAffx.32210.1.S1_at	Ghi.3216.2.A1_s_at	Ghi.1262.2.S1_s_at	Ghi.9987.1.S1_s_at	GraAffx.33625.1.A1_at	Ghi.6763.1.S1_s_at	Ghi.3304.3.S1_at	GhiAffx.4507.1.S1_s_at	GhiAffx.4507.1.S1_s_at	Gra.971.2.A1_s_at
Ghi.1107.2.S1_at	GhiAffx.49894.1.S1_at	Gra.636.2.A1_s_at	GhiAffx.31227.1.S1_at	GhiAffx.5371.1.S1_at	Gra.1116.1.S1_s_at	Ghi.7449.1.S1_at	Ghi.2515.2.S1_s_at	GraAffx.12153.1.A1_s_at	Gra.1461.1.A1_at	GhiAffx.62486.1.S1_at	GraAffx.12153.1.A1_s_at	Gra.780.1.A1_s_at	Ghi.7449.1.S1_at	Gra.2453.1.S1_x_at	GraAffx.2983.1.A1_at	GhiAffx.33542.1.S1_at
Ghi.859.1.S1_at	GhiAffx.18825.1.A1_s_at	GhiAffx.4507.1.S1_s_at	GhiAffx.40324.1.S1_at	GhiAffx.33542.1.S1_at	GraAffx.33747.1.A1_s_at	Ghi.1107.2.S1_at	Ghi.7449.1.S1_at	Gra.1987.1.S1_s_at	Ghi.6740.1.S1_at	GhiAffx.13873.1.S1_at	GhiAffx.33542.1.S1_at	Gra.977.1.A1_s_at	Gra.2572.1.A1_s_at	GraAffx.17633.1.S1_s_at	Ghi.7449.1.S1_at	Gra.1266.1.A1_s_at
Ghi.2122.2.S1_s_at	Ghi.4057.1.A1_at	Ghi.4158.2.S1_s_at	GhiAffx.30876.1.S1_at	Gra.1472.1.S1_x_at	GraAffx.27481.1.S1_at	Gra.2572.1.A1_s_at	Gra.2572.1.A1_s_at	GhiAffx.19167.1.S1_s_at	GraAffx.21614.1.A1_s_at	Gra.120.1.A1_s_at	GraAffx.29914.1.S1_at	Ghi.316.2.S1_s_at	Gra.2021.1.A1_at	Gra.3073.1.S1_s_at	Gra.971.2.A1_s_at	GraAffx.30233.1.A1_at
GhiAffx.36526.1.S1_at	Ghi.10106.1.S1_s_at	Gra.771.1.A1_at	GhiAffx.18768.1.S1_at	GhiAffx.39318.1.S1_at	Ghi.1935.1.S1_at	Gra.2021.1.A1_at	Gra.2021.1.A1_at	GhiAffx.36465.1.A1_s_at	Ghi.10556.1.A1_s_at	Gra.1029.1.S1_s_at	Ghi.1121.1.S1_at	Gra.3035.1.S1_s_at	Gra.771.1.A1_at	GhiAffx.33542.1.S1_at	GhiAffx.33542.1.S1_at	Ghi.1121.1.S1_at
Ghi.4313.1.S1_at	GraAffx.29576.1.S1_s_at	GhiAffx.12571.1.S1_at	Gra.1716.1.A1_s_at	GhiAffx.11222.1.S1_at	Ghi.4057.1.A1_at	Gra.771.1.A1_at	Gra.771.1.A1_at	Gra.2008.1.A1_s_at	Gra.2870.1.A1_at	Ghi.7926.1.S1_s_at	Ghi.316.2.S1_s_at	GhiAffx.3941.1.S1_x_at	Gra.2981.1.S1_at	GhiAffx.12507.1.S1_at	Gra.1266.1.A1_s_at	Ghi.7959.2.S1_s_at
GraAffx.14834.1.S1_x_at	Gra.2443.1.S1_at	Ghi.746.2.A1_at	GhiAffx.11721.1.S1_at	GraAffx.28164.1.A1_s_at	Ghi.6521.1.S1_at	Gra.2981.1.S1_at	Gra.2981.1.S1_at	GraAffx.3187.1.S1_s_at	GhiAffx.8283.1.S1_s_at	GhiAffx.143.1.A1_at	GraAffx.33590.1.A1_at	GhiAffx.8631.1.S1_at	Gra.1865.1.A1_s_at	Ghi.4676.1.S1_s_at	GraAffx.30233.1.A1_at	GraAffx.28706.1.S1_s_at
Gra.2590.1.A1_at	Ghi.4033.1.A1_s_at	Gra.2308.1.A1_s_at	GhiAffx.32210.1.S1_at	Ghi.9491.1.S1_at	GraAffx.29576.1.S1_s_at	Gra.1865.1.A1_s_at	Gra.1865.1.A1_s_at	Gra.3073.1.S1_s_at	GraAffx.20463.2.A1_a_at	Ghi.7435.1.S1_s_at	GhiAffx.5371.1.S1_at	Ghi.624.2.S1_s_at	GraAffx.29914.1.S1_at	Ghi.7449.1.S1_at	Ghi.1121.1.S1_at	Ghi.1121.1.A1_at
GraAffx.2400.1.S1_s_at	Ghi.10063.1.S1_s_at	Gra.1400.1.A1_at	GraAffx.24729.1.S1_at	GhiAffx.8052.1.S1_at	Ghi.3967.2.A1_at	GraAffx.29914.1.S1_at	GraAffx.29914.1.S1_at	Gra.1049.1.A1_at	GraAffx.29809.1.A1_s_at	GhiAffx.5198.1.S1_at	Gra.1865.1.A1_s_at	Ghi.657.1.S1_s_at	Ghi.1032.3.S1_at	GhiAffx.22891.1.S1_s_at	Ghi.7959.2.S1_s_at	Ghi.10823.2.A1_s_at
Ghi.2948.1.S1_s_at	Ghi.8952.3.S1_at	Ghi.4313.1.S1_at	Ghi.9618.1.S1_s_at	Ghi.5848.1.A1_at	Ghi.4033.1.A1_s_at	Ghi.1032.3.S1_at	Ghi.1032.3.S1_at	GraAffx.16064.1.A1_s_at	GraAffx.22291.1.A1_at	Gra.1871.1.A1_at	Ghi.2515.2.A1_s_at	Ghi.9679.2.S1_at	GraAffx.3709.1.S1_s_at	Ghi.10802.1.S1_at	GraAffx.28706.1.S1_s_at	Gra.2453.1.S1_x_at
GraAffx.32371.1.S1_s_at	Gra.1425.1.A1_at	Gra.1880.1.S1_s_at	Ghi.9409.1.S1_at	Gra.971.2.A1_s_at	Ghi.10063.1.S1_s_at	GraAffx.3709.1.S1_s_at	GraAffx.3709.1.S1_s_at	GhiAffx.14194.1.A1_at	Ghi.794.1.S1_s_at	Ghi.8976.1.A1_s_at	Ghi.1121.1.A1_at	Ghi.1138.1.S1_at	GraAffx.19728.1.A1_s_at	Gra.1321.1.S1_x_at	Ghi.1121.1.A1_at	GhiAffx.5371.1.S1_at
Gra.805.1.A1_at	Gra.2679.1.A1_s_at	Ghi.9820.2.S1_s_at	Gra.2495.1.S1_at	GhiAffx.18169.1.A1_at	Ghi.8952.3.S1_at	GraAffx.19728.1.A1_s_at	GraAffx.19728.1.A1_s_at	Gra.1218.2.A1_at	Gra.2899.1.S1_s_at	Ghi.3959.1.A1_at	Ghi.10823.2.A1_s_at	GhiAffx.11743.1.S1_at	GhiAffx.4085.1.A1_at	GraAffx.30526.1.A1_at	Ghi.10823.2.A1_s_at	Gra.771.1.A1_at
Ghi.10173.2.A1_s_at	GraAffx.3922.1.A1_at	GraAffx.23006.2.S1_s_at	Gra.203.1.A1_at	GraAffx.20895.1.A1_s_at	Gra.1425.1.A1_at	GhiAffx.4085.1.A1_at	GhiAffx.4085.1.A1_at	GhiAffx.21428.1.S1_at	Ghi.2809.2.A1_at	GraAffx.17105.1.S1_at	Ghi.746.2.A1_at	Gra.340.1.A1_at	Gra.1400.1.A1_at	Gra.1094.2.S1_x_at	Gra.2453.1.S1_x_at	GhiAffx.45247.1.S1_at
Ghi.9196.2.A1_at	Ghi.8050.1.S1_s_at	Gra.2453.1.S1_x_at	GraAffx.17523.1.A1_s_at	GraAffx.29914.1.S1_at	Gra.2679.1.A1_s_at	Gra.1400.1.A1_at	Gra.1400.1.A1_at	Ghi.1032.3.S1_at	Ghi.2122.2.S1_s_at	GhiAffx.39829.1.A1_at	Ghi.7959.2.S1_s_at	GhiAffx.35468.1.S1_s_at	GraAffx.33590.1.A1_at	Gra.1715.1.S1_s_at	GhiAffx.5371.1.S1_at	GraAffx.19728.1.A1_s_at
Ghi.3987.2.S1_at	Ghi.8423.1.S1_s_at	Ghi.1107.2.S1_at	GraAffx.24435.1.S1_at	Ghi.9283.2.A1_s_at	GraAffx.3922.1.A1_at	GraAffx.33590.1.A1_at	GraAffx.33590.1.A1_at	Gra.640.1.S1_s_at	GraAffx.30580.2.A1_at	GraAffx.13622.1.A1_s_at	GraAffx.30233.1.A1_at	Ghi.9712.1.A1_at	Gra.1457.1.S1_at	GraAffx.5200.1.A1_s_at	Gra.771.1.A1_at	GraAffx.33590.1.A1_at
Gra.2438.1.S1_at	Ghi.10378.1.S1_s_at	Ghi.2515.2.S1_s_at	GraAffx.7002.1.A1_at	Ghi.1396.1.S1_s_at	Ghi.8423.1.S1_s_at	Gra.1457.1.S1_at	GraAffx.28706.1.S1_s_at	GhiAffx.4507.1.S1_s_at	GhiAffx.25308.1.S1_at	GraAffx.23407.1.S1_s_at	Gra.2981.1.S1_at	Gra.2693.1.A1_at	GraAffx.28706.1.S1_s_at	GhiAffx.53261.1.A1_at	Ghi.2515.2.S1_s_at	GhiAffx.9327.1.S1_s_at
Ghi.8107.1.S1_at	Ghi.5449.1.A1_at	Ghi.10823.2.A1_s_at	Gra.133.2.S1_x_at	GhiAffx.36465.1.A1_s_at	Ghi.8737.1.A1_s_at	Ghi.9678.2.S1_at	GraAffx.30233.1.A1_at	GraAffx.10121.1.A1_s_at	Gra.2391.1.A1_s_at	Gra.3114.1.A1_a_at	Gra.771.1.A1_at	Gra.1788.1.S1_s_at	GraAffx.30233.1.A1_at	Ghi.8170.1.S1_s_at	GhiAffx.45247.1.S1_at	Ghi.316.2.S1_s_at
Ghi.1623.1.S1_at	Gra.1949.1.A1_at	GraAffx.27014.1.S1_at	Ghi.8947.1.S1_at	GhiAffx.14202.1.S1_at	Ghi.1606.1.S1_at	GraAffx.28706.1.S1_s_at	GhiAffx.4978.1.S1_at	Ghi.8170.1.S1_s_at	Ghi.10778.2.A1_at	GhiAffx.23867.1.A1_s_at	GhiAffx.9327.1.S1_s_at	Ghi.8976.1.A1_s_at	GhiAffx.4978.1.S1_at	GhiAffx.60906.1.S1_at	GraAffx.19728.1.A1_s_at	Ghi.2337.1.S1_s_at
Ghi.1426.1.A1_s_at	GraAffx.5130.1.A1_s_at	GraAffx.30233.1.A1_at	Ghi.2407.4.A1_a_at	GraAffx.22573.1.A1_s_at	Ghi.7351.1.S1_at	GraAffx.30233.1.A1_at	Ghi.7959.2.S1_s_at	GraAffx.11379.1.A1_s_at	Gra.779.1.A1_at	Gra.2077.1.A1_s_at	Gra.1312.2.S1_s_at	GhiAffx.33381.1.S1_s_at	Ghi.7959.2.S1_s_at	Gra.2572.1.A1_s_at	GraAffx.33590.1.A1_at	GhiAffx.12507.1.S1_at
GraAffx.24729.1.S1_at	Ghi.8737.1.A1_s_at	GhiAffx.14202.1.S1_at	Gra.431.2.S1_s_at	Ghi.2515.2.S1_s_at	GraAffx.8075.1.A1_s_at	GhiAffx.4978.1.S1_at	Gra.2037.1.A1_at	Ghi.9491.1.S1_at	GraAffx.12674.1.A1_at	Gra.1942.1.S1_s_at	GraAffx.3709.1.S1_s_at	Ghi.8909.1.A1_s_at	Gra.2037.1.A1_at	Gra.1759.2.S1_s_at	GhiAffx.9327.1.S1_s_at	GhiAffx.27013.1.S1_at
Gra.3114.1.A1_a_at	Ghi.7351.1.S1_at	Gra.2037.1.A1_at	Ghi.7111.1.S1_s_at	GraAffx.16064.1.A1_s_at	GraAffx.16450.1.S1_at	Ghi.7959.2.S1_s_at	GhiAffx.8042.1.A1_at	GraAffx.2983.1.A1_at	Gra.2590.1.A1_at	Gra.2495.1.S1_at	Ghi.7449.1.S1_at	Gra.1767.1.A1_s_at	GhiAffx.8042.1.A1_at	GhiAffx.42212.1.S1_s_at	Ghi.316.2.S1_s_at	GhiAffx.28161.1.S1_s_at
Gra.2470.1.S1_s_at	Ghi.7518.1.S1_s_at	GraAffx.33625.1.A1_at	GraAffx.30897.1.A1_at	GraAffx.2983.1.A1_at	GraAffx.24995.1.S1_at	Gra.2037.1.A1_at	Ghi.2337.1.S1_s_at	Gra.1715.1.S1_s_at	GraAffx.27398.1.A1_at	GhiAffx.8042.1.A1_at	Gra.2453.1.S1_x_at	Gra.1865.1.A1_s_at	Ghi.3708.1.S1_s_at	Gra.2021.1.A1_at	Ghi.2337.1.S1_s_at	GhiAffx.4978.1.S1_at
GhiAffx.35152.2.A1_at	Ghi.5168.1.A1_at	GhiAffx.9327.1.S1_s_at	GraAffx.10967.1.A1_at	Ghi.746.2.A1_at	GhiAffx.11721.1.S1_at	GhiAffx.18151.1.S1_at	Gra.1483.2.S1_at	Ghi.7449.1.S1_at	GhiAffx.5964.1.S1_s_at	GraAffx.33027.1.S1_s_at	Gra.1400.1.A1_at	GhiAffx.33542.1.S1_at	Ghi.2337.1.S1_s_at	GhiAffx.3647.1.S1_at	GhiAffx.12507.1.S1_at	Gra.2981.1.S1_at
GhiAffx.39829.1.A1_at	Gra.208.1.A1_a_at	Ghi.7126.2.S1_at	GhiAffx.28822.1.S1_at	Ghi.1032.3.S1_at	Ghi.3184.1.S1_s_at	GhiAffx.8042.1.A1_at	Gra.3008.1.A1_at	GhiAffx.15721.1.S1_at	Ghi.5320.1.A1_s_at	GhiAffx.40325.1.S1_at	GhiAffx.27013.1.S1_at	GhiAffx.3222.1.S1_at	Gra.1483.2.S1_at	Gra.771.1.A1_at	GhiAffx.27013.1.S1_at	GraAffx.33625.1.A1_at
Gra.494.1.A1_at	Ghi.7768.1.S1_at	GhiAffx.21428.1.S1_at	Ghi.2948.1.S1_s_at	GhiAffx.17156.1.S1_at	Ghi.5168.1.A1_at	Ghi.3708.1.S1_s_at	Ghi.2515.2.A1_s_at	GraAffx.30224.1.A1_at	Ghi.8170.1.S1_s_at	Gra.1457.1.S1_at	Gra.2021.1.A1_at	GraAffx.3427.1.A1_s_at	GhiAffx.36233.1.S1_at	Gra.2981.1.S1_at	GhiAffx.28161.1.S1_s_at	Ghi.10826.1.S1_at
Gra.2705.1.S1_s_at	GraAffx.34123.1.S1_s_at	GhiAffx.32210.1.S1_at	Ghi.1589.1.S1_s_at	Gra.1094.2.S1_x_at	Ghi.7768.1.S1_at	Ghi.2337.1.S1_s_at	GhiAffx.27988.1.S1_at	Gra.971.2.A1_s_at	GraAffx.16495.1.S1_s_at	Ghi.7714.1.S1_x_at	GhiAffx.45247.1.S1_at	GraAffx.7193.1.A1_s_at	Gra.3008.1.A1_at	GraAffx.32714.1.A1_s_at	GhiAffx.4978.1.S1_at	Gra.1312.2.S1_s_at
GraAffx.7193.1.A1_s_at	Gra.2329.1.A1_a_at	Ghi.9230.3.S1_at	GraAffx.20463.2.A1_a_at	Gra.1266.1.A1_s_at	Gra.1974.1.S1_at	Gra.1483.2.S1_at	GhiAffx.27013.1.S1_at	GhiAffx.22698.1.A1_at	Gra.849.1.S1_at	Gra.2306.1.A1_s_at	GhiAffx.14202.1.S1_at	Gra.789.2.S1_s_at	Ghi.2515.2.A1_s_at	Gra.1865.1.A1_s_at	Gra.2981.1.S1_at	Gra.2021.1.A1_at
GhiAffx.17865.1.S1_at	GraAffx.12509.1.A1_s_at	GhiAffx.25159.1.A1_at	Gra.925.1.A1_s_at	GhiAffx.14194.1.A1_at	GhiAffx.2210.1.A1_at	GhiAffx.36233.1.S1_at	Gra.2308.1.A1_s_at	GraAffx.6605.1.A1_at	Ghi.2835.1.S1_s_at	GhiAffx.12305.1.S1_at	GhiAffx.24783.1.S1_at	GraAffx.8090.1.A1_s_at	GhiAffx.27988.1.S1_at	GraAffx.29914.1.S1_at	GraAffx.33625.1.A1_at	Gra.2037.1.A1_at
Gra.2839.1.A1_s_at	GhiAffx.61509.1.S1_at	Ghi.3708.1.S1_s_at	GhiAffx.46864.1.S1_at	GraAffx.17633.1.S1_s_at	GhiAffx.52079.1.S1_at	Gra.3008.1.A1_at	Gra.1111.1.A1_at	GhiAffx.33542.1.S1_at	Ghi.2948.1.S1_s_at	GraAffx.10536.1.A1_s_at	GraAffx.19728.1.A1_s_at	GhiAffx.41514.1.S1_s_at	GhiAffx.27013.1.S1_at	Ghi.1032.3.S1_at	Ghi.10826.1.S1_at	Gra.1400.1.A1_at
GraAffx.17523.1.A1_s_at	GhiAffx.8283.1.S1_s_at	Ghi.2515.2.A1_s_at	Ghi.47.1.S1_at	GhiAffx.9327.1.S1_s_at	GraAffx.34123.1.S1_s_at	Ghi.2515.2.A1_s_at	GraAffx.33625.1.A1_at	GraAffx.28164.1.A1_s_at	GraAffx.32371.1.S1_s_at	GraAffx.26825.1.A1_s_at	GhiAffx.4085.1.A1_at	Ghi.2948.1.S1_s_at	Gra.2308.1.A1_s_at	GraAffx.20895.1.A1_s_at	Gra.1312.2.S1_s_at	GraAffx.3709.1.S1_s_at
GraAffx.28690.1.S1_s_at	Ghi.2981.1.S1_s_at	GraAffx.8891.1.S1_at	Ghi.8843.2.S1_at	GraAffx.6605.1.A1_at	Ghi.8104.1.S1_at	GhiAffx.27988.1.S1_at	Gra.876.1.A1_at	Gra.1266.1.A1_s_at	Ghi.10091.1.A1_s_at	Gra.2470.1.S1_s_at	Gra.1880.1.S1_s_at	GraAffx.11285.2.A1_s_at	Gra.1111.1.A1_at	Ghi.3138.1.S1_s_at	Gra.2021.1.A1_at	Gra.1865.1.A1_s_at
Ghi.7742.1.S1_s_at	GraAffx.17634.1.A1_s_at	GhiAffx.40779.1.A1_s_at	Ghi.6763.1.S1_s_at	Gra.3073.1.S1_s_at	Gra.2329.1.A1_a_at	GhiAffx.27013.1.S1_at	Gra.1880.1.S1_s_at	GraAffx.30233.1.A1_at	GraAffx.12509.1.A1_s_at	Gra.3086.1.A1_s_at	Gra.2037.1.A1_at	GhiAffx.18346.1.S1_at	GraAffx.33625.1.A1_at	Ghi.8251.1.S1_x_at	Gra.2037.1.A1_at	Gra.1880.1.S1_s_at
GhiAffx.5198.1.S1_at	Gra.494.1.A1_at	GraAffx.12153.1.A1_s_at	Gra.1366.1.A1_at	Gra.839.1.A1_at	GraAffx.12509.1.A1_s_at	Gra.2308.1.A1_s_at	GhiAffx.11691.1.S1_at	GraAffx.19519.1.A1_s_at	Gra.805.1.A1_at	GraAffx.19992.1.S1_s_at	Gra.3008.1.A1_at	Gra.1871.1.A1_at	Gra.1880.1.S1_s_at	GraAffx.19519.1.A1_s_at	GraAffx.23006.2.S1_s_at	GraAffx.12046.1.S1_s_at
GhiAffx.5878.1.S1_s_at	Gra.2466.1.S1_at	Gra.2021.1.A1_at	Ghi.1032.2.S1_x_at	GraAffx.19519.1.A1_s_at	GhiAffx.8283.1.S1_s_at	Gra.1111.1.A1_at	GhiAffx.45247.1.S1_at	GraAffx.30526.1.A1_at	GraAffx.3739.1.A1_at	GhiAffx.43789.1.S1_s_at	GhiAffx.19167.1.S1_s_at	Gra.481.1.A1_at	GhiAffx.11691.1.S1_at	GhiAffx.24518.1.S1_s_at	Gra.1400.1.A1_at	Gra.1483.2.S1_at
Ghi.7151.1.S1_s_at	GraAffx.28690.1.S1_s_at	GhiAffx.18151.1.S1_at	GhiAffx.5878.1.S1_s_at	GraAffx.11715.1.A1_at	GraAffx.17634.1.A1_s_at	GraAffx.33625.1.A1_at	GraAffx.12153.1.A1_s_at	Ghi.1121.1.S1_at	GraAffx.33798.1.S1_s_at	GhiAffx.59137.1.S1_s_at	GhiAffx.27988.1.S1_at	GraAffx.28393.1.A1_s_at	GhiAffx.45247.1.S1_at	GraAffx.3709.1.S1_s_at	GraAffx.3709.1.S1_s_at	GhiAffx.24783.1.S1_at
GraAffx.7108.1.A1_at	GhiAffx.36259.1.A1_at	Gra.2981.1.S1_at	GraAffx.14834.1.S1_x_at	GhiAffx.22891.1.S1_s_at	GraAffx.17684.1.A1_s_at	Gra.1880.1.S1_s_at	Ghi.746.2.A1_at	Ghi.10522.1.A1_at	Gra.1580.1.A1_x_at	Ghi.10002.1.S1_at	Ghi.2337.1.S1_s_at	Gra.1108.1.A1_s_at	GraAffx.12153.1.A1_s_at	Gra.1466.1.A1_at	Gra.1865.1.A1_s_at	Gra.1111.1.A1_at
GhiAffx.41514.1.S1_s_at	Gra.1434.1.S1_at	Gra.1483.2.S1_at	Ghi.1654.1.S1_x_at	Gra.640.1.S1_s_at	Gra.2046.1.A1_at	Ghi.4313.1.S1_at	GhiAffx.5371.1.S1_at	GraAffx.20895.1.A1_s_at	Gra.936.1.A1_s_at	GhiAffx.46918.1.S1_s_at	GraAffx.26327.1.A1_s_at	Ghi.7503.1.S1_at	Ghi.746.2.A1_at	GraAffx.19728.1.A1_s_at	Gra.1880.1.S1_s_at	Ghi.2515.2.A1_s_at
Ghi.7751.1.S1_s_at	GhiAffx.8189.1.S1_at	Ghi.7351.1.S1_at	GhiAffx.31277.1.S1_s_at	GhiAffx.21428.1.S1_at	Gra.581.1.A1_s_at	GhiAffx.11691.1.S1_at	Gra.2306.1.A1_s_at	GraAffx.22573.1.A1_s_at	Ghi.5153.1.A1_at	Ghi.746.2.A1_at	GhiAffx.11691.1.S1_at	Gra.1408.1.A1_at	GhiAffx.5371.1.S1_at	Gra.526.1.A1_s_at	GraAffx.12046.1.S1_s_at	Gra.2572.1.A1_s_at
Gra.2077.1.A1_s_at	GraAffx.9074.1.A1_s_at	Gra.2247.1.S1_at	Ghi.5136.1.S1_s_at	Ghi.4663.1.A1_x_at	Gra.494.1.A1_at	GhiAffx.45247.1.S1_at	Gra.636.2.A1_s_at	Gra.1094.2.S1_x_at	Ghi.6169.1.S1_s_at	GhiAffx.8631.1.S1_at	Gra.2572.1.A1_s_at	Gra.3114.1.A1_a_at	Gra.2306.1.A1_s_at	GhiAffx.4085.1.A1_at	Gra.1483.2.S1_at	Ghi.9820.2.S1_s_at
Gra.768.1.S1_s_at	Gra.2115.1.A1_s_at	GraAffx.29914.1.S1_at	Ghi.816.1.S1_s_at	Ghi.5367.1.S1_s_at	Ghi.3731.2.A1_at	GraAffx.12153.1.A1_s_at	Gra.1312.2.S1_s_at	Gra.2475.1.A1_s_at	Gra.2654.2.S1_at	Ghi.8481.2.S1_at	GhiAffx.4978.1.S1_at	GhiAffx.46109.1.S1_s_at	Gra.636.2.A1_s_at	Gra.1400.1.A1_at	GhiAffx.24783.1.S1_at	GhiAffx.14202.1.S1_at
GhiAffx.62635.2.S1_s_at	Gra.1082.1.A1_s_at	GraAffx.2983.1.A1_at	Ghi.450.2.S1_s_at	GraAffx.30526.1.A1_at	Gra.2466.1.S1_at	Ghi.746.2.A1_at	GhiAffx.9327.1.S1_s_at	Ghi.7959.2.S1_s_at	Gra.2438.1.S1_at	Ghi.9219.1.S1_at	GhiAffx.12507.1.S1_at	Gra.1025.1.A1_s_at	Gra.1312.2.S1_s_at	GraAffx.32465.1.A1_at	Gra.1111.1.A1_at	GraAffx.26327.1.A1_s_at
Gra.925.1.A1_s_at	Ghi.3708.1.S1_s_at	GraAffx.21437.1.A1_at	Ghi.181.1.S1_s_at	GhiAffx.22698.1.A1_at	Ghi.6463.1.S1_at	GhiAffx.5371.1.S1_at	Gra.971.2.A1_s_at	GhiAffx.3538.1.S1_at	Ghi.2354.2.S1_s_at	GraAffx.2548.1.A1_s_at	Gra.1111.1.A1_at	GhiAffx.3538.1.A1_s_at	GhiAffx.9327.1.S1_s_at	GraAffx.33590.1.A1_at	Ghi.2515.2.A1_s_at	GhiAffx.4085.1.A1_at
Gra.2495.1.S1_at	GarAffx.37326.1.A1_s_at	Gra.2247.2.A1_at	Gra.2469.1.A1_at	Ghi.10818.3.S1_s_at	Ghi.1357.1.S1_at	Ghi.9230.3.S1_at	Ghi.10688.1.S1_s_at	GraAffx.32465.1.A1_at	Gra.1141.1.A1_at	Gra.617.3.S1_s_at	GraAffx.12046.1.S1_s_at	Ghi.319.1.S1_at	Gra.971.2.A1_s_at	GraAffx.32316.1.A1_s_at	Gra.2572.1.A1_s_at	Ghi.4158.2.S1_s_at
GraAffx.22739.1.A1_at	Ghi.7166.1.S1_s_at	GhiAffx.27013.1.S1_at	Ghi.536.1.S1_at	Ghi.2910.1.S1_at	GhiAffx.6217.1.S1_at	Gra.2306.1.A1_s_at	GraAffx.26327.1.A1_s_at	Ghi.9491.1.A1_s_at	Ghi.1623.1.S1_at	GraAffx.24729.1.S1_at	Ghi.9820.2.S1_s_at	Gra.1041.1.S1_s_at	GraAffx.26327.1.A1_s_at	Ghi.2910.1.S1_at	Ghi.9820.2.S1_s_at	GhiAffx.11691.1.S1_at
GhiAffx.30384.1.S1_at	GhiAffx.22909.1.S1_at	Gra.971.2.A1_s_at	GhiAffx.3584.1.S1_s_at	GraAffx.30224.1.A1_at	GhiAffx.3083.19.A1_s_at	Gra.636.2.A1_s_at	GraAffx.12046.1.S1_s_at	GraAffx.28706.1.S1_s_at	Gra.2846.1.S1_x_at	GhiAffx.41514.1.S1_s_at	Gra.1483.2.S1_at	GraAffx.11813.1.A1_s_at	GraAffx.12046.1.S1_s_at	Ghi.5067.3.S1_at	GhiAffx.14202.1.S1_at	Gra.3008.1.A1_at
GraAffx.23718.1.A1_s_at	Ghi.7409.1.S1_s_at	Ghi.1121.1.A1_at	GraAffx.1785.1.S1_s_at	GhiAffx.27013.1.S1_at	Gra.1434.1.S1_at	Gra.1312.2.S1_s_at	Ghi.1121.1.A1_at	Ghi.8976.2.S1_at	Ghi.1426.1.A1_s_at	GhiAffx.5614.1.S1_s_at	Gra.636.2.A1_s_at	GraAffx.32371.1.S1_s_at	Ghi.1121.1.A1_at	GraAffx.28706.1.S1_s_at	GraAffx.26327.1.A1_s_at	GhiAffx.27988.1.S1_at
GraAffx.16280.1.S1_s_at	Ghi.5136.1.S1_s_at	GhiAffx.27988.1.S1_at	Ghi.4223.1.S1_s_at	Gra.876.1.A1_at	Gra.2444.1.A1_at	GhiAffx.9327.1.S1_s_at	GhiAffx.24783.1.S1_at	Ghi.1121.1.A1_at	Ghi.8632.2.A1_at	Ghi.421.1.S1_at	Ghi.4158.2.S1_s_at	GraAffx.3709.1.S1_s_at	GhiAffx.24783.1.S1_at	Ghi.428.1.A1_x_at	GhiAffx.4085.1.A1_at	Gra.2308.1.A1_s_at
GhiAffx.36224.1.S1_at	GhiAffx.17163.1.S1_s_at	GhiAffx.5614.1.S1_s_at	GhiAffx.35152.2.A1_s_at	GraAffx.32316.1.A1_s_at	GraAffx.9074.1.A1_s_at	Gra.971.2.A1_s_at	Ghi.10826.1.S1_at	GraAffx.30961.1.A1_s_at	GraAffx.24729.1.S1_at	GhiAffx.53444.1.A1_s_at	Gra.2247.1.S1_at	GraAffx.22739.1.A1_at	Ghi.10826.1.S1_at	Gra.635.2.A1_at	Ghi.4158.2.S1_s_at	Gra.2247.2.A1_at
Ghi.7351.1.S1_at	Ghi.4433.1.A1_s_at	GhiAffx.12507.1.S1_at	Gra.120.1.A1_s_at	Ghi.3784.2.S1_s_at	Gra.2115.1.A1_s_at	GraAffx.26327.1.A1_s_at	GhiAffx.14202.1.S1_at	Ghi.10823.2.A1_s_at	GhiAffx.22445.1.S1_at	Ghi.6171.1.A1_at	Gra.2247.2.A1_at	GraAffx.10536.1.A1_s_at	GhiAffx.14202.1.S1_at	GraAffx.30233.1.A1_at	GhiAffx.11691.1.S1_at	Gra.636.2.A1_s_at
Ghi.7420.1.S1_at	Ghi.9987.1.S1_s_at	GhiAffx.45247.1.S1_at	GhiAffx.7331.1.S1_at	GraAffx.32465.1.A1_at	Gra.1082.1.A1_s_at	GraAffx.12046.1.S1_s_at	Ghi.10823.2.A1_s_at	Ghi.10818.3.S1_s_at	GraAffx.9776.1.A1_at	GraAffx.1940.1.S1_s_at	Ghi.9308.1.S1_at	Gra.1584.2.A1_at	Ghi.10823.2.A1_s_at	GhiAffx.14194.1.A1_at	Gra.3008.1.A1_at	Gra.2247.1.S1_at
Gra.1732.4.A1_x_at	GraAffx.33877.1.A1_s_at	GhiAffx.4085.1.A1_at	GraAffx.2597.1.A1_s_at	Ghi.10823.2.A1_s_at	Gra.2596.2.A1_s_at	Ghi.1121.1.A1_at	Ghi.4158.2.S1_s_at	Gra.2453.1.S1_x_at	Gra.1532.2.S1_s_at	Ghi.10650.1.S1_at	GhiAffx.28161.1.S1_s_at	Ghi.6895.1.A1_at	Ghi.4158.2.S1_s_at	GhiAffx.4978.1.S1_at	GhiAffx.27988.1.S1_at	Ghi.9308.1.S1_at
Ghi.9987.1.S1_s_at	GhiAffx.62486.1.S1_at	Ghi.7449.1.S1_at	GhiAffx.1589.29.S1_at	GraAffx.11379.1.A1_s_at	Gra.827.1.A1_s_at	Ghi.6899.1.A1_at	GhiAffx.28161.1.S1_s_at	GhiAffx.5371.1.S1_at	Gra.3114.1.A1_a_at	Ghi.6763.1.S1_s_at		Gra.805.1.A1_at	GhiAffx.28161.1.S1_s_at	Ghi.7959.2.S1_s_at	Gra.2308.1.A1_s_at
Gra.355.1.S1_s_at	Gra.1084.1.S1_at	Gra.1266.1.A1_s_at	GhiAffx.5793.1.A1_at	GhiAffx.909.1.S1_s_at	Ghi.4820.1.S1_s_at	GhiAffx.25159.1.A1_at	Gra.2247.2.A1_at	Gra.771.1.A1_at	GhiAffx.4136.1.S1_at	Gra.3023.1.A1_at		Gra.104.1.A1_s_at	Gra.2247.2.A1_at	GraAffx.20510.1.S1_s_at	Gra.2247.2.A1_at
Ghi.4738.3.A1_x_at	GhiAffx.36534.1.S1_at	Gra.1111.1.A1_at	Ghi.9086.1.A1_s_at	GhiAffx.44027.1.S1_at	Gra.149.1.A1_s_at	GhiAffx.24783.1.S1_at	Ghi.1121.1.S1_at	GraAffx.22803.2.A1_s_at	GraAffx.30526.1.A1_at	GhiAffx.30384.1.S1_at		GhiAffx.5687.1.S1_at	Ghi.1121.1.S1_at	GraAffx.6605.1.A1_at	Gra.636.2.A1_s_at
GhiAffx.35137.1.S1_at	Ghi.8251.1.S1_x_at	Ghi.1121.1.S1_at	GhiAffx.33535.1.S1_at	Gra.1218.2.A1_at	Ghi.5136.1.S1_s_at	Ghi.10826.1.S1_at	GraAffx.23006.2.S1_s_at	Gra.788.1.S1_s_at	GhiAffx.1589.11.A1_at	GhiAffx.62635.1.S1_s_at		Gra.416.1.A1_at	Ghi.9820.2.S1_s_at	GhiAffx.16365.1.A1_s_at	Gra.2247.1.S1_at
GraAffx.10094.1.A1_at	Gra.334.1.A1_at	GhiAffx.19167.1.S1_s_at	Ghi.8826.1.S1_s_at	Gra.1454.1.A1_s_at	GhiAffx.17163.1.S1_s_at	GhiAffx.14202.1.S1_at	Ghi.9820.2.S1_s_at	Ghi.2910.1.S1_at	GraAffx.12559.1.S1_s_at	Ghi.8993.2.S1_at		GraAffx.33027.1.S1_s_at	Gra.2247.1.S1_at	Gra.2037.1.A1_at	Ghi.9308.1.S1_at
GraAffx.33706.2.A1_s_at	Ghi.9533.2.A1_s_at	Ghi.9678.2.S1_at	GhiAffx.60169.1.S1_at	Gra.2475.1.A1_s_at	GhiAffx.8449.1.A1_s_at	Ghi.10823.2.A1_s_at	Gra.2247.1.S1_at	Gra.2698.1.A1_at	Gra.2470.1.S1_s_at	GraAffx.32371.1.S1_s_at		Gra.1033.1.S1_at	Ghi.9308.1.S1_at	GhiAffx.3538.1.S1_at
Gra.1991.1.A1_at	GhiAffx.13873.1.S1_at	Gra.3008.1.A1_at	GraAffx.23921.1.A1_s_at	Ghi.10688.1.S1_s_at	Ghi.10699.1.S1_at	Ghi.4158.2.S1_s_at	Ghi.9308.1.S1_at	GhiAffx.42212.1.S1_s_at	GraAffx.20330.1.S1_at	GhiAffx.642.1.S1_at		GraAffx.19728.1.A1_s_at		GhiAffx.35467.1.S1_s_at
Ghi.319.1.S1_at	Gra.120.1.A1_s_at	GhiAffx.8042.1.A1_at	Ghi.2510.1.S1_at	Ghi.7959.2.S1_s_at	GhiAffx.15739.1.A1_at	GhiAffx.28161.1.S1_s_at		Ghi.2515.2.S1_s_at	Gra.494.1.A1_at	Gra.203.1.A1_at		Gra.3010.1.A1_at		Gra.2698.1.A1_at
Ghi.8993.2.S1_at	GhiAffx.10836.1.A1_at	GhiAffx.5371.1.S1_at	GraAffx.32142.1.S1_at	GraAffx.5200.1.A1_s_at	GraAffx.33877.1.A1_s_at	Gra.2247.2.A1_at		GraAffx.17633.1.S1_s_at	GraAffx.7193.1.A1_s_at	GraAffx.17458.1.S1_s_at		GraAffx.32811.2.A1_s_at		GraAffx.28164.1.A1_s_at
Ghi.7926.1.S1_s_at	GhiAffx.34533.1.S1_s_at	Ghi.10826.1.S1_at	GhiAffx.2363.1.S1_at	Ghi.4158.1.A1_s_at	Gra.1084.1.S1_at	Ghi.1121.1.S1_at		Ghi.8023.1.S1_at	Gra.2839.1.A1_s_at	Ghi.2087.1.S1_s_at		GraAffx.1369.1.S1_s_at		Ghi.9491.1.S1_at
GhiAffx.5881.1.A1_at	GhiAffx.21773.2.A1_x_at	GhiAffx.24783.1.S1_at	GhiAffx.10085.1.S1_s_at	GhiAffx.42212.1.S1_s_at	GhiAffx.36534.1.S1_at	Ghi.9820.2.S1_s_at		GhiAffx.44027.1.S1_at	Ghi.6451.3.S1_s_at	Gra.1788.1.S1_s_at		GhiAffx.38714.1.S1_at		GhiAffx.15966.1.S1_at
GraAffx.33059.1.A1_at	Gra.3061.1.A1_at	Ghi.7959.2.S1_s_at	GhiAffx.53206.1.S1_at	GhiAffx.24518.1.S1_s_at	Ghi.5848.1.A1_at	Gra.2247.1.S1_at		GhiAffx.45247.1.S1_at	GhiAffx.1119.2.S1_at	GhiAffx.41968.1.S1_at		GraAffx.33590.1.A1_at		Gra.640.1.S1_s_at
Gra.1540.1.A1_at	GraAffx.31613.1.A1_s_at	Gra.2306.1.A1_s_at	Gra.1560.1.A1_s_at	GraAffx.22803.2.A1_s_at	Gra.1426.1.A1_s_at	Ghi.9308.1.S1_at		Ghi.8369.1.A1_s_at	GraAffx.32362.1.A1_at	GhiAffx.41161.1.A1_s_at		Ghi.8277.1.S1_s_at		Ghi.9491.1.A1_s_at
Ghi.3708.1.S1_s_at	Ghi.4441.1.A1_s_at	GhiAffx.28161.1.S1_s_at	Gra.1171.1.A1_s_at	Gra.989.1.S1_s_at	Ghi.8251.1.S1_x_at			Ghi.3784.2.S1_s_at	Ghi.7445.1.S1_x_at	Ghi.9586.2.S1_at		Gra.2839.1.A1_s_at		Ghi.8023.1.S1_at
Gra.1408.1.A1_at	Gra.352.1.S1_s_at	GraAffx.12046.1.S1_s_at	GraAffx.1693.1.S1_s_at	GraAffx.30961.1.A1_s_at	Ghi.563.2.A1_at			GraAffx.5200.1.A1_s_at	GraAffx.22315.1.A1_s_at	GraAffx.25291.1.A1_at		GraAffx.18648.1.A1_s_at		GhiAffx.8042.1.A1_at
Ghi.7228.1.S1_s_at	GhiAffx.6891.2.A1_x_at	Ghi.1675.1.S1_s_at	Ghi.7077.2.A1_s_at	GraAffx.30233.1.A1_at	GhiAffx.13873.1.S1_at			Ghi.4663.1.A1_x_at	GraAffx.29832.1.A1_at	Gra.2827.1.A1_at		Gra.2495.1.S1_at		Gra.1049.1.A1_at
Ghi.9535.1.S1_s_at	Ghi.5137.1.A1_s_at	GhiAffx.4978.1.S1_at	Ghi.472.1.S1_s_at	GraAffx.4216.1.A1_at	GraAffx.23470.1.A1_at			GraAffx.32316.1.A1_s_at	Ghi.5137.1.A1_s_at	GhiAffx.53648.2.S1_at		Gra.636.2.A1_s_at		Ghi.2337.1.S1_s_at
Gra.2127.1.S1_s_at	Gra.1965.1.S1_s_at	Gra.2572.1.A1_s_at	GhiAffx.22064.1.S1_at	Gra.1466.1.A1_at	Gra.190.1.A1_s_at			GraAffx.19728.1.A1_s_at	Ghi.7527.1.S1_at	GhiAffx.20355.1.A1_s_at		GhiAffx.10085.1.S1_s_at		Gra.1483.2.S1_at
Ghi.8869.1.S1_s_at	GraAffx.19116.1.A1_s_at	GhiAffx.62842.1.S1_at	Gra.1788.1.S1_s_at	GhiAffx.15721.1.S1_at	Gra.120.1.A1_s_at			Gra.1466.1.A1_at	GraAffx.31613.1.A1_s_at	Ghi.9607.1.S1_at		GhiAffx.4507.1.S1_s_at		Ghi.10818.1.S1_s_at
Ghi.6358.1.A1_s_at	Gra.1029.1.S1_s_at	GhiAffx.36233.1.S1_at	Ghi.7113.1.S1_s_at	GraAffx.3187.1.S1_s_at	GhiAffx.10836.1.A1_at			GraAffx.33590.1.A1_at	Gra.2859.1.A1_s_at	Ghi.6893.1.S1_s_at		Gra.2438.1.S1_at		Gra.3008.1.A1_at
Ghi.8737.1.A1_s_at	Ghi.7926.1.S1_s_at	Ghi.1032.3.S1_at	Ghi.9676.1.S1_s_at	Ghi.4676.1.S1_s_at	GhiAffx.34533.1.S1_s_at			GhiAffx.9327.1.S1_s_at	GraAffx.11379.1.A1_s_at	Gra.3058.1.S1_at		GhiAffx.642.1.S1_at		Gra.3105.1.A1_s_at
Ghi.3222.2.A1_at	GhiAffx.143.1.A1_at	GraAffx.28706.1.S1_s_at	Ghi.1754.1.S1_s_at	Ghi.2337.1.S1_s_at	Ghi.254.1.S1_s_at			Ghi.8369.2.S1_s_at	GhiAffx.41514.1.S1_s_at	Ghi.2738.1.S1_s_at		GhiAffx.13873.1.S1_at		Ghi.2515.2.A1_s_at
Ghi.9586.2.S1_at	Gra.208.4.A1_x_at	GhiAffx.6283.1.A1_at	GhiAffx.34843.1.S1_s_at	Ghi.5206.1.S1_at	Gra.3061.1.A1_at			GhiAffx.22891.1.S1_s_at	Ghi.7751.1.S1_s_at	Ghi.815.1.S1_s_at		Ghi.5168.1.A1_at		GraAffx.10121.1.A1_s_at
GhiAffx.26470.1.S1_at	Ghi.9414.1.S1_s_at	GraAffx.26327.1.A1_s_at	Ghi.5168.1.A1_at	Ghi.8976.2.S1_at	GraAffx.31613.1.A1_s_at			GraAffx.32714.1.A1_s_at	Gra.823.1.A1_at	Gra.921.2.S1_at		Gra.203.1.A1_at		GhiAffx.27988.1.S1_at
[truncated: 1,780 more rows]

## Sheet: AMP-up
Supplementary Table S2 A list of up-regulated common genes in cotton seedlings under ABA, mannitol and pH treatment (fold change≥2, q-value≤0.05)
[truncated: 81 more rows]

[truncated: 3 more sheets: AMP-down, ACN-up, ACN-down]
