# Supplementary material for: Transcriptome Analysis Reveals Crosstalk of Responsive Genes to Multiple Abiotic Stresses in Cotton (Gossypium hirsutum L.)
Source: PLoS One. 2013 Nov 5;8(11):e80218. doi: 10.1371/journal.pone.0080218 (PMC3818253; doi:10.1371/journal.pone.0080218)
Supplement: Tables S5 — QRT-PCR primer information. (XLSX) [file pone.0080218.s005.xlsx]

## Sheet: common changed trancripts
Supplementary Table S5 A list of selected transcripts for QRT-PCR validation in cotton seedlings under various abiotic stress treatment
Probe Set ID	Primer sequence (5'-3')	Description	Homologous Protein description	Protein ID	Source	Protein aa length	Gene Bank ID	UniGene ID	Fold Change	Fold Change	Fold Change	Fold Change	Fold Change
									NaCl	Mannitol	pH	Cold	ABA
Ghi.1545.1.S1_at	F:TATGACGAACAAGAAGACTA; CACAGCATTGAACAACTT	weakly similar to NP_565266.1 unknown protein (Arabidopsis thaliana	chlororespiratory reduction 3	NP_565266.1	Arabidopsis thaliana	174	DR463018	Ghi.1545	3.25538	2.91821	4.72067	6.26958	2.31947
Ghi.8046.1.S1_at	F:TACTCGTCGGTGTTCCAA; R:TGTAGTTGCCAAAGAAGGTT	Gossypium hirsutum alcohol dehydrogenase 1	Gossypium hirsutum alcohol dehydrogenase 1		Gossypium hirsutum	614	U53702.1	Ghi.8046	3.96242	7.08179	3.3933	3.04305	3.78308
Ghi.6538.1.S1_at	F:GAAGAAGAAGCAGAACAG; R:TGGAGAAGGAACAAGATT	moderately similar to NP_187057.2 ANAC047; transcription factor (Arabidopsis thaliana	NAC domain containing protein 47	NP_187057.2	Arabidopsis thaliana	359	CD485949	---	2.61374	3.37933	3.81128	6.61502	2.64432
Ghi.10424.1.S1_s_at	F:CAGCCTGAGTTTGTTCTA;R:GTTCACATTCAATCCATCAA	moderately similar to XP_478512.1 putative thiamine biosynthesis protein (Oryza sativa (japonica cultivar-group	putative thiamine biosynthesis protein	XP_478512.1	Oryza sativa (japonica cultivar-group)		CA993457	Ghi.10424	29.0097	17.2447	41.52	13.8468	24.2014
Ghi.9308.1.S1_at	F:TTTGCTAACACCAGAATC; R:CATCTTCAATCTCCACTT	moderately similar to NP_180511.1 unknown protein (Arabidopsis thaliana	HSP20 family protein	NP_180511.1	Arabidopsis thaliana	153	DT527234	Ghi.9308	0.0806955	0.0305533	0.0474575	0.178588	0.0703418
Gra.2247.1.S1_at	F:TTATGGAATCTGCTCTGT; CCTCATATAACAATTCAACAC	moderately similar to NP_850084.1 nitrate transporter (NTP2) (Arabidopsis thaliana	nitrate transporter 1.4	NP_850084.1	Arabidopsis thaliana	577	CO119248	Gra.2247	0.156377	0.0729197	0.0567551	0.363291	0.128497
Gra.1483.2.S1_at	F:CGAACACAATTACTTCAAGA; R:CTCGTCAATAGTCTCCAA	moderately similar to NP_188048.1 pectinesterase family protein (Arabidopsis thaliana	pectinesterase 3	NP_188048.1	Arabidopsis thaliana	592	CO127914	Gra.3065	0.363136	0.155542	0.160743	0.366341	0.153265
Gra.1312.2.S1_s_at	F:TTCCTTAATGGATCCGCTTG; R:AAGTTAAGCGTGAGCCCAGA	moderately similar to NP_190990.1 scarecrow transcription factor	protein scarecrow	NP_190990.1	Arabidopsis thaliana	653	CO085934	Gra.1312	0.292802	0.281958	0.189543	0.179087	0.26489
Ghi.9820.2.S1_s_at	F:CTCCACCAGAGCTCAGTTCC; R:CTACTACGCGAGCCTTCCAC	weakly similar to XP_469705.1 putative immediate-early salicylate-induced glucosyltransferase (Oryza sativa (japonica cultivar-group	putative immediate-early salicylate-induced glucosyltransferase	XP_469705.1	Oryza sativa (japonica cultivar-group)		DT553955	Ghi.9820	0.18312	0.111796	0.131072	0.436321	0.158639
