# Supplementary material for: Transcriptome Analysis Reveals Crosstalk of Responsive Genes to Multiple Abiotic Stresses in Cotton (Gossypium hirsutum L.)
Source: PLoS One. 2013 Nov 5;8(11):e80218. doi: 10.1371/journal.pone.0080218 (PMC3818253; doi:10.1371/journal.pone.0080218)
Supplement: Tables S6 — Transcription factors under different treatment. (XLSX) [file pone.0080218.s006.xlsx]

## Sheet: ABA TF
Supplemental Table S5-1 A list of transcription factors of differentially expressed genes in cotton seedlings under ABA treatment (fold change≥2, q-value≤0.05)
Probe Set ID	GB Acession	UniGene ID	GI	Fold Change	q-value(%)	Description	Annotation	Protein ID	Source
Ghi.1132.2.A1_a_at	DT052025	Ghi.1132	72279423	2.27624	0.333638	weakly similar to NP_192845.1 WRKY41; transcription factor (Arabidopsis thaliana)	WRKY41; transcription factor	NP_192845.1	Arabidopsis thaliana
Ghi.3391.2.S1_at	DT456403	Ghi.3391	73847383	6.71005	0	weakly similar to NP_192939.2 WRKY19; transcription factor (Arabidopsis thaliana)	putative WRKY transcription factor 19	NP_192939.2	Arabidopsis thaliana
Ghi.9240.1.S1_s_at	DT468893	Ghi.9240	73866155	3.58136	0	strongly similar to NP_181381.2 WRKY33; transcription factor (Arabidopsis thaliana)	putative WRKY transcription factor 33	NP_181381.2	Arabidopsis thaliana
Ghi.9466.4.A1_at	DT463404	Ghi.19554	73860665	2.16963	0.168033	moderately similar to NP_181381.2 WRKY33; transcription factor (Arabidopsis thaliana)	putative WRKY transcription factor 33	NP_181381.2	Arabidopsis thaliana
Ghi.3139.1.A1_at	DT469066	Ghi.3139	73866328	3.95613	0	weakly similar to NP_172849.1 WRKY4; transcription factor (Arabidopsis thaliana)	putative WRKY transcription factor 4	NP_172849.1	Arabidopsis thaliana
Ghi.10061.1.S1_s_at	DT049928	---	72274996	2.93262	0	weakly similar to NP_178199.1 WRKY40; transcription factor (Arabidopsis thaliana)	putative WRKY transcription factor 40	NP_178199.1	Arabidopsis thaliana
Ghi.3743.1.S1_at	DT462103	Ghi.3743	73859364	6.05955	0.0366566	weakly similar to NP_178199.1 WRKY40; transcription factor (Arabidopsis thaliana)	putative WRKY transcription factor 40	NP_178199.1	Arabidopsis thaliana
Ghi.9192.1.S1_s_at	DT468825	Ghi.9192	73866087	5.13856	0.0480414	moderately similar to NP_178199.1 WRKY40; transcription factor (Arabidopsis thaliana)	putative WRKY transcription factor 40	NP_178199.1	Arabidopsis thaliana
Ghi.9568.1.S1_at	DT467159	Ghi.9568	73864420	8.57373	0	weakly similar to NP_178199.1 WRKY40; transcription factor (Arabidopsis thaliana)	putative WRKY transcription factor 40	NP_178199.1	Arabidopsis thaliana
Ghi.2132.1.S1_s_at	DT545799	Ghi.2132	78325525	4.05558	0	moderately similar to NP_192575.2 structural constituent of ribosome transcription factor transcriptional elongation regulator (Arabidopsis thaliana)	putative WRKY transcription factor 41	NP_192575.2	Arabidopsis thaliana
Ghi.2995.2.A1_at	DT466217	Ghi.2995	73863478	3.85313	0	weakly similar to NP_199763.1 WRKY48; transcription factor (Arabidopsis thaliana)	putative WRKY transcription factor 48	NP_199763.1	Arabidopsis thaliana
Ghi.9953.2.S1_at	DT570225	Ghi.9953	78349951	3.30038	0.403009	moderately similar to NP_194112.1 WRKY53; transcription factor (Arabidopsis thaliana)	putative WRKY transcription factor 53	NP_194112.1	Arabidopsis thaliana
Ghi.3273.1.A1_at	DT466050	Ghi.3273	73863311	3.61513	0	weakly similar to NP_567644.1 WRKY31; transcription factor (Arabidopsis thaliana)	WRKY DNA-binding protein 31	NP_567644.1	Arabidopsis thaliana
Ghi.9182.3.S1_at	DT461494	Ghi.9182	73858755	3.30707	0.00854976	weakly similar to NP_567644.1 WRKY31; transcription factor (Arabidopsis thaliana)	WRKY DNA-binding protein 31	NP_567644.1	Arabidopsis thaliana
Ghi.10332.1.A1_x_at	DT465694	Ghi.10332	73862955	2.80618	0.983157	weakly similar to NP_192034.1 WRKY22; transcription factor (Arabidopsis thaliana)	WRKY transcription factor 22	NP_192034.1	Arabidopsis thaliana
Ghi.868.1.S1_x_at	DT466511	Ghi.868	73863772	2.30845	0.168033	weakly similar to NP_197228.1 ANAC086; transcription factor (Arabidopsis thaliana)	NAC domain containing protein 86	NP_197228.1	Arabidopsis thaliana
Gra.1459.1.A1_s_at	CO123806	Gra.1459	48822493	2.07516	0.0292223	weakly similar to NP_187095.1 myb family transcription factor (Arabidopsis thaliana)	myb family transcription factor (Arabidopsis thaliana)	NP_187095.1	Arabidopsis thaliana
Ghi.407.1.S1_s_at	DR459849	Ghi.407	84171201	2.73638	0	weakly similar to NP_189092.1 transcription factor (Arabidopsis thaliana)	alcohol dehydrogenase transcription factor myb/SANT-like protein	NP_189092.1	Arabidopsis thaliana
Ghi.9407.1.S1_s_at	DR459808	Ghi.5933	84171160	2.1617	0	moderately similar to NP_196469.1 DNA binding transcription factor (Arabidopsis thaliana)	duplicated SANT DNA-binding domain-containing protein	NP_196469.1	Arabidopsis thaliana
Gra.1024.1.S1_at	CO121659	Gra.1024	48820346	3.55383	0	moderately similar to NP_196469.1 myb family transcription factor (Arabidopsis thaliana)	duplicated SANT DNA-binding domain-containing protein	NP_196469.1	Arabidopsis thaliana
Gra.139.1.A1_s_at	CO116964	Gra.139	48815651	2.94372	0	moderately similar to NP_851177.1 myb family transcription factor (Arabidopsis thaliana)	myb family transcription factor	NP_851177.1	Arabidopsis thaliana
Ghi.4770.1.S1_at	DT050642	Ghi.4770	72276452	2.34091	0	moderately similar to NP_181344.2 DNA binding transcription factor (Arabidopsis thaliana)	myb/SANT-like DNA-binding domain-containing protein	NP_181344.2	Arabidopsis thaliana
Ghi.4744.1.A1_at	DT051027	Ghi.4744	72277218	2.42139	0	weakly similar to NP_565957.1 DNA binding transcription factor (Arabidopsis thaliana)	AP2-like ethylene-responsive transcription factor	NP_565957.1	Arabidopsis thaliana
Ghi.3673.1.S1_at	DT462887	Ghi.3673	73860148	2.86066	3.45834	weakly similar to NP_173355.3 DNA binding transcription factor (Arabidopsis thaliana)	ethylene-responsive transcription factor ERF017	NP_173355.3	Arabidopsis thaliana
Gra.2948.2.S1_at	CO124984	Gra.2948	48824941	2.0713	0	strongly similar to NP_565674.1 AP2 domain-containing transcription factor RAP2.7 (RAP2.7) (Arabidopsis thaliana)	ethylene-responsive transcription factor RAP2.7	NP_565674.1	Arabidopsis thaliana
Ghi.9124.3.A1_at	DT462442	Ghi.9124	73859703	2.47254	0	weakly similar to NP_175794.1 RAP2.12; DNA binding transcription factor (Arabidopsis thaliana)	ethylene-responsive transcription factor RAP2-12	NP_175794.1	Arabidopsis thaliana
Ghi.3913.1.A1_x_at	DT460360	Ghi.3913	73851340	4.37274	0	weakly similar to NP_177931.1 RAP2.4; DNA binding transcription factor (Arabidopsis thaliana)	ethylene-responsive transcription factor RAP2-4	NP_177931.1	Arabidopsis thaliana
Ghi.3215.1.S1_s_at	AY619718.1	Ghi.16274	47934118	4.52759	0	Gossypium hirsutum transcription factor DRE-binding factor 2 (DBP2) mRNA complete cds.	Gossypium hirsutum transcription factor DRE-binding factor 2 (DBP2) mRNA complete cds.		Gossypium hirsutum
Ghi.8834.1.S1_x_at	DT456089	Ghi.8834	73847069	6.31185	0	weakly similar to NP_201474.1 nucleic acid binding transcription factor zinc ion binding (Arabidopsis thaliana)	C2H2-like zinc finger protein	NP_201474.1	Arabidopsis thaliana
Ghi.4088.1.A1_x_at	DR463608	Ghi.4088	84174960	4.35547	0	moderately similar to NP_564369.1 transcription factor (Arabidopsis thaliana)	C2H2-type zinc finger protein	NP_564369.1	Arabidopsis thaliana
Ghi.5636.1.A1_x_at	DT047071	Ghi.7326	72269271	2.41536	0	weakly similar to NP_565962.1 nucleic acid binding transcription factor (Arabidopsis thaliana)	zinc finger CCCH domain-containing protein 30	NP_565962.1	Arabidopsis thaliana
Ghi.6901.1.A1_s_at	CA992707	Ghi.6901	31072428	2.27948	0.217711	weakly similar to NP_174094.1 ZAT10; nucleic acid binding transcription factor zinc ion binding (Arabidopsis thaliana)	zinc finger protein STZ/ZAT10	NP_174094.1	Arabidopsis thaliana
Ghi.807.1.S1_s_at	DT465871	Ghi.17797	73863132	3.57212	0	weakly similar to NP_174094.1 ZAT10; nucleic acid binding transcription factor zinc ion binding (Arabidopsis thaliana)	zinc finger protein STZ/ZAT10	NP_174094.1	Arabidopsis thaliana
Ghi.135.1.S1_at	DR462568	Ghi.135	84173920	4.20901	0	weakly similar to XP_464221.1 putative auxin response transcription factor(ARF6) (Oryza sativa (japonica cultivar-group))	putative auxin response transcription factor(ARF6)	XP_464221.1	(Oryza sativa (japonica cultivar)
Ghi.3761.1.A1_x_at	DT461966	Ghi.17810	73859227	2.30848	0	moderately similar to NP_851244.1 ARF2 (AUXIN RESPONSE FACTOR 2); transcription factor (Arabidopsis thaliana)	auxin response factor 2	NP_851244.1	Arabidopsis thaliana
Ghi.4482.1.A1_at	DT052506	Ghi.4482	72280375	3.25515	0	moderately similar to NP_173414.1 MP (MONOPTEROS); transcription factor (Arabidopsis thaliana)	auxin response factor 5	NP_173414.1	Arabidopsis thaliana
Ghi.7615.1.S1_s_at	AI055671	Ghi.7615	3326785	2.21548	0	moderately similar to NP_851046.1 NPH4 (NON-PHOTOTROPHIC HYPOCOTYL); transcription factor (Arabidopsis thaliana)	auxin response factor 7	NP_851046.1	Arabidopsis thaliana
Ghi.10569.1.S1_s_at	DR463352	Ghi.10569	84174704	2.89909	0	moderately similar to NP_194129.1 ARF9 (AUXIN RESPONSE FACTOR 9); transcription factor (Arabidopsis thaliana)	auxin response factor 9	NP_194129.1	Arabidopsis thaliana
Ghi.2271.1.S1_at	DT465630	Ghi.2271	73862891	2.07124	0.0333442	weakly similar to NP_195391.1 GBF1; transcription factor (Arabidopsis thaliana)	G-box binding factor 1	NP_195391.1	Arabidopsis thaliana
Ghi.7389.1.S1_x_at	AI731169	Ghi.7389	5050021	4.34769	0	weakly similar to NP_182150.1 GBF3 (G-BOX BINDING FACTOR 3); transcription factor (Arabidopsis thaliana)	G-box binding factor 3	NP_182150.1	Arabidopsis thaliana
Ghi.5981.1.S1_at	CO497619	Ghi.13897	54122110	2.25151	0	weakly similar to NP_195185.1 GBF6; DNA binding transcription factor (Arabidopsis thaliana)	G-box binding factor 6	NP_195185.1	Arabidopsis thaliana
Ghi.9813.1.A1_s_at	DT467646	Ghi.9813	73864907	2.12915	0	strongly similar to NP_563749.1 DNA binding transcription factor (Arabidopsis thaliana)	transcription factor bHLH128	NP_563749.1	Arabidopsis thaliana
Ghi.4844.1.S1_s_at	DT050234	Ghi.4844	72275640	3.3517	0	weakly similar to NP_564342.1 transcription factor transcription regulator (Arabidopsis thaliana)	transcription factor bHLH144	NP_564342.1	Arabidopsis thaliana
Ghi.1743.1.S1_at	DV849031	Ghi.18007	82755469	2.82468	0	moderately similar to NP_180003.1 DNA binding transcription factor (Arabidopsis thaliana)	transcription factor bHLH66	NP_180003.1	Arabidopsis thaliana
Ghi.5045.1.A1_at	DT049307	Ghi.14338	72273741	3.07857	0	moderately similar to NP_569014.1 DNA binding transcription factor (Arabidopsis thaliana)	transcription factor bHLH93	NP_569014.1	Arabidopsis thaliana
Ghi.9687.1.S1_s_at	DT563073	Ghi.9687	78342799	2.19641	0	moderately similar to NP_565536.1 ATHB6; transcription factor (Arabidopsis thaliana)	homeobox-leucine zipper protein ATHB-6	NP_565536.1	Arabidopsis thaliana
Ghi.6522.1.S1_at	CD486134	Ghi.6522	31407099	4.50883	0	weakly similar to NP_186796.1 ATHB-1; transcription factor (Arabidopsis thaliana)	homeobox-leucine zipper protein HAT5	NP_186796.1	Arabidopsis thaliana
Ghi.2020.1.S1_at	CA993560	Ghi.2020	31073281	2.9467	0	moderately similar to NP_191674.1 DNA binding transcription factor (Arabidopsis thaliana)	homeobox-leucine zipper protein HDG1	NP_191674.1	Arabidopsis thaliana
Ghi.4643.1.A1_s_at	DT047482	Ghi.4643	72270093	3.79501	0	weakly similar to NP_177672.2 DNA binding transcription factor (Arabidopsis thaliana)	basic leucine-zipper 44	NP_177672.2	Arabidopsis thaliana
Ghi.9740.2.A1_at	DT466041	Ghi.9740	73863302	2.30057	0	weakly similar to NP_191801.1 DNA binding transcription factor (Arabidopsis thaliana)	basic region/leucine zipper motif 53 protein	NP_191801.1	Arabidopsis thaliana
Ghi.3380.2.A1_at	DT461887	Ghi.3380	73859148	2.07734	0.0480414	weakly similar to NP_850023.1 calmodulin binding transcription regulator (Arabidopsis thaliana)	calmodulin-binding transcription activator 3	NP_850023.1	Arabidopsis thaliana
Ghi.6713.1.S1_s_at	CA993537	Ghi.6713	31073258	2.35491	0.0366566	weakly similar to NP_195992.2 AT-HSFA3; DNA binding transcription factor (Arabidopsis thaliana)	heat shock transcription factor A3	NP_195992.2	Arabidopsis thaliana
Ghi.3979.1.A1_at	DT049102	Ghi.3979	72273334	2.55648	0	moderately similar to NP_850470.1 DNA binding transcription factor (Arabidopsis thaliana)	DNA methyltransferase 1-associated protein 1	NP_850470.1	Arabidopsis thaliana
Ghi.986.1.S1_at	DN758164	Ghi.986	84143922	2.33748	0	weakly similar to NP_187144.1 transcription regulator (Arabidopsis thaliana)	DNA-binding storekeeper protein-related transcriptional regulator	NP_187144.1	Arabidopsis thaliana
Ghi.3287.1.A1_s_at	DT467636	Ghi.3287	73864897	3.35429	0	weakly similar to NP_178158.2 transcription coactivator (Arabidopsis thaliana)	DNA-repair protein XRCC1	NP_178158.2	Arabidopsis thaliana
Ghi.1670.1.S1_s_at	DN760074	Ghi.1670	84145832	2.57528	0	moderately similar to NP_173752.2 KNAT6; DNA binding transcription factor (Arabidopsis thaliana)	KNAT6; DNA binding transcription factor	NP_173752.2	Arabidopsis thaliana
Ghi.3862.2.A1_at	DT049363	Ghi.3862	72273853	2.14179	0.0292223	moderately similar to NP_172105.3 EMB1444; transcription factor (Arabidopsis thaliana)	EMB1444; transcription factor	NP_172105.3	Arabidopsis thaliana
Ghi.5551.1.A1_s_at	DT047344	Ghi.5551	72269816	2.085	0	moderately similar to NP_922010.1 putative transcription factor (Oryza sativa (japonica cultivar-group))	putative transcription factor	NP_922010.1	(Oryza sativa (japonica cultivar-group))
Ghi.5207.1.S1_at	DT054224	Ghi.5207	72283911	2.26398	0	strongly similar to NP_187967.1 structural constituent of ribosome transcription regulator (Arabidopsis thaliana)	60S ribosomal protein L7-4	NP_187967.1	Arabidopsis thaliana
Ghi.9164.1.S1_s_at	DT463298	Ghi.17851	73860559	2.41705	0	moderately similar to NP_567949.1 ABF3 (ABSCISIC ACID RESPONSIVE ELEMENTS-BINDING FACTOR 3); DNA binding transcription factor transcriptional activator (Arabidopsis thaliana)	abscisic acid-insensitive 5-like protein 6	NP_567949.1	Arabidopsis thaliana
Ghi.8007.1.S1_at	DN762321	Ghi.8007	84148079	2.13864	0.0480414	moderately similar to NP_565187.1 transcription regulator (Arabidopsis thaliana)	BES1/BZR1 homolog 4	NP_565187.1	Arabidopsis thaliana
Ghi.3859.3.S1_at	DT461081	Ghi.3859	73852061	2.20123	0.0238141	weakly similar to NP_564593.1 ZML2 (ZIM-LIKE 2); transcription factor (Arabidopsis thaliana)	GATA transcription factor 28	NP_564593.1	Arabidopsis thaliana
Ghi.4301.1.S1_s_at	DT455687	Ghi.4301	73846667	4.53047	0	weakly similar to NP_194111.1 transcription factor (Arabidopsis thaliana)	HMG (high mobility group) box protein	NP_194111.1	Arabidopsis thaliana
Ghi.7034.1.S1_at	DT460547	Ghi.7034	73851527	2.87951	0	weakly similar to NP_565049.1 HAP2C; transcription factor (Arabidopsis thaliana)	nuclear transcription factor Y subunit A-3	NP_565049.1	Arabidopsis thaliana
Ghi.3228.1.A1_at	DT468194	Ghi.3228	73865456	3.2597	0.00854976	moderately similar to XP_463462.1 putative helicase-like transcription factor (Oryza sativa (japonica cultivar-group))	putative helicase-like transcription factor	XP_463462.1	(Oryza sativa (japonica cultivar-group))
Ghi.9282.1.S1_s_at	DT465999	Ghi.9282	73863260	4.80457	0	moderately similar to XP_483255.1 putative transcription factor RAU1 (Oryza sativa (japonica cultivar-group))	putative transcription factor RAU1	XP_483255.1	(Oryza sativa (japonica cultivar-group))
Ghi.10564.1.S1_at	DT464450	Ghi.10564	73861711	2.174	0	weakly similar to NP_849563.1 ATSWI3C; DNA binding transcription factor zinc ion binding (Arabidopsis thaliana)	SWI/SNF complex subunit SWI3D	NP_849563.1	Arabidopsis thaliana
Ghi.3331.1.A1_s_at	DT467205	Ghi.3331	73864466	2.77579	0	moderately similar to NP_195253.3 transcription factor (Arabidopsis thaliana)	transcription factor	NP_195253.3	Arabidopsis thaliana
Ghi.518.1.A1_at	DR458566	Ghi.518	84169918	2.11493	0.00854976	weakly similar to NP_195372.1 DNA binding transcription factor (Arabidopsis thaliana)	transcription factor BEE 2	NP_195372.1	Arabidopsis thaliana
Ghi.3131.2.S1_s_at	DT048149	Ghi.6021	72271420	2.30127	0	moderately similar to NP_850937.1 transcription factor transcription initiation factor (Arabidopsis thaliana)	Transcription factor IIA, alpha/beta subunit	NP_850937.1	Arabidopsis thaliana
Ghi.3662.1.S1_at	DT463052	Ghi.3662	73860313	4.22088	0	weakly similar to NP_564814.1 transcription factor (Arabidopsis thaliana)	transcription factor jumonji (jmjC) domain-containing protein	NP_564814.1	Arabidopsis thaliana
Gra.2075.1.S1_at	CO117721	Gra.2075	48816408	2.12444	0.0292223	weakly similar to NP_567553.1 TCP family transcription factor	transcription factor TCP2	NP_567553.1	Arabidopsis thaliana
Ghi.5229.2.S1_at	DT458777	Ghi.17748	73849757	2.29284	0.0238141	weakly similar to NP_176107.1 transcription factor (Arabidopsis thaliana)	transcription factor TCP8	NP_176107.1	Arabidopsis thaliana
Ghi.4423.1.A1_s_at	DT053226	Ghi.4423	72281932	2.17966	0.0366566	strongly similar to NP_564156.1 TGA3; DNA binding calmodulin binding transcription factor (Arabidopsis thaliana)	transcription factor TGA3	NP_564156.1	Arabidopsis thaliana
Ghi.9470.1.A1_at	DT463835	Ghi.9072	73861096	2.83858	0	moderately similar to NP_567245.1 DNA binding transcription factor (Arabidopsis thaliana)	transcription factor UNE12	NP_567245.1	Arabidopsis thaliana
Ghi.5209.1.A1_at	DT468517	Ghi.5209	73865779	2.3916	0	weakly similar to NP_564023.1 transcription initiation factor (Arabidopsis thaliana)	Transcription initiation factor TFIID subunit A	NP_564023.1	Arabidopsis thaliana
Ghi.6932.1.A1_s_at	AJ513308	Ghi.6932	24976791	2.38825	0	moderately similar to NP_564050.1 transcription factor (Arabidopsis thaliana)	transcription initiation factor TFIIH subunit H3	NP_564050.1	Arabidopsis thaliana
Ghi.2133.1.S1_s_at	AI731478	Ghi.3260	5050330	7.81948	0	weakly similar to NP_568107.1 APRR7 (PSEUDO-RESPONSE REGULATOR 7); transcription regulator (Arabidopsis thaliana)	two-component response regulator-like APRR7	NP_568107.1	Arabidopsis thaliana
Ghi.3384.3.A1_a_at	DT464338	Ghi.3384	73861599	2.31628	0	weakly similar to NP_195253.3 transcription factor (Arabidopsis thaliana)	transcription factor (Arabidopsis thaliana)	NP_195253.3
Ghi.9193.2.S1_s_at	DR455678	Ghi.9193	84167030	0.49795	3.45834	weakly similar to NP_191199.1 WRKY70; transcription factor (Arabidopsis thaliana)	putative WRKY transcription factor 70	NP_191199.1	Arabidopsis thaliana
Ghi.6896.1.A1_s_at	CA992724	Ghi.6896	31072445	0.459087	0.257021	weakly similar to NP_565404.1 ANAC036; transcription factor (Arabidopsis thaliana)	ANAC036; transcription factor	NP_565404.1	Arabidopsis thaliana
Ghi.9869.1.S1_s_at	DT465633	Ghi.6798	73862894	0.333978	0.0333442	moderately similar to NP_564439.1 ANAC016; transcription factor (Arabidopsis thaliana)	NAC domain containing protein 16	NP_564439.1	Arabidopsis thaliana
Gra.1546.1.S1_s_at	CO109971	Gra.1546	48808657	0.49463	0.168033	moderately similar to NP_196469.1 myb family transcription factor (Arabidopsis thaliana)	duplicated SANT DNA-binding domain-containing protein	NP_196469.1	Arabidopsis thaliana
Ghi.6104.1.A1_at	CO494805	Ghi.17362	54119296	0.372019	0.168033	moderately similar to NP_566744.1 transcription factor (Arabidopsis thaliana)	myb family transcription factor	NP_566744.1	Arabidopsis thaliana
Ghi.10747.1.S1_at	DV850132	Ghi.10747	82756570	0.494521	0.333638	moderately similar to NP_199533.1 ATERF-2ATERF2ERF2; DNA binding transcription factor transcriptional activator (Arabidopsis thaliana)	ethylene-responsive transcription factor 2	NP_199533.1	Arabidopsis thaliana
Ghi.5441.1.A1_s_at	DT047003	Ghi.5441	72269129	0.150706	0	weakly similar to NP_200141.1 DNA binding transcription factor (Arabidopsis thaliana)	ethylene-responsive transcription factor CRF3	NP_200141.1	Arabidopsis thaliana
Ghi.9749.1.S1_s_at	DT465559	Ghi.9749	73862820	0.337633	0.168033	weakly similar to NP_174636.1 DNA binding transcription factor (Arabidopsis thaliana)	ethylene-responsive transcription factor ERF022	NP_174636.1	Arabidopsis thaliana
Ghi.10481.2.S1_s_at	DT563717	Ghi.17766	78343443	0.393914	0.0480414	weakly similar to NP_182274.1 DNA binding transcription factor (Arabidopsis thaliana)	ethylene-responsive transcription factor ERF071	NP_182274.1	Arabidopsis thaliana
Ghi.10481.3.S1_s_at	DN758487	Ghi.10481	84144245	0.402755	0.0366566	weakly similar to NP_182274.1 DNA binding transcription factor (Arabidopsis thaliana)	ethylene-responsive transcription factor ERF071	NP_182274.1	Arabidopsis thaliana
Ghi.9124.2.S1_s_at	DT466387	Ghi.17919	73863648	0.49281	0.257021	weakly similar to NP_175794.1 RAP2.12; DNA binding transcription factor (Arabidopsis thaliana)	ethylene-responsive transcription factor RAP2-12	NP_175794.1	Arabidopsis thaliana
Ghi.9426.1.S1_s_at	DT545095	Ghi.9426	78324821	0.378708	0.0333442	moderately similar to NP_565684.1 nucleic acid binding transcription factor zinc ion binding (Arabidopsis thaliana)	C2H2-type zinc finger protein	NP_565684.1	Arabidopsis thaliana
Ghi.9335.1.S1_s_at	DR454990	Ghi.17535	84166342	0.469908	0.00931548	moderately similar to NP_566182.1 transcription factor (Arabidopsis thaliana)	C2H2-type zinc finger-containing protein	NP_566182.1	Arabidopsis thaliana
Ghi.10485.1.S1_s_at	DV849736	Ghi.10485	82756174	0.36822	0.00931548	weakly similar to NP_174094.1 ZAT10; nucleic acid binding transcription factor zinc ion binding (Arabidopsis thaliana)	zinc finger protein STZ/ZAT10	NP_174094.1	Arabidopsis thaliana
Ghi.5630.1.S1_s_at	DT047105	Ghi.5630	72269338	0.464459	0.217711	weakly similar to NP_195185.1 GBF6; DNA binding transcription factor (Arabidopsis thaliana)	G-box binding factor 6	NP_195185.1	Arabidopsis thaliana
Ghi.2647.1.S1_s_at	DT558288	Ghi.2647	78338014	0.446894	0.0333442	weakly similar to NP_565106.1 transcription factor (Arabidopsis thaliana)	homeobox protein 33	NP_565106.1	Arabidopsis thaliana
Ghi.8170.1.S1_s_at	DT573264	Ghi.8170	78352990	0.486978	0.217711	weakly similar to NP_174998.1 ATBZIP60; DNA binding transcription factor (Arabidopsis thaliana)	bZIP transcription factor 60	NP_174998.1	Arabidopsis thaliana
Gra.78.3.S1_x_at	CO097624	Gra.78	48796310	0.310936	0	strongly similar to NP_200847.1 elongation factor 1-alpha EF-1-alpha (Arabidopsis thaliana)	Elongation factor 1-alpha	NP_200847.1	Arabidopsis thaliana
Ghi.2683.1.A1_s_at	DT460517	Ghi.2683	73851497	0.41332	0	weakly similar to NP_195416.1 HSF4 (HEAT SHOCK FACTOR 4); DNA binding transcription factor (Arabidopsis thaliana)	heat stress transcription factor B-1	NP_195416.1	Arabidopsis thaliana
Ghi.4071.1.A1_at	DT458331	Ghi.4071	73849311	0.326773	0	weakly similar to NP_174025.3 nucleic acid binding transcription factor (Arabidopsis thaliana)	nucleic acid binding transcription factor	NP_174025.3	Arabidopsis thaliana
Ghi.10341.1.S1_s_at	DT564850	Ghi.10341	78344576	0.434728	0	moderately similar to NP_201433.1 transcription factor (Arabidopsis thaliana)	GATA transcription factor 5	NP_201433.1	Arabidopsis thaliana
Ghi.9838.1.S1_s_at	DT550629	Ghi.9838	78330355	0.46179	0.0238141	moderately similar to NP_190428.1 HAP5A; DNA binding transcription factor (Arabidopsis thaliana)	nuclear transcription factor Y subunit C-1	NP_190428.1	Arabidopsis thaliana
Ghi.10472.2.A1_s_at	DN758193	Ghi.10472	84143951	0.494919	0.257021	weakly similar to NP_197875.2 transcription factor zinc ion binding (Arabidopsis thaliana)	protein CONSTANS-like 4	NP_197875.2	Arabidopsis thaliana
Gra.1312.2.S1_s_at	CO085934	Gra.1312	48776568	0.26489	0	moderately similar to NP_190990.1 scarecrow transcription factor	protein scarecrow	NP_190990.1	Arabidopsis thaliana
Ghi.4327.1.S1_s_at	DT054238	Ghi.14796	72283939	0.317401	0.114153	strongly similar to NP_563706.1 unknown protein (Arabidopsis thaliana)	putative methyltransferase PMT8	NP_563706.1	Arabidopsis thaliana
Ghi.7412.1.A1_s_at	AI730972	Ghi.7412	5049824	0.400003	0.0366566	moderately similar to NP_196487.1 KIWI; DNA binding transcription coactivator (Arabidopsis thaliana)	RNA polymerase II transcriptional coactivator KIWI	NP_196487.1	Arabidopsis thaliana
Ghi.3126.1.S1_s_at	DT527299	Ghi.17893	73943991	0.278362	0.00931548	moderately similar to NP_175475.2 transcription factor (Arabidopsis thaliana)	scarecrow-like protein 5	NP_175475.2	Arabidopsis thaliana
Ghi.8969.2.S1_at	DT456396	Ghi.8969	73847376	0.395289	0.00931548	weakly similar to NP_176107.1 transcription factor (Arabidopsis thaliana)	transcription factor TCP8	NP_176107.1	Arabidopsis thaliana

## Sheet: Cold TF
Supplemental Table S5-2 A list of transcription factors of differentially expressed genes in cotton seedlings under cold treatment (fold change≥2, q-value≤0.05)
Probe Set ID	GB Acession	UniGene ID	GI	Fold Change	q-value(%)	Description	Protein ID	Annotation	Source
Ghi.9568.1.S1_at	DT467159	Ghi.9568	73864420	20.594	0	weakly similar to NP_178199.1 WRKY40; transcription factor (Arabidopsis thaliana)	NP_178199.1	putative WRKY transcription factor 40	Arabidopsis thaliana
Ghi.9192.1.S1_s_at	DT468825	Ghi.9192	73866087	8.52463	0	moderately similar to NP_178199.1 WRKY40; transcription factor (Arabidopsis thaliana)	NP_178199.1	putative WRKY transcription factor 40	Arabidopsis thaliana
Ghi.3743.1.A1_at	DT462103	Ghi.3743	73859364	6.58684	0	weakly similar to NP_178199.1 WRKY40; transcription factor (Arabidopsis thaliana)	NP_178199.1	putative WRKY transcription factor 40	Arabidopsis thaliana
Ghi.9193.2.S1_s_at	DR455678	Ghi.9193	84167030	6.25021	0	weakly similar to NP_191199.1 WRKY70; transcription factor (Arabidopsis thaliana)	NP_191199.1	putative WRKY transcription factor 70	Arabidopsis thaliana
Ghi.6408.1.A1_s_at	DT463720	Ghi.6408	73860981	5.30893	0	weakly similar to NP_191199.1 WRKY70; transcription factor (Arabidopsis thaliana)	NP_191199.1	putative WRKY transcription factor 70	Arabidopsis thaliana
Gra.2641.1.A1_at	CO098296	Gra.2641	48796982	3.47965	0.0648547	weakly similar to NP_191199.1 WRKY family transcription factor (Arabidopsis thaliana)	NP_191199.1	putative WRKY transcription factor 70	Arabidopsis thaliana
Ghi.10061.1.S1_s_at	DT049928	---	72274996	3.26754	0	weakly similar to NP_178199.1 WRKY40; transcription factor (Arabidopsis thaliana)	NP_178199.1	putative WRKY transcription factor 40	Arabidopsis thaliana
Ghi.9182.4.S1_at	DT465286	Ghi.9182	73862547	3.15	0	weakly similar to NP_567644.1 WRKY31; transcription factor (Arabidopsis thaliana)	NP_567644.1	WRKY DNA-binding protein 31	Arabidopsis thaliana
Ghi.6768.1.A1_s_at	CA993244	Ghi.6768	31072965	2.36434	0.35423	weakly similar to NP_191199.1 WRKY70; transcription factor (Arabidopsis thaliana)	NP_191199.1	putative WRKY transcription factor 70	Arabidopsis thaliana
Ghi.8955.2.S1_s_at	DT555688	Ghi.8955	78335414	2.30075	4.73281	weakly similar to NP_194155.1 WRKY7; transcription factor (Arabidopsis thaliana)	NP_194155.1	putative WRKY transcription factor 7	Arabidopsis thaliana
Ghi.10620.1.S1_at	DT465545	Ghi.10620	73862806	7.64388	0	moderately similar to XP_463487.1 putative MYB transcription factor (Oryza sativa (japonica cultivar-group))	XP_463487.1	putative MYB transcription factor	(Oryza sativa (japonica cultivar-group))
Ghi.3201.1.S1_s_at	AI730171	Ghi.3201	5049023	4.31874	0	weakly similar to NP_195443.1 MYB73; DNA binding transcription factor (Arabidopsis thaliana)	NP_195443.1	myb domain protein 73	Arabidopsis thaliana
Ghi.501.2.A1_at	DR458851	Ghi.501	84170203	4.07378	0.23541	moderately similar to NP_564236.1 DNA binding transcription factor (Arabidopsis thaliana)	NP_564236.1	myb-like transcription factor-like protein	Arabidopsis thaliana
Ghi.9587.1.S1_s_at	DT549592	Ghi.9587	78329318	2.66871	0.35423	weakly similar to NP_564236.1 DNA binding transcription factor (Arabidopsis thaliana)	NP_564236.1	myb-like transcription factor-like protein	Arabidopsis thaliana
Ghi.9209.1.S1_at	DT466725	Ghi.9209	73863986	2.44428	0.0648547	weakly similar to NP_195443.1 MYB73; DNA binding transcription factor (Arabidopsis thaliana)	NP_195443.1	myb domain protein 73	Arabidopsis thaliana
Ghi.1711.1.S1_s_at	DN759798	Ghi.1711	84145556	2.03499	0.0648547	weakly similar to NP_177158.1 nucleic acid binding transcription factor (Arabidopsis thaliana)	NP_177158.1	myb-like transcription factor-like protein	Arabidopsis thaliana
Ghi.9894.1.S1_at	DT467305	Ghi.9894	73864566	8.5971	0	weakly similar to NP_182154.1 DNA binding transcription factor (Arabidopsis thaliana)	NP_182154.1	ethylene-responsive transcription factor CRF5	Arabidopsis thaliana
Ghi.3913.1.A1_x_at	DT460360	Ghi.3913	73851340	6.02639	0	weakly similar to NP_177931.1 RAP2.4; DNA binding transcription factor (Arabidopsis thaliana)	NP_177931.1	ethylene-responsive transcription factor RAP2-4	Arabidopsis thaliana
Ghi.3215.1.S1_s_at	AY619718.1	Ghi.16274	47934118	5.07779	0	Gossypium hirsutum transcription factor DRE-binding factor 2 (DBP2)		Gossypium hirsutum transcription factor DRE-binding factor 2 (DBP2)	Gossypium hirsutum
Ghi.3673.1.S1_at	DT462887	Ghi.3673	73860148	4.98363	0	weakly similar to NP_173355.3 DNA binding transcription factor (Arabidopsis thaliana)	NP_173355.3	ethylene-responsive transcription factor ERF017	Arabidopsis thaliana
Ghi.6808.1.S1_s_at	CA993089	Ghi.6808	31072810	4.25147	0	weakly similar to NP_188139.1 ATERF-4ATERF4ERF4RAP2.5; DNA binding transcription factor transcriptional repressor (Arabidopsis thaliana)	NP_188139.1	ethylene-responsive transcription factor 4	Arabidopsis thaliana
Ghi.8749.1.S1_at	DT463517	Ghi.8749	73860778	3.50041	0.0585655	weakly similar to NP_568679.1 ATERF-5ATERF5; DNA binding transcription factor transcriptional activator (Arabidopsis thaliana)	NP_568679.1	ethylene-responsive transcription factor 5	Arabidopsis thaliana
Ghi.10481.3.A1_at	DT459853	Ghi.10481	73850833	3.24959	0	weakly similar to NP_182274.1 DNA binding transcription factor (Arabidopsis thaliana)	NP_182274.1	ethylene-responsive transcription factor ERF071	Arabidopsis thaliana
Gra.894.1.A1_at	CO074718	Gra.894	48744199	3.17991	0.0648547	weakly similar to NP_568755.1 AP2 domain-containing transcription factor	NP_568755.1	ethylene-responsive transcription factor ERF105	Arabidopsis thaliana
Ghi.9175.1.S1_at	DR462212	Ghi.9175	84173564	2.95084	0.0648547	weakly similar to NP_568755.1 DNA binding transcription factor (Arabidopsis thaliana)	NP_568755.1	ethylene-responsive transcription factor ERF105	Arabidopsis thaliana
Ghi.8126.1.S1_x_at	AY779339.1	Ghi.6690	55419649	2.68771	0.0648547	Gossypium hirsutum AP2EREBP transcription factor ERF-1 mRNA		Gossypium hirsutum AP2EREBP transcription factor ERF-1 mRNA	Gossypium hirsutum
Ghi.9959.1.S1_s_at	DN759712	Ghi.9959	84145470	2.67527	0.182477	weakly similar to NP_199234.1 ATERF-9ATERF9ERF9; DNA binding transcription factor transcriptional repressor (Arabidopsis thaliana)	NP_199234.1	ethylene-responsive transcription factor 9	Arabidopsis thaliana
Gra.2948.2.S1_at	CO124984	Gra.2948	48824941	2.23244	0.182477	strongly similar to NP_565674.1 AP2 domain-containing transcription factor RAP2.7 (RAP2.7) (Arabidopsis thaliana)	NP_565674.1	ethylene-responsive transcription factor RAP2-7	Arabidopsis thaliana
Ghi.10481.2.S1_s_at	DT563717	Ghi.17766	78343443	2.15422	0.453345	weakly similar to NP_182274.1 DNA binding transcription factor (Arabidopsis thaliana)	NP_182274.1	ethylene-responsive transcription factor ERF071	Arabidopsis thaliana
Ghi.3679.2.A1_s_at	DT464210	Ghi.3679	73861471	2.07673	0.453345	moderately similar to NP_568755.1 DNA binding transcription factor (Arabidopsis thaliana)	NP_568755.1	ethylene-responsive transcription factor ERF105	Arabidopsis thaliana
Ghi.3035.1.A1_at	DR454404	Ghi.3035	84165756	8.0766	0	moderately similar to NP_172488.1 transcription factor (Arabidopsis thaliana)	NP_172488.1	NF-X1-type zinc finger protein NFXL1	Arabidopsis thaliana
Ghi.807.1.S1_s_at	DT465871	Ghi.17797	73863132	7.81943	0	weakly similar to NP_174094.1 ZAT10; nucleic acid binding transcription factor zinc ion binding (Arabidopsis thaliana)	NP_174094.1	zinc finger protein STZ/ZAT10	Arabidopsis thaliana
Ghi.3160.1.A1_at	DT464014	Ghi.3160	73861275	7.1774	0.0585655	weakly similar to NP_200790.1 RHL41 (RESPONSIVE TO HIGH LIGHT 41); nucleic acid binding transcription factor zinc ion binding (Arabidopsis thaliana)	NP_200790.1	C2H2-type zinc finger protein	Arabidopsis thaliana
Ghi.3666.1.A1_at	DT462992	Ghi.3666	73860253	6.68047	0	weakly similar to NP_194461.1 transcription factor zinc ion binding (Arabidopsis thaliana)	NP_194461.1	B-box type zinc finger-containing protein	Arabidopsis thaliana
Ghi.4983.1.A1_at	DV849718	Ghi.4983	82756156	6.26514	0	weakly similar to NP_174094.1 ZAT10; nucleic acid binding transcription factor zinc ion binding (Arabidopsis thaliana)	NP_174094.1	zinc finger protein STZ/ZAT10	Arabidopsis thaliana
Ghi.9149.3.A1_at	DT465603	Ghi.17231	73862864	6.10373	0	weakly similar to NP_181543.1 transcription factor (Arabidopsis thaliana)	NP_181543.1	zinc finger CCCH domain-containing protein 29	Arabidopsis thaliana
Ghi.9149.1.A1_s_at	DT466984	Ghi.17172	73864245	6.03641	0	weakly similar to NP_181543.1 transcription factor (Arabidopsis thaliana)	NP_181543.1	zinc finger CCCH domain-containing protein 29	Arabidopsis thaliana
Ghi.1999.1.A1_s_at	DT463683	Ghi.1999	73860944	5.32155	2.64786	weakly similar to NP_188592.1 AZF2 (ARABIDOPSIS ZINC-FINGER PROTEIN 2); nucleic acid binding transcription factor zinc ion binding (Arabidopsis thaliana)	NP_188592.1	zinc-finger protein 2	Arabidopsis thaliana
Ghi.1074.1.S1_s_at	DN758679	Ghi.1074	84144437	4.38813	0	weakly similar to NP_174094.1 ZAT10; nucleic acid binding transcription factor zinc ion binding (Arabidopsis thaliana)	NP_174094.1	zinc finger protein STZ/ZAT10	Arabidopsis thaliana
Ghi.8131.1.S1_at	AY887895.1	Ghi.8131	60460511	4.13013	0.0585655	Gossypium hirsutum putative CCCH-type zinc finger transcription factor (ZFP1) mRNA		Gossypium hirsutum putative CCCH-type zinc finger transcription factor (ZFP1) mRNA	Gossypium hirsutum
Ghi.2685.1.S1_s_at	DT574733	Ghi.17861	78354459	2.70883	0.0585655	moderately similar to NP_181543.1 transcription factor (Arabidopsis thaliana)	NP_181543.1	zinc finger CCCH domain-containing protein 29	Arabidopsis thaliana
Ghi.6901.1.A1_s_at	CA992707	Ghi.6901	31072428	2.43999	0.182477	weakly similar to NP_174094.1 ZAT10; nucleic acid binding transcription factor zinc ion binding (Arabidopsis thaliana)	NP_174094.1	zinc finger protein STZ/ZAT10	Arabidopsis thaliana
Ghi.10485.1.S1_s_at	DV849736	Ghi.10485	82756174	2.40094	0.0648547	weakly similar to NP_174094.1 ZAT10; nucleic acid binding transcription factor zinc ion binding (Arabidopsis thaliana)	NP_174094.1	zinc finger protein STZ/ZAT10	Arabidopsis thaliana
Ghi.4844.1.S1_s_at	DT050234	Ghi.4844	72275640	2.32236	0.0648547	weakly similar to NP_564342.1 transcription factor transcription regulator (Arabidopsis thaliana)	NP_564342.1	transcription factor bHLH144	Arabidopsis thaliana
Ghi.10464.1.S1_at	DT461516	Ghi.10464	73858777	2.76978	0.0585655	weakly similar to NP_195185.1 GBF6; DNA binding transcription factor (Arabidopsis thaliana)	NP_195185.1	G-box binding factor 6	Arabidopsis thaliana
Ghi.5981.1.S1_at	CO497619	Ghi.13897	54122110	2.73186	0	weakly similar to NP_195185.1 GBF6; DNA binding transcription factor (Arabidopsis thaliana)	NP_195185.1	G-box binding factor 6	Arabidopsis thaliana
Ghi.3126.2.A1_at	DT466025	Ghi.3126	73863286	20.5376	0	moderately similar to NP_175475.2 transcription factor (Arabidopsis thaliana)	NP_175475.2	scarecrow-like protein 5	Arabidopsis thaliana
Ghi.9740.2.A1_at	DT466041	Ghi.9740	73863302	3.69647	0	weakly similar to NP_191801.1 DNA binding transcription factor (Arabidopsis thaliana)	NP_191801.1	basic region/leucine zipper motif 53 protein	Arabidopsis thaliana
Ghi.6713.1.S1_s_at	CA993537	Ghi.6713	31073258	2.7883	0.0648547	weakly similar to NP_195992.2 AT-HSFA3; DNA binding transcription factor (Arabidopsis thaliana)	NP_195992.2	heat shock transcription factor A3	Arabidopsis thaliana
Ghi.9123.1.S1_at	DN758298	Ghi.9123	84144056	2.63529	0	weakly similar to NP_180470.1 transcription factor (Arabidopsis thaliana)	NP_180470.1	transcription factor	Arabidopsis thaliana
Ghi.9164.2.S1_at	DT463183	Ghi.17850	73860444	2.57678	0.0585655	moderately similar to NP_567949.1 ABF3 (ABSCISIC ACID RESPONSIVE ELEMENTS-BINDING FACTOR 3); DNA binding transcription factor transcriptional activator (Arabidopsis thaliana)	NP_567949.1	abscisic acid-insensitive 5-like protein 6	Arabidopsis thaliana
Gra.286.1.S1_s_at	CO089689	Gra.286	48780323	2.35588	4.73281	moderately similar to NP_190428.1 CCAAT-box binding transcription factor Hap5a	NP_190428.1	nuclear transcription factor Y subunit C-1	Arabidopsis thaliana
Ghi.518.1.S1_at	DR458566	Ghi.518	84169918	2.30247	3.6262	weakly similar to NP_195372.1 DNA binding transcription factor (Arabidopsis thaliana)	NP_195372.1	transcription factor BEE 2	Arabidopsis thaliana
Ghi.115.1.S1_at	DR462745	Ghi.115	84174097	2.07501	0.229225	weakly similar to NP_182164.1 CPC (CAPRICE); DNA binding transcription factor (Arabidopsis thaliana)	NP_182164.1	transcription factor CPC	Arabidopsis thaliana
Ghi.9869.1.S1_s_at	DT465633	Ghi.6798	73862894	0.486223	0.685605	moderately similar to NP_564439.1 ANAC016; transcription factor (Arabidopsis thaliana)	NP_564439.1	NAC domain containing protein 16	Arabidopsis thaliana
Ghi.2174.1.S1_s_at	DT558795	Ghi.2174	78338521	0.48513	0.23541	moderately similar to NP_187571.2 DNA binding transcription factor (Arabidopsis thaliana)	NP_187571.2	myb family transcription factor	Arabidopsis thaliana
Gra.1459.1.A1_s_at	CO123806	Gra.1459	48822493	0.393571	0.118058	weakly similar to NP_187095.1 myb family transcription factor (Arabidopsis thaliana)	NP_187095.1	myb family transcription factor	Arabidopsis thaliana
Gra.1546.1.A1_s_at	CO117508	Gra.1546	48816195	0.391233	0.0675814	moderately similar to NP_196469.1 myb family transcription factor (Arabidopsis thaliana)	NP_196469.1	duplicated SANT DNA-binding domain-containing protein	Arabidopsis thaliana
Ghi.5933.1.S1_s_at	DT544565	Ghi.5933	78324291	0.233795	0.104481	weakly similar to NP_196469.1 DNA binding transcription factor (Arabidopsis thaliana)	NP_196469.1	duplicated SANT DNA-binding domain-containing protein	Arabidopsis thaliana
Ghi.10383.1.S1_s_at	DT455955	Ghi.9600	73846935	0.277473	0.0675814	weakly similar to NP_179571.1 nucleic acid binding transcription factor (Arabidopsis thaliana)	NP_179571.1	zinc finger CCCH domain-containing protein 20	Arabidopsis thaliana
Ghi.6289.1.S1_at	DT456630	Ghi.6289	73847610	0.467865	0.35423	weakly similar to NP_172483.4 DNA binding transcription factor (Arabidopsis thaliana)	NP_172483.4	transcription factor bHLH74	Arabidopsis thaliana
Ghi.1326.1.S1_s_at	DR463721	Ghi.1326	84175073	0.23406	0	weakly similar to NP_181549.1 DNA binding transcription factor (Arabidopsis thaliana)	NP_181549.1	transcription factor bHLH51	Arabidopsis thaliana
Ghi.9687.1.S1_s_at	DT563073	Ghi.9687	78342799	0.47595	0.104481	moderately similar to NP_565536.1 ATHB6; transcription factor (Arabidopsis thaliana)	NP_565536.1	homeobox-leucine zipper protein ATHB-6	Arabidopsis thaliana
Ghi.1755.1.S1_s_at	DN758699	Ghi.1755	84144457	0.454976	1.43034	moderately similar to NP_192555.1 KNAT1 (BREVIPEDICELLUS 1); transcription factor (Arabidopsis thaliana)	NP_192555.1	homeobox protein knotted-1-like 1	Arabidopsis thaliana
Ghi.9416.2.A1_s_at	DT460951	Ghi.19497	73851931	0.430824	0.104481	moderately similar to NP_193411.1 ATHB-2; DNA binding transcription factor (Arabidopsis thaliana)	NP_193411.1	homeobox-leucine zipper protein HAT4	Arabidopsis thaliana
Ghi.9416.1.S1_s_at	DT468420	Ghi.9416	73865682	0.389078	0.104481	moderately similar to NP_193411.1 ATHB-2; DNA binding transcription factor (Arabidopsis thaliana)	NP_193411.1	homeobox-leucine zipper protein HAT4	Arabidopsis thaliana
Gra.513.1.S1_s_at	CO072994	Gra.513	48742475	0.490974	0.229225	weakly similar to NP_177346.1 TCP family transcription factor	NP_177346.1	transcription factor TCP22	Arabidopsis thaliana
Ghi.2146.1.A1_at	AI728637	Ghi.2146	5047489	0.485567	0.118058	weakly similar to NP_201559.1 DNA binding transcription factor (Arabidopsis thaliana)	NP_201559.1	Homeodomain-like/winged-helix DNA-binding family protein	Arabidopsis thaliana
Ghi.4702.1.A1_at	DT050932	Ghi.4702	72277029	0.458208	0.104481	weakly similar to XP_483840.1 putative transcriptional regulator (Oryza sativa (japonica cultivar-group))	XP_483840.1	putative transcriptional regulator	(Oryza sativa (japonica cultivar-group))
Ghi.4423.1.A1_s_at	DT053226	Ghi.4423	72281932	0.437911	0.182477	strongly similar to NP_564156.1 TGA3; DNA binding calmodulin binding transcription factor (Arabidopsis thaliana)	NP_564156.1	transcription factor TGA3	Arabidopsis thaliana
Ghi.4223.1.A1_s_at	DT456704	Ghi.4223	73847684	0.434161	0.104481	weakly similar to NP_191916.3 DNA binding transcription factor (Arabidopsis thaliana)	NP_191916.3	transcription factor UNE10	Arabidopsis thaliana
Ghi.5755.3.S1_s_at	DT527176	Ghi.5755	73943868	0.432839	0.118058	weakly similar to NP_568457.1 BZO2H2; DNA binding transcription factor (Arabidopsis thaliana)	NP_568457.1	basic leucine zipper 9	Arabidopsis thaliana
Ghi.3132.1.S1_at	DT047322	Ghi.3132	72269771	0.424648	0.104481	moderately similar to NP_199626.1 PAT1 (PHYTOCHROME A SIGNAL TRANSDUCTION 1); transcription factor (Arabidopsis thaliana)	NP_199626.1	scarecrow-like transcription factor PAT1	Arabidopsis thaliana
Ghi.2104.1.S1_at	CA993188	Ghi.2104	31072909	0.424619	0.104481	weakly similar to NP_188319.1 calmodulin binding transcription regulator (Arabidopsis thaliana)	NP_188319.1	calmodulin binding transcription regulator	Arabidopsis thaliana
Ghi.8610.1.S1_s_at	CA992956	Ghi.8610	31072677	0.420028	0.104481	moderately similar to NP_197617.1 ribonuclease transcriptional repressor (Arabidopsis thaliana)	NP_197617.1	putative CCR4-associated factor 1-11	Arabidopsis thaliana
Ghi.3862.2.A1_at	DT049363	Ghi.3862	72273853	0.406983	0.104481	moderately similar to NP_172105.3 EMB1444; transcription factor (Arabidopsis thaliana)	NP_172105.3	EMB1444; transcription factor	Arabidopsis thaliana
Gra.1681.1.S1_at	CO126830	Gra.1681	48828440	0.405131	0.182477	weakly similar to XP_476454.1 putative AP2EREBP transcription factor (Oryza sativa (japonica cultivar-group))	XP_476454.1	putative AP2EREBP transcription factor	(Oryza sativa (japonica cultivar-group))
Gra.843.1.A1_s_at	CO078262	Gra.843	48747743	0.392765	0.104481	moderately similar to NP_850937.1 transcription factor IIA large subunit TFIIA large subunit (TFIIA-L) (Arabidopsis thaliana)	NP_850937.1	Transcription factor IIA, alpha/beta subunit	Arabidopsis thaliana
Ghi.4889.1.A1_s_at	DV849358	Ghi.3260	82755796	0.347544	0.104481	moderately similar to NP_568107.1 APRR7 (PSEUDO-RESPONSE REGULATOR 7); transcription regulator (Arabidopsis thaliana)	NP_568107.1	two-component response regulator-like APRR7	Arabidopsis thaliana
Ghi.2137.1.S1_s_at	DT051002	Ghi.2137	72277168	0.314576	0.104481	strongly similar to NP_190990.1 SCR (SCARECROW); transcription factor (Arabidopsis thaliana)	NP_190990.1	protein scarecrow	Arabidopsis thaliana
Ghi.10109.2.S1_at	DT557589	Ghi.399	78337315	0.253977	0	weakly similar to NP_565045.1 TRFL6 (TRF-LIKE 6); DNA binding transcription factor (Arabidopsis thaliana)	NP_565045.1	protein TRF-like 6	Arabidopsis thaliana
Gra.1312.2.S1_s_at	CO085934	Gra.1312	48776568	0.179087	0	moderately similar to NP_190990.1 scarecrow transcription factor	NP_190990.1	protein scarecrow	Arabidopsis thaliana
Ghi.1410.1.A1_s_at	DT052327	Ghi.17648	72280024	0.0342773	0	weakly similar to NP_171614.1 LHY (LATE ELONGATED HYPOCOTYL); DNA binding transcription factor (Arabidopsis thaliana)	NP_171614.1	protein late elongated hypocotyl	Arabidopsis thaliana

## Sheet: Mannitol TF
Supplemental Table S5-3 A list of transcription factors of differentially expressed genes in cotton seedlings under mannitol treatment (fold change≥2, q-value≤0.05)
Probe Set ID	GB acession	UniGene ID	GI	Fold Change	q-value(%)	Description	Protein ID	Annotation	Source
Ghi.6674.1.A1_s_at	CA993725	Ghi.6674	31073446	2.10447	0.0160349	weakly similar to XP_468004.1 putative WRKY transcription factor (Oryza sativa (japonica cultivar-group))	XP_468004.1	putative WRKY transcription factor	Oryza sativa (japonica cultivar-group)
Ghi.3391.2.S1_at	DT456403	Ghi.3391	73847383	5.27836	0	weakly similar to NP_192939.2 WRKY19; transcription factor (Arabidopsis thaliana)	NP_192939.2	putative WRKY transcription factor 19	Arabidopsis thaliana
Ghi.9240.3.A1_s_at	DT466221	Ghi.9240	73863482	3.4363	0	strongly similar to NP_181381.2 WRKY33; transcription factor (Arabidopsis thaliana)	NP_181381.2	putative WRKY transcription factor 33	Arabidopsis thaliana
Ghi.9466.3.A1_s_at	DT468353	Ghi.9466	73865615	2.01316	0.0160349	moderately similar to NP_181381.2 WRKY33; transcription factor (Arabidopsis thaliana)	NP_181381.2	putative WRKY transcription factor 33	Arabidopsis thaliana
Ghi.3139.1.S1_at	DT463609	Ghi.3139	73860870	6.2601	0	weakly similar to NP_172849.1 WRKY4; transcription factor (Arabidopsis thaliana)	NP_172849.1	putative WRKY transcription factor 4	Arabidopsis thaliana
Ghi.10061.1.S1_s_at	DT049928	---	72274996	5.03019	0	weakly similar to NP_178199.1 WRKY40; transcription factor (Arabidopsis thaliana)	NP_178199.1	putative WRKY transcription factor 40	Arabidopsis thaliana
Ghi.3743.1.A1_at	DT462103	Ghi.3743	73859364	11.9893	0	weakly similar to NP_178199.1 WRKY40; transcription factor (Arabidopsis thaliana)	NP_178199.1	putative WRKY transcription factor 40	Arabidopsis thaliana
Ghi.9568.1.S1_at	DT467159	Ghi.9568	73864420	16.6817	0	weakly similar to NP_178199.1 WRKY40; transcription factor (Arabidopsis thaliana)	NP_178199.1	putative WRKY transcription factor 40	Arabidopsis thaliana
Ghi.9192.1.S1_s_at	DT468825	Ghi.9192	73866087	12.1289	0	moderately similar to NP_178199.1 WRKY40; transcription factor (Arabidopsis thaliana)	NP_178199.1	putative WRKY transcription factor 40	Arabidopsis thaliana
Ghi.1132.2.A1_a_at	DT052025	Ghi.1132	72279423	2.81728	0	weakly similar to NP_192845.1 WRKY41; transcription factor (Arabidopsis thaliana)	NP_192845.1	putative WRKY transcription factor 41	Arabidopsis thaliana
Ghi.2995.2.A1_at	DT466217	Ghi.2995	73863478	3.33071	0	weakly similar to NP_199763.1 WRKY48; transcription factor (Arabidopsis thaliana)	NP_199763.1	putative WRKY transcription factor 48	Arabidopsis thaliana
Ghi.9953.2.S1_at	DT570225	Ghi.9953	78349951	3.04391	0.00334008	moderately similar to NP_194112.1 WRKY53; transcription factor (Arabidopsis thaliana)	NP_194112.1	putative WRKY transcription factor 53	Arabidopsis thaliana
Ghi.6768.1.A1_s_at	CA993244	Ghi.6768	31072965	2.07243	0.020122	weakly similar to NP_191199.1 WRKY70; transcription factor (Arabidopsis thaliana)	NP_191199.1	putative WRKY transcription factor 70	Arabidopsis thaliana
Ghi.9193.2.S1_s_at	DR455678	Ghi.9193	84167030	2.49621	0.020122	weakly similar to NP_191199.1 WRKY70; transcription factor (Arabidopsis thaliana)	NP_191199.1	putative WRKY transcription factor 70	Arabidopsis thaliana
Ghi.6408.2.A1_s_at	DT463356	Ghi.6408	73860617	2.24146	0.0160349	weakly similar to NP_191199.1 WRKY70; transcription factor (Arabidopsis thaliana)	NP_191199.1	putative WRKY transcription factor 70	Arabidopsis thaliana
Ghi.9182.3.S1_at	DT461494	Ghi.9182	73858755	2.37587	0	weakly similar to NP_567644.1 WRKY31; transcription factor (Arabidopsis thaliana)	NP_567644.1	WRKY DNA-binding protein 31	Arabidopsis thaliana
Ghi.10332.1.A1_x_at	DT465694	Ghi.10332	73862955	2.76492	0	weakly similar to NP_192034.1 WRKY22; transcription factor (Arabidopsis thaliana)	NP_192034.1	WRKY transcription factor 22	Arabidopsis thaliana
Ghi.4440.1.A1_at	DT052960	Ghi.9957	72281406	2.1055	0.00574891	weakly similar to NP_177700.1 nucleic acid binding transcription factor zinc ion binding (Arabidopsis thaliana)	NP_177700.1	C2H2-like zinc finger protein	Arabidopsis thaliana
Ghi.8834.1.S1_x_at	DT456089	Ghi.8834	73847069	3.38058	0	weakly similar to NP_201474.1 nucleic acid binding transcription factor zinc ion binding (Arabidopsis thaliana)	NP_201474.1	C2H2-like zinc finger protein	Arabidopsis thaliana
Ghi.4088.1.A1_x_at	DR463608	Ghi.4088	84174960	4.42803	0	moderately similar to NP_564369.1 transcription factor (Arabidopsis thaliana)	NP_564369.1	C2H2-type zinc finger protein	Arabidopsis thaliana
Ghi.10383.1.S1_s_at	DT455955	Ghi.9600	73846935	2.28101	0	weakly similar to NP_179571.1 nucleic acid binding transcription factor (Arabidopsis thaliana)	NP_179571.1	zinc finger CCCH domain-containing protein 20	Arabidopsis thaliana
Ghi.9149.4.A1_s_at	CA993608	Ghi.17231	31073329	5.29007	0	weakly similar to NP_181543.1 transcription factor (Arabidopsis thaliana)	NP_181543.1	zinc finger CCCH domain-containing protein 29	Arabidopsis thaliana
Ghi.1110.1.A1_s_at	DT054068	Ghi.17172	72283599	2.24221	0	strongly similar to NP_181543.1 transcription factor (Arabidopsis thaliana)	NP_181543.1	zinc finger CCCH domain-containing protein 29	Arabidopsis thaliana
Ghi.6901.1.A1_s_at	CA992707	Ghi.6901	31072428	5.30224	0	weakly similar to NP_174094.1 ZAT10; nucleic acid binding transcription factor zinc ion binding (Arabidopsis thaliana)	NP_174094.1	zinc finger protein STZ/ZAT10	Arabidopsis thaliana
Ghi.1074.1.S1_s_at	DN758679	Ghi.1074	84144437	5.73511	0	weakly similar to NP_174094.1 ZAT10; nucleic acid binding transcription factor zinc ion binding (Arabidopsis thaliana)	NP_174094.1	zinc finger protein STZ/ZAT10	Arabidopsis thaliana
Ghi.807.1.S1_s_at	DT465871	Ghi.17797	73863132	4.79233	0	weakly similar to NP_174094.1 ZAT10; nucleic acid binding transcription factor zinc ion binding (Arabidopsis thaliana)	NP_174094.1	zinc finger protein STZ/ZAT10	Arabidopsis thaliana
Ghi.4983.1.A1_at	DV849718	Ghi.4983	82756156	3.31435	0.00334008	weakly similar to NP_174094.1 ZAT10; nucleic acid binding transcription factor zinc ion binding (Arabidopsis thaliana)	NP_174094.1	zinc finger protein STZ/ZAT10	Arabidopsis thaliana
Ghi.1999.1.A1_s_at	DT463683	Ghi.1999	73860944	2.09218	0.00334008	weakly similar to NP_188592.1 AZF2 (ARABIDOPSIS ZINC-FINGER PROTEIN 2); nucleic acid binding transcription factor zinc ion binding (Arabidopsis thaliana)	NP_188592.1	zinc-finger protein 2	Arabidopsis thaliana
Ghi.10620.1.S1_at	DT465545	Ghi.10620	73862806	3.22355	0	moderately similar to XP_463487.1 putative MYB transcription factor (Oryza sativa (japonica cultivar-group))	XP_463487.1	putative MYB transcription factor	Oryza sativa (japonica cultivar-group)
Gra.1459.1.A1_s_at	CO123806	Gra.1459	48822493	2.14382	0	weakly similar to NP_187095.1 myb family transcription factor (Arabidopsis thaliana)	NP_187095.1	myb family transcription factor	Arabidopsis thaliana
Gra.1024.1.S1_at	CO121659	Gra.1024	48820346	4.44904	0	moderately similar to NP_196469.1 myb family transcription factor (Arabidopsis thaliana)	NP_196469.1	duplicated SANT DNA-binding domain-containing protein	Arabidopsis thaliana
Ghi.9407.1.S1_s_at	DR459808	Ghi.5933	84171160	2.27958	0	moderately similar to NP_196469.1 DNA binding transcription factor (Arabidopsis thaliana)	NP_196469.1	duplicated SANT DNA-binding domain-containing protein	Arabidopsis thaliana
Ghi.9588.1.S1_s_at	DT546040	Ghi.9588	78325766	2.11532	0	weakly similar to NP_195443.1 MYB73; DNA binding transcription factor (Arabidopsis thaliana)	NP_195443.1	myb domain protein 73	Arabidopsis thaliana
Ghi.4770.1.S1_at	DT050642	Ghi.4770	72276452	2.29555	0	moderately similar to NP_181344.2 DNA binding transcription factor (Arabidopsis thaliana)	NP_181344.2	myb/SANT-like DNA-binding domain-containing protein	Arabidopsis thaliana
Ghi.501.2.S1_at	DT466116	Ghi.501	73863377	2.02095	0.0281106	moderately similar to NP_564236.1 DNA binding transcription factor (Arabidopsis thaliana)	NP_564236.1	myb-like transcription factor-like protein	Arabidopsis thaliana
Ghi.9587.1.S1_s_at	DT549592	Ghi.9587	78329318	2.39345	0	weakly similar to NP_564236.1 DNA binding transcription factor (Arabidopsis thaliana)	NP_564236.1	myb-like transcription factor-like protein	Arabidopsis thaliana
Ghi.4744.1.A1_at	DT051027	Ghi.4744	72277218	2.65685	0	weakly similar to NP_565957.1 DNA binding transcription factor (Arabidopsis thaliana)	NP_565957.1	AP2-like ethylene-responsive transcription factor	Arabidopsis thaliana
Ghi.9501.1.S1_at	DR463899	Ghi.9501	84175251	2.4301	0	weakly similar to NP_174158.1 ATERF12ERF12; DNA binding transcription factor transcriptional repressor (Arabidopsis thaliana)	NP_174158.1	ethylene-responsive transcription factor 12	Arabidopsis thaliana
Ghi.10747.1.S1_at	DV850132	Ghi.10747	82756570	2.90334	0	moderately similar to NP_199533.1 ATERF-2ATERF2ERF2; DNA binding transcription factor transcriptional activator (Arabidopsis thaliana)	NP_199533.1	ethylene-responsive transcription factor 2	Arabidopsis thaliana
Ghi.6808.1.S1_s_at	CA993089	Ghi.6808	31072810	4.00707	0	weakly similar to NP_188139.1 ATERF-4ATERF4ERF4RAP2.5; DNA binding transcription factor transcriptional repressor (Arabidopsis thaliana)	NP_188139.1	ethylene-responsive transcription factor 4	Arabidopsis thaliana
Ghi.9880.2.A1_x_at	DT047349	Ghi.9880	72269826	3.90266	0	moderately similar to NP_568679.1 ATERF-5ATERF5; DNA binding transcription factor transcriptional activator (Arabidopsis thaliana)	NP_568679.1	ethylene-responsive transcription factor 5	Arabidopsis thaliana
Ghi.8749.1.S1_at	DT463517	Ghi.8749	73860778	3.09898	0	weakly similar to NP_568679.1 ATERF-5ATERF5; DNA binding transcription factor transcriptional activator (Arabidopsis thaliana)	NP_568679.1	ethylene-responsive transcription factor 5	Arabidopsis thaliana
Ghi.9959.1.S1_s_at	DN759712	Ghi.9959	84145470	2.91759	0	weakly similar to NP_199234.1 ATERF-9ATERF9ERF9; DNA binding transcription factor transcriptional repressor (Arabidopsis thaliana)	NP_199234.1	ethylene-responsive transcription factor 9	Arabidopsis thaliana
Ghi.10443.1.S1_at	DT049130	Ghi.10443	72273390	10.1805	0	weakly similar to NP_173355.3 DNA binding transcription factor (Arabidopsis thaliana)	NP_173355.3	ethylene-responsive transcription factor ERF017	Arabidopsis thaliana
Ghi.3673.1.S1_at	DT462887	Ghi.3673	73860148	9.3171	0	weakly similar to NP_173355.3 DNA binding transcription factor (Arabidopsis thaliana)	NP_173355.3	ethylene-responsive transcription factor ERF017	Arabidopsis thaliana
Ghi.9749.1.S1_s_at	DT465559	Ghi.9749	73862820	2.5305	0	weakly similar to NP_174636.1 DNA binding transcription factor (Arabidopsis thaliana)	NP_174636.1	ethylene-responsive transcription factor ERF022	Arabidopsis thaliana
Ghi.9175.1.S1_at	DR462212	Ghi.9175	84173564	2.59092	0	weakly similar to NP_568755.1 DNA binding transcription factor (Arabidopsis thaliana)	NP_568755.1	ethylene-responsive transcription factor ERF105	Arabidopsis thaliana
Ghi.3679.2.A1_s_at	DT464210	Ghi.3679	73861471	2.05602	0.00574891	moderately similar to NP_568755.1 DNA binding transcription factor (Arabidopsis thaliana)	NP_568755.1	ethylene-responsive transcription factor ERF105	Arabidopsis thaliana
Ghi.9124.3.A1_at	DT462442	Ghi.9124	73859703	3.85049	0	weakly similar to NP_175794.1 RAP2.12; DNA binding transcription factor (Arabidopsis thaliana)	NP_175794.1	ethylene-responsive transcription factor RAP2-12	Arabidopsis thaliana
Ghi.3913.1.S1_at	DT455621	Ghi.3913	73846601	6.55857	0	weakly similar to NP_177931.1 RAP2.4; DNA binding transcription factor (Arabidopsis thaliana)	NP_177931.1	ethylene-responsive transcription factor RAP2-4	Arabidopsis thaliana
Ghi.2696.2.S1_s_at	DV848960	Ghi.18217	82755398	3.42066	0	weakly similar to NP_177931.1 RAP2.4; DNA binding transcription factor (Arabidopsis thaliana)	NP_177931.1	ethylene-responsive transcription factor RAP2-4	Arabidopsis thaliana
Gra.2948.4.A1_s_at	CO090457	Gra.2948	48789143	2.47955	0	strongly similar to NP_565674.1 AP2 domain-containing transcription factor RAP2.7 (RAP2.7) (Arabidopsis thaliana)	NP_565674.1	ethylene-responsive transcription factor RAP2-7	Arabidopsis thaliana
Ghi.8126.1.S1_x_at	AY779339.1	Ghi.6690	55419649	3.43448	0	Gossypium hirsutum AP2EREBP transcription factor ERF-1 mRNA complete cds.		Gossypium hirsutum AP2EREBP transcription factor ERF-1 mRNA complete cds.	Gossypium hirsutum
Ghi.3215.1.S1_s_at	AY619718.1	Ghi.16274	47934118	6.71657	0	Gossypium hirsutum transcription factor DRE-binding factor 2 (DBP2) mRNA complete cds.		Gossypium hirsutum transcription factor DRE-binding factor 2 (DBP2) mRNA complete cds.	Gossypium hirsutum
Ghi.3761.1.A1_x_at	DT461966	Ghi.17810	73859227	2.55605	0	moderately similar to NP_851244.1 ARF2 (AUXIN RESPONSE FACTOR 2); transcription factor (Arabidopsis thaliana)	NP_851244.1	auxin response factor 2	Arabidopsis thaliana
Ghi.4482.1.A1_at	DT052506	Ghi.4482	72280375	2.81595	0	moderately similar to NP_173414.1 MP (MONOPTEROS); transcription factor (Arabidopsis thaliana)	NP_173414.1	auxin response factor 5	Arabidopsis thaliana
Ghi.10569.1.S1_s_at	DR463352	Ghi.10569	84174704	3.89547	0	moderately similar to NP_194129.1 ARF9 (AUXIN RESPONSE FACTOR 9); transcription factor (Arabidopsis thaliana)	NP_194129.1	auxin response factor 9	Arabidopsis thaliana
Ghi.7389.1.S1_x_at	AI731169	Ghi.7389	5050021	3.60537	0	weakly similar to NP_182150.1 GBF3 (G-BOX BINDING FACTOR 3); transcription factor (Arabidopsis thaliana)	NP_182150.1	G-box binding factor 3	Arabidopsis thaliana
Ghi.10464.1.S1_at	DT461516	Ghi.10464	73858777	2.18512	0	weakly similar to NP_195185.1 GBF6; DNA binding transcription factor (Arabidopsis thaliana)	NP_195185.1	G-box binding factor 6	Arabidopsis thaliana
Ghi.4844.1.S1_s_at	DT050234	Ghi.4844	72275640	3.94648	0	weakly similar to NP_564342.1 transcription factor transcription regulator (Arabidopsis thaliana)	NP_564342.1	transcription factor bHLH144	Arabidopsis thaliana
Ghi.6289.1.S1_at	DT456630	Ghi.6289	73847610	2.67636	0	weakly similar to NP_172483.4 DNA binding transcription factor (Arabidopsis thaliana)	NP_172483.4	transcription factor bHLH74	Arabidopsis thaliana
Ghi.5045.1.A1_at	DT049307	Ghi.14338	72273741	3.36064	0	moderately similar to NP_569014.1 DNA binding transcription factor (Arabidopsis thaliana)	NP_569014.1	transcription factor bHLH93	Arabidopsis thaliana
Ghi.3979.1.A1_at	DT049102	Ghi.3979	72273334	2.97696	0	moderately similar to NP_850470.1 DNA binding transcription factor (Arabidopsis thaliana)	NP_850470.1	DNA methyltransferase 1-associated protein 1	Arabidopsis thaliana
Ghi.986.1.S1_at	DN758164	Ghi.986	84143922	3.54014	0	weakly similar to NP_187144.1 transcription regulator (Arabidopsis thaliana)	NP_187144.1	DNA-binding storekeeper protein-related transcriptional regulator	Arabidopsis thaliana
Ghi.3287.1.A1_s_at	DT467636	Ghi.3287	73864897	4.6786	0	weakly similar to NP_178158.2 transcription coactivator (Arabidopsis thaliana)	NP_178158.2	DNA-repair protein XRCC1	Arabidopsis thaliana
Ghi.3228.1.A1_at	DT468194	Ghi.3228	73865456	2.13762	0	moderately similar to XP_463462.1 putative helicase-like transcription factor (Oryza sativa (japonica cultivar-group))	XP_463462.1	putative helicase-like transcription factor	Oryza sativa (japonica cultivar-group)
Ghi.9416.1.S1_s_at	DT468420	Ghi.9416	73865682	2.14794	0	moderately similar to NP_193411.1 ATHB-2; DNA binding transcription factor (Arabidopsis thaliana)	NP_193411.1	homeobox-leucine zipper protein HAT4	Arabidopsis thaliana
Ghi.6522.1.S1_at	CD486134	Ghi.6522	31407099	3.0604	0	weakly similar to NP_186796.1 ATHB-1; transcription factor (Arabidopsis thaliana)	NP_186796.1	homeobox-leucine zipper protein HAT5	Arabidopsis thaliana
Ghi.2020.1.S1_at	CA993560	Ghi.2020	31073281	3.22853	0	moderately similar to NP_191674.1 DNA binding transcription factor (Arabidopsis thaliana)	NP_191674.1	homeobox-leucine zipper protein HDG1	Arabidopsis thaliana
Ghi.2132.1.S1_s_at	DT545799	Ghi.2132	78325525	2.4624	0	moderately similar to NP_192575.2 structural constituent of ribosome transcription factor transcriptional elongation regulator (Arabidopsis thaliana)	NP_192575.2	structural constituent of ribosome transcription factor transcriptional elongation regulator	Arabidopsis thaliana
Ghi.4643.1.A1_s_at	DT047482	Ghi.4643	72270093	3.24655	0	weakly similar to NP_177672.2 DNA binding transcription factor (Arabidopsis thaliana)	NP_177672.2	basic leucine-zipper 44	Arabidopsis thaliana
Ghi.9740.2.A1_at	DT466041	Ghi.9740	73863302	2.16425	0	weakly similar to NP_191801.1 DNA binding transcription factor (Arabidopsis thaliana)	NP_191801.1	basic region/leucine zipper motif 53 protein	Arabidopsis thaliana
Gra.1146.2.A1_a_at	CO071139	Gra.1146	48740620	2.41568	0	weakly similar to NP_922010.1 putative transcription factor (Oryza sativa (japonica cultivar-group))	NP_922010.1	putative transcription factor	Oryza sativa (japonica cultivar-group)
Ghi.5551.1.A1_s_at	DT047344	Ghi.5551	72269816	2.27594	0	moderately similar to NP_922010.1 putative transcription factor (Oryza sativa (japonica cultivar-group))	NP_922010.1	putative transcription factor	Oryza sativa (japonica cultivar-group)
Ghi.9282.1.S1_s_at	DT465999	Ghi.9282	73863260	4.0828	0	moderately similar to XP_483255.1 putative transcription factor RAU1 (Oryza sativa (japonica cultivar-group))	XP_483255.1	putative transcription factor RAU1	Oryza sativa (japonica cultivar-group)
Ghi.9110.1.S1_at	DT466327	Ghi.9110	73863588	2.15813	0	weakly similar to NP_921825.1 putative transcription factor (Oryza sativa (japonica cultivar-group))	NP_921825.1	putative transcription factor	Oryza sativa (japonica cultivar-group)
Ghi.4301.1.S1_s_at	DT455687	Ghi.4301	73846667	5.66542	0	weakly similar to NP_194111.1 transcription factor (Arabidopsis thaliana)	NP_194111.1	HMG (high mobility group) box protein	Arabidopsis thaliana
Ghi.7034.1.S1_at	DT460547	Ghi.7034	73851527	2.11191	0.00574891	weakly similar to NP_565049.1 HAP2C; transcription factor (Arabidopsis thaliana)	NP_565049.1	nuclear transcription factor Y subunit A-3	Arabidopsis thaliana
Ghi.8610.1.S1_s_at	CA992956	Ghi.8610	31072677	4.48057	0	moderately similar to NP_197617.1 ribonuclease transcriptional repressor (Arabidopsis thaliana)	NP_197617.1	putative CCR4-associated factor 1-11	Arabidopsis thaliana
Ghi.9362.1.S1_at	CA992847	Ghi.9362	31072568	2.6889	0	moderately similar to NP_190012.1 ribonuclease transcriptional repressor (Arabidopsis thaliana)	NP_190012.1	putative CCR4-associated factor 1-9	Arabidopsis thaliana
Ghi.6835.1.A1_at	CA992935	Ghi.6835	31072656	2.82626	0	moderately similar to NP_190012.1 ribonuclease transcriptional repressor (Arabidopsis thaliana)	NP_190012.1	putative CCR4-associated factor 1-9	Arabidopsis thaliana
Ghi.3126.2.A1_at	DT466025	Ghi.3126	73863286	7.52273	0	moderately similar to NP_175475.2 transcription factor (Arabidopsis thaliana)	NP_175475.2	scarecrow-like protein 5	Arabidopsis thaliana
Ghi.9494.2.S1_at	DT052982	Ghi.9494	72281449	2.27827	0	strongly similar to NP_175051.1 SEU (SEUSS); transcription cofactor (Arabidopsis thaliana)	NP_175051.1	SEUSS transcriptional co-regulator	Arabidopsis thaliana
Ghi.10564.1.S1_at	DT464450	Ghi.10564	73861711	2.3218	0	weakly similar to NP_849563.1 ATSWI3C; DNA binding transcription factor zinc ion binding (Arabidopsis thaliana)	NP_849563.1	SWI/SNF complex subunit SWI3D	Arabidopsis thaliana
Ghi.9123.1.S1_at	DN758298	Ghi.9123	84144056	2.08327	0	weakly similar to NP_180470.1 transcription factor (Arabidopsis thaliana)	NP_180470.1	transcription factor	Arabidopsis thaliana
Ghi.518.1.S1_at	DR458566	Ghi.518	84169918	2.25091	0	weakly similar to NP_195372.1 DNA binding transcription factor (Arabidopsis thaliana)	NP_195372.1	transcription factor BEE 2	Arabidopsis thaliana
Ghi.3662.1.S1_at	DT463052	Ghi.3662	73860313	2.74602	0	weakly similar to NP_564814.1 transcription factor (Arabidopsis thaliana)	NP_564814.1	transcription factor jumonji (jmjC) domain-containing protein	Arabidopsis thaliana
Ghi.9470.1.A1_at	DT463835	Ghi.9072	73861096	3.58883	0	moderately similar to NP_567245.1 DNA binding transcription factor (Arabidopsis thaliana)	NP_567245.1	transcription factor UNE12	Arabidopsis thaliana
Gra.2108.2.S1_s_at	CO086468	Gra.2108	48777102	2.02014	0	strongly similar to NP_187644.1 transcription initiation factor IIB-2 general transcription factor TFIIB-2 (TFIIB2) (Arabidopsis thaliana)	NP_187644.1	transcription initiation factor IIB-2	Arabidopsis thaliana
Ghi.9951.1.A1_at	DT049287	Ghi.9951	72273701	2.04954	0	strongly similar to NP_187644.1 RNA polymerase II transcription factor transcription factor zinc ion binding (Arabidopsis thaliana)	NP_187644.1	transcription initiation factor IIB-2	Arabidopsis thaliana
Ghi.6932.1.A1_s_at	AJ513308	Ghi.6932	24976791	2.09784	0	moderately similar to NP_564050.1 transcription factor (Arabidopsis thaliana)	NP_564050.1	transcription initiation factor TFIIH subunit H3	Arabidopsis thaliana
Ghi.2133.1.S1_s_at	AI731478	Ghi.3260	5050330	11.7683	0	weakly similar to NP_568107.1 APRR7 (PSEUDO-RESPONSE REGULATOR 7); transcription regulator (Arabidopsis thaliana)	NP_568107.1	two-component response regulator-like APRR7	Arabidopsis thaliana
Ghi.3554.1.A1_at	DT468955	Ghi.3554	73866217	3.86772	0	weakly similar to NP_568107.1 APRR7 (PSEUDO-RESPONSE REGULATOR 7); transcription regulator (Arabidopsis thaliana)	NP_568107.1	two-component response regulator-like APRR7	Arabidopsis thaliana
Gra.1734.1.A1_s_at	CO122320	Gra.1734	48821007	2.20885	0	moderately similar to NP_567408.1 myb family transcription factor (Arabidopsis thaliana)	NP_567408.1	unfertilized embryo sac 16 protein / transcription factor	Arabidopsis thaliana
Ghi.7152.1.S1_at	AW187667	Ghi.7152	6462103	2.0421	0	moderately similar to NP_563795.2 transcription regulator (Arabidopsis thaliana)	NP_563795.2	transcription regulator	Arabidopsis thaliana
Ghi.3331.1.A1_s_at	DT467205	Ghi.3331	73864466	3.50599	0	moderately similar to NP_195253.3 transcription factor (Arabidopsis thaliana)	NP_195253.3	transcription factor	Arabidopsis thaliana
Ghi.8127.1.S1_s_at	AY779340.1	Ghi.16537	55419651	3.38673	0	Gossypium hirsutum SBP transcription factor mRNA complete cds.		Gossypium hirsutum SBP transcription factor mRNA complete cds.	Gossypium hirsutum
Ghi.10018.2.A1_s_at	DT468795	Ghi.10018	73866057	0.4609	0.00334008	moderately similar to NP_565574.1 WRKY17; transcription factor (Arabidopsis thaliana)	NP_565574.1	putative WRKY transcription factor 17	Arabidopsis thaliana
Ghi.1165.1.A1_s_at	DT050989	Ghi.1165	72277142	0.284354	0	weakly similar to NP_200258.2 transcription factor zinc ion binding (Arabidopsis thaliana)	NP_200258.2	B-box type zinc finger-containing protein	Arabidopsis thaliana
Ghi.2174.1.S1_s_at	DT558795	Ghi.2174	78338521	0.205253	0	moderately similar to NP_187571.2 DNA binding transcription factor (Arabidopsis thaliana)	NP_187571.2	myb family transcription factor	Arabidopsis thaliana
Ghi.5441.1.A1_s_at	DT047003	Ghi.5441	72269129	0.215578	0	weakly similar to NP_200141.1 DNA binding transcription factor (Arabidopsis thaliana)	NP_200141.1	ethylene-responsive transcription factor CRF3	Arabidopsis thaliana
Ghi.8170.1.S1_s_at	DT573264	Ghi.8170	78352990	0.487568	0.0281106	weakly similar to NP_174998.1 ATBZIP60; DNA binding transcription factor (Arabidopsis thaliana)	NP_174998.1	bZIP transcription factor 60	Arabidopsis thaliana
Ghi.4071.1.A1_at	DT458331	Ghi.4071	73849311	0.233513	0	weakly similar to NP_174025.3 nucleic acid binding transcription factor (Arabidopsis thaliana)	NP_174025.3	nucleic acid binding transcription factor	Arabidopsis thaliana
Gra.952.1.A1_at	CO070151	Gra.952	48739632	0.299969	0	weakly similar to NP_201008.2 heat shock factor protein	NP_201008.2	heat stress transcription factor B-2a	Arabidopsis thaliana
Ghi.2046.1.S1_s_at	CA993577	Ghi.17978	31073298	0.1765	0	moderately similar to NP_565722.1 STH; transcription factor zinc ion binding (Arabidopsis thaliana)	NP_565722.1	Salt tolerance-like protein	Arabidopsis thaliana
Ghi.10472.2.S1_s_at	AJ513465	Ghi.10472	24976948	0.345389	0	weakly similar to NP_197875.2 transcription factor zinc ion binding (Arabidopsis thaliana)	NP_197875.2	protein CONSTANS-like 4	Arabidopsis thaliana
Ghi.1410.1.A1_s_at	DT052327	Ghi.17648	72280024	0.0235555	0	weakly similar to NP_171614.1 LHY (LATE ELONGATED HYPOCOTYL); DNA binding transcription factor (Arabidopsis thaliana)	NP_171614.1	protein late elongated hypocotyl	Arabidopsis thaliana
Gra.1312.2.S1_s_at	CO085934	Gra.1312	48776568	0.281958	0	moderately similar to NP_190990.1 scarecrow transcription factor	NP_190990.1	protein scarecrow	Arabidopsis thaliana
Gra.843.1.A1_s_at	CO078262	Gra.843	48747743	0.358366	0	moderately similar to NP_850937.1 transcription factor IIA large subunit TFIIA large subunit (TFIIA-L) (Arabidopsis thaliana)	NP_850937.1	Transcription factor IIA, alpha/beta subunit	Arabidopsis thaliana
Ghi.2705.2.A1_x_at	DR460684	Ghi.2705	84172036	0.459456	0.00334008	moderately similar to NP_200279.1 DNA binding transcription factor (Arabidopsis thaliana)	NP_200279.1	transcription factor ILR3	Arabidopsis thaliana
Gra.513.1.A1_s_at	CO095855	Gra.513	48794541	0.475583	0	weakly similar to NP_177346.1 TCP family transcription factor	NP_177346.1	transcription factor TCP22	Arabidopsis thaliana
Ghi.4223.1.S1_s_at	DT456129	Ghi.4223	73847109	0.477802	0.00619608	weakly similar to NP_191916.3 DNA binding transcription factor (Arabidopsis thaliana)	NP_191916.3	transcription factor UNE10	Arabidopsis thaliana
Gra.3033.1.A1_at	CO110943	Gra.3033	48809629	0.444904	0.00619608	weakly similar to NP_564269.1 bZIP family transcription factor (Arabidopsis thaliana)	NP_564269.1	uncharacterized protein	Arabidopsis thaliana

## Sheet: NaCl TF
Supplemental Table S5-4 A list of transcription factors of differentially expressed genes in cotton seedlings under NaCl treatment (fold change≥2, q-value≤0.05)
Probe Set ID	GB Acession	GI	UniGene ID	Fold Change	q-value(%)	Description	Annotation	Protein ID	Source
Ghi.6538.1.S1_at	CD485949	31406914	---	2.61374	3.51349	moderately similar to NP_187057.2 ANAC047; transcription factor (Arabidopsis thaliana)	NAC domain containing protein 47	NP_187057.2	Arabidopsis thaliana
Gra.1024.1.S1_at	CO121659	48820346	Gra.1024	2.49029	0.372472	moderately similar to NP_196469.1 myb family transcription factor (Arabidopsis thaliana)	duplicated SANT DNA-binding domain-containing protein	NP_196469.1	Arabidopsis thaliana
Ghi.5045.1.A1_at	DT049307	72273741	Ghi.14338	3.25808	0	moderately similar to NP_569014.1 DNA binding transcription factor (Arabidopsis thaliana)	transcription factor bHLH93	NP_569014.1	Arabidopsis thaliana
Ghi.1312.1.S1_s_at	DV849237	82755675	Ghi.1312	4.0337	1.50613	weakly similar to NP_568745.1 DNA binding transcription factor (Arabidopsis thaliana)	transcription factor bHLH137	NP_568745.1	Arabidopsis thaliana
Ghi.4482.1.A1_at	DT052506	72280375	Ghi.4482	2.51252	2.34402	moderately similar to NP_173414.1 MP (MONOPTEROS); transcription factor (Arabidopsis thaliana)	auxin response factor 5	NP_173414.1	Arabidopsis thaliana
Ghi.10383.1.S1_s_at	DT455955	73846935	Ghi.9600	2.4493	1.26952	weakly similar to NP_179571.1 nucleic acid binding transcription factor (Arabidopsis thaliana)	zinc finger CCCH domain-containing protein 20	NP_179571.1	Arabidopsis thaliana
Ghi.5630.1.A1_s_at	DT458834	73849814	Ghi.5630	2.08677	1.50613	weakly similar to NP_195185.1 GBF6; DNA binding transcription factor (Arabidopsis thaliana)	G-box binding factor 6	NP_195185.1	Arabidopsis thaliana
Ghi.4301.1.S1_s_at	DT455687	73846667	Ghi.4301	6.5457	0	weakly similar to NP_194111.1 transcription factor (Arabidopsis thaliana)	HMG (high mobility group) box protein	NP_194111.1	Arabidopsis thaliana
Ghi.8231.1.S1_s_at	DT051296	72277874	Ghi.17060	0.179424	0.598213	weakly similar to NP_179571.1 nucleic acid binding transcription factor (Arabidopsis thaliana)	zinc finger CCCH domain-containing protein 20	NP_179571.1	Arabidopsis thaliana
Ghi.3286.1.S1_at	DT467648	73864909	Ghi.3286	0.402454	2.47278	weakly similar to NP_174094.1 ZAT10; nucleic acid binding transcription factor zinc ion binding (Arabidopsis thaliana)	zinc finger protein STZ/ZAT10	NP_174094.1	Arabidopsis thaliana
Ghi.10485.1.S1_s_at	DV849736	82756174	Ghi.10485	0.311935	0	weakly similar to NP_174094.1 ZAT10; nucleic acid binding transcription factor zinc ion binding (Arabidopsis thaliana)	zinc finger protein STZ/ZAT10	NP_174094.1	Arabidopsis thaliana
Ghi.10259.1.S1_s_at	DT463881	73861142	Ghi.10259	0.255017	0.677804	moderately similar to NP_191801.1 DNA binding transcription factor (Arabidopsis thaliana)	basic region/leucine zipper motif 53 protein	NP_191801.1	Arabidopsis thaliana
Ghi.9740.1.S1_s_at	DT466040	73863301	Ghi.9740	0.366195	3.91728	weakly similar to NP_191801.1 DNA binding transcription factor (Arabidopsis thaliana)	basic region/leucine zipper motif 53 protein	NP_191801.1	Arabidopsis thaliana
Ghi.5441.1.A1_s_at	DT047003	72269129	Ghi.5441	0.144573	0	weakly similar to NP_200141.1 DNA binding transcription factor (Arabidopsis thaliana)	ethylene-responsive transcription factor CRF3	NP_200141.1	Arabidopsis thaliana
Ghi.9124.2.S1_s_at	DT466387	73863648	Ghi.17919	0.396906	3.91728	weakly similar to NP_175794.1 RAP2.12; DNA binding transcription factor (Arabidopsis thaliana)	ethylene-responsive transcription factor RAP2-12	NP_175794.1	Arabidopsis thaliana
Ghi.10747.1.S1_at	DV850132	82756570	Ghi.10747	0.31742	0.677804	moderately similar to NP_199533.1 ATERF-2ATERF2ERF2; DNA binding transcription factor transcriptional activator (Arabidopsis thaliana)	ethylene-responsive transcription factor 2	NP_199533.1	Arabidopsis thaliana
Ghi.8170.1.S1_s_at	DT573264	78352990	Ghi.8170	0.427635	3.51349	weakly similar to NP_174998.1 ATBZIP60; DNA binding transcription factor (Arabidopsis thaliana)	bZIP transcription factor 60	NP_174998.1	Arabidopsis thaliana
Gra.1312.2.S1_s_at	CO085934	48776568	Gra.1312	0.292802	0	moderately similar to NP_190990.1 scarecrow transcription factor	protein scarecrow	NP_190990.1	Arabidopsis thaliana

## Sheet: pH TF
Supplemental Table S5-5 A list of transcription factors of differentially expressed genes in cotton seedlings under pH treatment (fold change≥2, q-value≤0.05)
Probe Set ID	GB Acession	GI	UniGene ID	Fold Change	q-value(%)	Description	Annotation	Source	Protein ID
Ghi.3815.1.S1_at	DT461503	73858764	Ghi.3815	2.15831	0	moderately similar to NP_179913.1 WRKY15; transcription factor (Arabidopsis thaliana)	WRKY15; transcription factor	Arabidopsis thaliana	NP_179913.1
Ghi.10332.1.A1_x_at	DT465694	73862955	Ghi.10332	3.58103	0	weakly similar to NP_192034.1 WRKY22; transcription factor (Arabidopsis thaliana)	WRKY transcription factor 22	Arabidopsis thaliana	NP_192034.1
Ghi.9182.3.S1_at	DT461494	73858755	Ghi.9182	4.33347	0	weakly similar to NP_567644.1 WRKY31; transcription factor (Arabidopsis thaliana)	WRKY DNA-binding protein 31	Arabidopsis thaliana	NP_567644.1
Gra.1530.2.S1_s_at	CO125258	48826868	Gra.1530	2.61831	0	weakly similar to NP_178433.1 WRKY family transcription factor (Arabidopsis thaliana)	WRKY DNA-binding protein 3	Arabidopsis thaliana	NP_178433.1
Ghi.6408.1.A1_s_at	DT463720	73860981	Ghi.6408	5.09556	0	weakly similar to NP_191199.1 WRKY70; transcription factor (Arabidopsis thaliana)	putative WRKY transcription factor 70	Arabidopsis thaliana	NP_191199.1
Ghi.6768.1.A1_s_at	CA993244	31072965	Ghi.6768	3.49179	0	weakly similar to NP_191199.1 WRKY70; transcription factor (Arabidopsis thaliana)	putative WRKY transcription factor 70	Arabidopsis thaliana	NP_191199.1
Ghi.9953.2.S1_at	DT570225	78349951	Ghi.9953	4.26616	0	moderately similar to NP_194112.1 WRKY53; transcription factor (Arabidopsis thaliana)	putative WRKY transcription factor 53	Arabidopsis thaliana	NP_194112.1
Ghi.132.1.S1_s_at	DR462587	84173939	Ghi.132	9.64464	0	moderately similar to NP_197989.2 WRKY50; transcription factor (Arabidopsis thaliana)	putative WRKY transcription factor 50	Arabidopsis thaliana	NP_197989.2
Ghi.2995.2.A1_at	DT466217	73863478	Ghi.2995	4.07898	0	weakly similar to NP_199763.1 WRKY48; transcription factor (Arabidopsis thaliana)	putative WRKY transcription factor 48	Arabidopsis thaliana	NP_199763.1
Ghi.1132.2.A1_a_at	DT052025	72279423	Ghi.1132	3.46927	0	weakly similar to NP_192845.1 WRKY41; transcription factor (Arabidopsis thaliana)	putative WRKY transcription factor 41	Arabidopsis thaliana	NP_192845.1
Ghi.3743.1.A1_at	DT462103	73859364	Ghi.3743	20.7886	0	weakly similar to NP_178199.1 WRKY40; transcription factor (Arabidopsis thaliana)	putative WRKY transcription factor 40	Arabidopsis thaliana	NP_178199.1
Ghi.9192.1.S1_s_at	DT468825	73866087	Ghi.9192	14.1508	0	moderately similar to NP_178199.1 WRKY40; transcription factor (Arabidopsis thaliana)	putative WRKY transcription factor 40	Arabidopsis thaliana	NP_178199.1
Ghi.9568.1.S1_at	DT467159	73864420	Ghi.9568	9.48242	0	weakly similar to NP_178199.1 WRKY40; transcription factor (Arabidopsis thaliana)	putative WRKY transcription factor 40	Arabidopsis thaliana	NP_178199.1
Ghi.10061.1.S1_s_at	DT049928	72274996	---	5.93244	0	weakly similar to NP_178199.1 WRKY40; transcription factor (Arabidopsis thaliana)	putative WRKY transcription factor 40	Arabidopsis thaliana	NP_178199.1
Ghi.3139.1.A1_at	DT469066	73866328	Ghi.3139	8.24097	0	weakly similar to NP_172849.1 WRKY4; transcription factor (Arabidopsis thaliana)	putative WRKY transcription factor 4	Arabidopsis thaliana	NP_172849.1
Ghi.9240.3.A1_s_at	DT466221	73863482	Ghi.9240	10.1881	0	strongly similar to NP_181381.2 WRKY33; transcription factor (Arabidopsis thaliana)	putative WRKY transcription factor 33	Arabidopsis thaliana	NP_181381.2
Ghi.9466.3.A1_s_at	DT468353	73865615	Ghi.9466	2.41794	0	moderately similar to NP_181381.2 WRKY33; transcription factor (Arabidopsis thaliana)	putative WRKY transcription factor 33	Arabidopsis thaliana	NP_181381.2
Ghi.3391.2.S1_at	DT456403	73847383	Ghi.3391	6.09682	0	weakly similar to NP_192939.2 WRKY19; transcription factor (Arabidopsis thaliana)	putative WRKY transcription factor 19	Arabidopsis thaliana	NP_192939.2
Ghi.10018.1.S1_s_at	DN760071	84145829	Ghi.10018	2.30154	0	moderately similar to NP_565574.1 WRKY17; transcription factor (Arabidopsis thaliana)	putative WRKY transcription factor 17	Arabidopsis thaliana	NP_565574.1
Ghi.3446.1.A1_at	DT462755	73860016	Ghi.3446	2.19708	0	moderately similar to NP_567811.1 ANAC074; transcription factor (Arabidopsis thaliana)	NAC domain containing protein 74	Arabidopsis thaliana	NP_567811.1
Ghi.6896.1.A1_s_at	CA992724	31072445	Ghi.6896	2.66607	0	weakly similar to NP_565404.1 ANAC036; transcription factor (Arabidopsis thaliana)	ANAC036; transcription factor (Arabidopsis thaliana)	Arabidopsis thaliana	NP_565404.1
Ghi.10620.1.S1_at	DT465545	73862806	Ghi.10620	3.71892	0	moderately similar to XP_463487.1 putative MYB transcription factor (Oryza sativa (japonica cultivar-group))	putative MYB transcription factor	Oryza sativa (japonica cultivar-group)	XP_463487.1
Ghi.1711.1.S1_s_at	DN759798	84145556	Ghi.1711	2.29094	0	weakly similar to NP_177158.1 nucleic acid binding transcription factor (Arabidopsis thaliana)	myb-like transcription factor-like protein	Arabidopsis thaliana	NP_177158.1
Ghi.9587.1.S1_s_at	DT549592	78329318	Ghi.9587	2.24205	0	weakly similar to NP_564236.1 DNA binding transcription factor (Arabidopsis thaliana)	myb-like transcription factor-like protein	Arabidopsis thaliana	NP_564236.1
Ghi.9209.1.S1_at	DT466725	73863986	Ghi.9209	2.22317	0	weakly similar to NP_195443.1 MYB73; DNA binding transcription factor (Arabidopsis thaliana)	myb domain protein 73	Arabidopsis thaliana	NP_195443.1
Gra.1024.1.S1_at	CO121659	48820346	Gra.1024	4.30286	0	moderately similar to NP_196469.1 myb family transcription factor (Arabidopsis thaliana)	duplicated SANT DNA-binding domain-containing protein	Arabidopsis thaliana	NP_196469.1
Ghi.9407.1.S1_s_at	DR459808	84171160	Ghi.5933	2.55716	0	moderately similar to NP_196469.1 DNA binding transcription factor (Arabidopsis thaliana)	duplicated SANT DNA-binding domain-containing protein	Arabidopsis thaliana	NP_196469.1
Gra.861.1.A1_at	CO071668	48741149	Gra.861	2.06401	0	weakly similar to XP_476082.1 putative Myb-related transcription factor (Oryza sativa (japonica cultivar-group))	putative Myb-related transcription factor	Oryza sativa (japonica cultivar-group)	XP_476082.1
Gra.1459.1.A1_s_at	CO123806	48822493	Gra.1459	2.07903	0	weakly similar to NP_187095.1 myb family transcription factor (Arabidopsis thaliana)	myb family transcription factor	Arabidopsis thaliana	NP_187095.1
Ghi.10474.1.S1_s_at	DV849817	82756255	Ghi.10474	2.13336	0	moderately similar to XP_481988.1 putative ethylene-responsive transcriptional coactivator (Oryza sativa (japonica cultivar-group))	putative ethylene-responsive transcriptional coactivator	Oryza sativa (japonica cultivar-group)	XP_481988.1
Ghi.8126.1.S1_x_at	AY779339.1	55419649	Ghi.6690	2.38882	0.0131618	Gossypium hirsutum AP2EREBP transcription factor ERF-1 mRNA complete cds.	Gossypium hirsutum AP2EREBP transcription factor ERF-1 mRNA complete cds.	Gossypium hirsutum
Gra.2948.4.A1_s_at	CO090457	48789143	Gra.2948	2.14882	0	strongly similar to NP_565674.1 AP2 domain-containing transcription factor RAP2.7 (RAP2.7) (Arabidopsis thaliana)	ethylene-responsive transcription factor RAP2-7	Arabidopsis thaliana	NP_565674.1
Ghi.3913.1.S1_at	DT455621	73846601	Ghi.3913	4.59236	0	weakly similar to NP_177931.1 RAP2.4; DNA binding transcription factor (Arabidopsis thaliana)	ethylene-responsive transcription factor RAP2-4	Arabidopsis thaliana	NP_177931.1
Ghi.2696.2.S1_s_at	DV848960	82755398	Ghi.18217	2.08856	0	weakly similar to NP_177931.1 RAP2.4; DNA binding transcription factor (Arabidopsis thaliana)	ethylene-responsive transcription factor RAP2-4	Arabidopsis thaliana	NP_177931.1
Ghi.9175.1.S1_at	DR462212	84173564	Ghi.9175	3.3695	0	weakly similar to NP_568755.1 DNA binding transcription factor (Arabidopsis thaliana)	ethylene-responsive transcription factor ERF105	Arabidopsis thaliana	NP_568755.1
Ghi.3679.2.A1_s_at	DT464210	73861471	Ghi.3679	2.46192	0	moderately similar to NP_568755.1 DNA binding transcription factor (Arabidopsis thaliana)	ethylene-responsive transcription factor ERF105	Arabidopsis thaliana	NP_568755.1
Gra.894.1.A1_at	CO074718	48744199	Gra.894	2.23497	0	weakly similar to NP_568755.1 AP2 domain-containing transcription factor	ethylene-responsive transcription factor ERF105	Arabidopsis thaliana	NP_568755.1
Gra.126.1.A1_s_at	CO088695	48779329	Gra.126	2.0493	0.0838897	weakly similar to NP_568755.1 AP2 domain-containing transcription factor	ethylene-responsive transcription factor ERF105	Arabidopsis thaliana	NP_568755.1
Ghi.9749.1.S1_s_at	DT465559	73862820	Ghi.9749	2.35989	0	weakly similar to NP_174636.1 DNA binding transcription factor (Arabidopsis thaliana)	ethylene-responsive transcription factor ERF022	Arabidopsis thaliana	NP_174636.1
Ghi.3673.1.S1_at	DT462887	73860148	Ghi.3673	5.80072	0	weakly similar to NP_173355.3 DNA binding transcription factor (Arabidopsis thaliana)	ethylene-responsive transcription factor ERF017	Arabidopsis thaliana	NP_173355.3
Ghi.9880.2.A1_x_at	DT047349	72269826	Ghi.9880	5.33825	0	moderately similar to NP_568679.1 ATERF-5ATERF5; DNA binding transcription factor transcriptional activator (Arabidopsis thaliana)	ethylene-responsive transcription factor 5	Arabidopsis thaliana	NP_568679.1
Ghi.8749.1.S1_at	DT463517	73860778	Ghi.8749	4.36433	0	weakly similar to NP_568679.1 ATERF-5ATERF5; DNA binding transcription factor transcriptional activator (Arabidopsis thaliana)	ethylene-responsive transcription factor 5	Arabidopsis thaliana	NP_568679.1
Ghi.10747.1.S1_at	DV850132	82756570	Ghi.10747	2.26712	0	moderately similar to NP_199533.1 ATERF-2ATERF2ERF2; DNA binding transcription factor transcriptional activator (Arabidopsis thaliana)	ethylene-responsive transcription factor 2	Arabidopsis thaliana	NP_199533.1
Ghi.4744.1.A1_at	DT051027	72277218	Ghi.4744	2.26701	0	weakly similar to NP_565957.1 DNA binding transcription factor (Arabidopsis thaliana)	AP2-like ethylene-responsive transcription factor	Arabidopsis thaliana	NP_565957.1
Ghi.3215.1.S1_s_at	AY619718.1	47934118	Ghi.16274	4.06749	0	Gossypium hirsutum transcription factor DRE-binding factor 2 (DBP2) mRNA complete cds.	Gossypium hirsutum transcription factor DRE-binding factor 2 (DBP2) mRNA complete cds.	Gossypium hirsutum
Ghi.10569.1.S1_s_at	DR463352	84174704	Ghi.10569	3.25667	0	moderately similar to NP_194129.1 ARF9 (AUXIN RESPONSE FACTOR 9); transcription factor (Arabidopsis thaliana)	auxin response factor 9	Arabidopsis thaliana	NP_194129.1
Ghi.4482.1.A1_at	DT052506	72280375	Ghi.4482	2.70883	0	moderately similar to NP_173414.1 MP (MONOPTEROS); transcription factor (Arabidopsis thaliana)	auxin response factor 5	Arabidopsis thaliana	NP_173414.1
Ghi.3287.1.A1_s_at	DT467636	73864897	Ghi.3287	5.13912	0	weakly similar to NP_178158.2 transcription coactivator (Arabidopsis thaliana)	DNA-repair protein XRCC1	Arabidopsis thaliana	NP_178158.2
Ghi.986.1.S1_at	DN758164	84143922	Ghi.986	2.80506	0	weakly similar to NP_187144.1 transcription regulator (Arabidopsis thaliana)	DNA-binding storekeeper protein-related transcriptional regulator	Arabidopsis thaliana	NP_187144.1
Ghi.3979.1.A1_at	DT049102	72273334	Ghi.3979	2.9968	0	moderately similar to NP_850470.1 DNA binding transcription factor (Arabidopsis thaliana)	DNA methyltransferase 1-associated protein 1	Arabidopsis thaliana	NP_850470.1
Ghi.5630.1.A1_s_at	DT458834	73849814	Ghi.5630	2.73028	0	weakly similar to NP_195185.1 GBF6; DNA binding transcription factor (Arabidopsis thaliana)	G-box binding factor 6	Arabidopsis thaliana	NP_195185.1
Ghi.7389.2.A1_x_at	DT467704	73864965	Ghi.7389	4.29967	0	weakly similar to NP_182150.1 GBF3 (G-BOX BINDING FACTOR 3); transcription factor (Arabidopsis thaliana)	G-box binding factor 3	Arabidopsis thaliana	NP_182150.1
Ghi.2271.1.S1_at	DT465630	73862891	Ghi.2271	2.9648	0	weakly similar to NP_195391.1 GBF1; transcription factor (Arabidopsis thaliana)	G-box binding factor 1	Arabidopsis thaliana	NP_195391.1
Ghi.1999.1.A1_s_at	DT463683	73860944	Ghi.1999	2.02813	0	weakly similar to NP_188592.1 AZF2 (ARABIDOPSIS ZINC-FINGER PROTEIN 2); nucleic acid binding transcription factor zinc ion binding (Arabidopsis thaliana)	zinc-finger protein 2	Arabidopsis thaliana	NP_188592.1
Ghi.1074.1.S1_s_at	DN758679	84144437	Ghi.1074	8.62569	0	weakly similar to NP_174094.1 ZAT10; nucleic acid binding transcription factor zinc ion binding (Arabidopsis thaliana)	zinc finger protein STZ/ZAT10	Arabidopsis thaliana	NP_174094.1
Ghi.4983.1.A1_at	DV849718	82756156	Ghi.4983	4.93447	0	weakly similar to NP_174094.1 ZAT10; nucleic acid binding transcription factor zinc ion binding (Arabidopsis thaliana)	zinc finger protein STZ/ZAT10	Arabidopsis thaliana	NP_174094.1
Ghi.807.1.S1_s_at	DT465871	73863132	Ghi.17797	4.40917	0	weakly similar to NP_174094.1 ZAT10; nucleic acid binding transcription factor zinc ion binding (Arabidopsis thaliana)	zinc finger protein STZ/ZAT10	Arabidopsis thaliana	NP_174094.1
Ghi.3286.1.S1_at	DT467648	73864909	Ghi.3286	2.30179	0.00465104	weakly similar to NP_174094.1 ZAT10; nucleic acid binding transcription factor zinc ion binding (Arabidopsis thaliana)	zinc finger protein STZ/ZAT10	Arabidopsis thaliana	NP_174094.1
Ghi.9149.4.A1_s_at	CA993608	31073329	Ghi.17231	4.29827	0	weakly similar to NP_181543.1 transcription factor (Arabidopsis thaliana)	zinc finger CCCH domain-containing protein 29	Arabidopsis thaliana	NP_181543.1
Ghi.9149.1.A1_s_at	DT466984	73864245	Ghi.17172	4.28949	0	weakly similar to NP_181543.1 transcription factor (Arabidopsis thaliana)	zinc finger CCCH domain-containing protein 29	Arabidopsis thaliana	NP_181543.1
Ghi.10383.1.S1_s_at	DT455955	73846935	Ghi.9600	5.26167	0	weakly similar to NP_179571.1 nucleic acid binding transcription factor (Arabidopsis thaliana)	zinc finger CCCH domain-containing protein 20	Arabidopsis thaliana	NP_179571.1
Ghi.4088.1.A1_x_at	DR463608	84174960	Ghi.4088	4.37649	0	moderately similar to NP_564369.1 transcription factor (Arabidopsis thaliana)	C2H2-type zinc finger protein	Arabidopsis thaliana	NP_564369.1
Ghi.8834.1.S1_x_at	DT456089	73847069	Ghi.8834	3.79895	0	weakly similar to NP_201474.1 nucleic acid binding transcription factor zinc ion binding (Arabidopsis thaliana)	C2H2-like zinc finger protein	Arabidopsis thaliana	NP_201474.1
Ghi.5045.1.A1_at	DT049307	72273741	Ghi.14338	3.102	0	moderately similar to NP_569014.1 DNA binding transcription factor (Arabidopsis thaliana)	transcription factor bHLH93	Arabidopsis thaliana	NP_569014.1
Ghi.4844.1.S1_s_at	DT050234	72275640	Ghi.4844	3.89527	0	weakly similar to NP_564342.1 transcription factor transcription regulator (Arabidopsis thaliana)	transcription factor bHLH144	Arabidopsis thaliana	NP_564342.1
Ghi.9813.1.A1_s_at	DT467646	73864907	Ghi.9813	2.44081	0	strongly similar to NP_563749.1 DNA binding transcription factor (Arabidopsis thaliana)	transcription factor bHLH128	Arabidopsis thaliana	NP_563749.1
Ghi.2020.1.S1_at	CA993560	31073281	Ghi.2020	3.72048	0	moderately similar to NP_191674.1 DNA binding transcription factor (Arabidopsis thaliana)	homeobox-leucine zipper protein HDG1	Arabidopsis thaliana	NP_191674.1
Ghi.6522.1.S1_at	CD486134	31407099	Ghi.6522	2.38453	0	weakly similar to NP_186796.1 ATHB-1; transcription factor (Arabidopsis thaliana)	homeobox-leucine zipper protein HAT5	Arabidopsis thaliana	NP_186796.1
Ghi.9740.2.A1_at	DT466041	73863302	Ghi.9740	2.90027	0	weakly similar to NP_191801.1 DNA binding transcription factor (Arabidopsis thaliana)	basic region/leucine zipper motif 53 protein	Arabidopsis thaliana	NP_191801.1
Ghi.4643.1.A1_s_at	DT047482	72270093	Ghi.4643	3.15378	0	weakly similar to NP_177672.2 DNA binding transcription factor (Arabidopsis thaliana)	basic leucine-zipper 44	Arabidopsis thaliana	NP_177672.2
Ghi.6713.1.S1_s_at	CA993537	31073258	Ghi.6713	2.04654	0.0838897	weakly similar to NP_195992.2 AT-HSFA3; DNA binding transcription factor (Arabidopsis thaliana)	heat shock transcription factor A3	Arabidopsis thaliana	NP_195992.2
Ghi.3331.1.A1_s_at	DT467205	73864466	Ghi.3331	3.22913	0	moderately similar to NP_195253.3 transcription factor (Arabidopsis thaliana)	transcription factor	Arabidopsis thaliana	NP_195253.3
Ghi.9123.1.S1_at	DN758298	84144056	Ghi.9123	2.13577	0	weakly similar to NP_180470.1 transcription factor (Arabidopsis thaliana)	transcription factor	Arabidopsis thaliana	NP_180470.1
Ghi.2133.1.S1_s_at	AI731478	5050330	Ghi.3260	14.6709	0	weakly similar to NP_568107.1 APRR7 (PSEUDO-RESPONSE REGULATOR 7); transcription regulator (Arabidopsis thaliana)	two-component response regulator-like APRR7	Arabidopsis thaliana	NP_568107.1
Ghi.3554.1.A1_at	DT468955	73866217	Ghi.3554	2.86002	0	weakly similar to NP_568107.1 APRR7 (PSEUDO-RESPONSE REGULATOR 7); transcription regulator (Arabidopsis thaliana)	two-component response regulator-like APRR7	Arabidopsis thaliana	NP_568107.1
Ghi.6932.1.A1_s_at	AJ513308	24976791	Ghi.6932	2.04766	0	moderately similar to NP_564050.1 transcription factor (Arabidopsis thaliana)	transcription initiation factor TFIIH subunit H3	Arabidopsis thaliana	NP_564050.1
Gra.2108.2.S1_s_at	CO086468	48777102	Gra.2108	2.33696	0	strongly similar to NP_187644.1 transcription initiation factor IIB-2 general transcription factor TFIIB-2 (TFIIB2) (Arabidopsis thaliana)	transcription initiation factor IIB-2	Arabidopsis thaliana	NP_187644.1
Ghi.9951.1.A1_at	DT049287	72273701	Ghi.9951	2.26514	0	strongly similar to NP_187644.1 RNA polymerase II transcription factor transcription factor zinc ion binding (Arabidopsis thaliana)	transcription initiation factor IIB-2	Arabidopsis thaliana	NP_187644.1
Ghi.9470.1.A1_at	DT463835	73861096	Ghi.9072	3.14079	0	moderately similar to NP_567245.1 DNA binding transcription factor (Arabidopsis thaliana)	transcription factor UNE12	Arabidopsis thaliana	NP_567245.1
Ghi.4423.1.A1_s_at	DT053226	72281932	Ghi.4423	2.23757	0	strongly similar to NP_564156.1 TGA3; DNA binding calmodulin binding transcription factor (Arabidopsis thaliana)	transcription factor TGA3	Arabidopsis thaliana	NP_564156.1
Ghi.3662.1.S1_at	DT463052	73860313	Ghi.3662	2.86444	0	weakly similar to NP_564814.1 transcription factor (Arabidopsis thaliana)	transcription factor jumonji (jmjC) domain-containing protein	Arabidopsis thaliana	NP_564814.1
Ghi.115.1.S1_at	DR462745	84174097	Ghi.115	2.23708	0	weakly similar to NP_182164.1 CPC (CAPRICE); DNA binding transcription factor (Arabidopsis thaliana)	transcription factor CPC	Arabidopsis thaliana	NP_182164.1
Ghi.518.1.A1_at	DR458566	84169918	Ghi.518	2.56626	0	weakly similar to NP_195372.1 DNA binding transcription factor (Arabidopsis thaliana)	transcription factor BEE 2	Arabidopsis thaliana	NP_195372.1
Ghi.10564.1.S1_at	DT464450	73861711	Ghi.10564	2.44839	0	weakly similar to NP_849563.1 ATSWI3C; DNA binding transcription factor zinc ion binding (Arabidopsis thaliana)	SWI/SNF complex subunit SWI3D	Arabidopsis thaliana	NP_849563.1
Ghi.370.1.S1_s_at	DR460306	84171658	Ghi.370	2.35662	0	moderately similar to NP_172330.1 SIGB (SIGMA FACTOR B); DNA binding DNA-directed RNA polymerase transcription factor (Arabidopsis thaliana)	RNApolymerase sigma subunit 2	Arabidopsis thaliana	NP_172330.1
Ghi.9282.1.S1_s_at	DT465999	73863260	Ghi.9282	6.39168	0	moderately similar to XP_483255.1 putative transcription factor RAU1 (Oryza sativa (japonica cultivar-group))	putative transcription factor RAU1	Oryza sativa (japonica cultivar-group)	XP_483255.1
Ghi.6835.1.A1_at	CA992935	31072656	Ghi.6835	3.6299	0	moderately similar to NP_190012.1 ribonuclease transcriptional repressor (Arabidopsis thaliana)	putative CCR4-associated factor 1-9	Arabidopsis thaliana	NP_190012.1
Ghi.9362.1.S1_at	CA992847	31072568	Ghi.9362	3.04676	0	moderately similar to NP_190012.1 ribonuclease transcriptional repressor (Arabidopsis thaliana)	putative CCR4-associated factor 1-9	Arabidopsis thaliana	NP_190012.1
Ghi.8610.1.S1_s_at	CA992956	31072677	Ghi.8610	5.53256	0	moderately similar to NP_197617.1 ribonuclease transcriptional repressor (Arabidopsis thaliana)	putative CCR4-associated factor 1-11	Arabidopsis thaliana	NP_197617.1
Ghi.7034.1.S1_at	DT460547	73851527	Ghi.7034	2.79726	0	weakly similar to NP_565049.1 HAP2C; transcription factor (Arabidopsis thaliana)	nuclear transcription factor Y subunit A-3	Arabidopsis thaliana	NP_565049.1
Ghi.4301.1.S1_s_at	DT455687	73846667	Ghi.4301	2.74889	0.0498214	weakly similar to NP_194111.1 transcription factor (Arabidopsis thaliana)	HMG (high mobility group) box protein	Arabidopsis thaliana	NP_194111.1
Ghi.571.4.S1_at	CA993002	31072723	Ghi.16390	2.19127	0	weakly similar to NP_171980.1 transcription factor (Arabidopsis thaliana)	high mobility group-box and ARID domain-binding domain-containing protein	Arabidopsis thaliana	NP_171980.1
Ghi.4802.1.A1_at	DT050503	72276174	Ghi.17627	2.04047	0	weakly similar to NP_564124.1 HMGB3 (HIGH MOBILITY GROUP B 3); transcription factor (Arabidopsis thaliana)	high mobility group B3 protein	Arabidopsis thaliana	NP_564124.1
Ghi.3859.3.S1_at	DT461081	73852061	Ghi.3859	2.13858	0	weakly similar to NP_564593.1 ZML2 (ZIM-LIKE 2); transcription factor (Arabidopsis thaliana)	GATA transcription factor 28	Arabidopsis thaliana	NP_564593.1
Ghi.5207.1.S1_at	DT054224	72283911	Ghi.5207	2.09024	0	strongly similar to NP_187967.1 structural constituent of ribosome transcription regulator (Arabidopsis thaliana)	60S ribosomal protein L7-4	Arabidopsis thaliana	NP_187967.1
Ghi.2132.1.S1_s_at	DT545799	78325525	Ghi.2132	2.62205	0	moderately similar to NP_192575.2 structural constituent of ribosome transcription factor transcriptional elongation regulator (Arabidopsis thaliana)	structural constituent of ribosome transcription factor transcriptional elongation regulator	Arabidopsis thaliana	NP_192575.2
Ghi.3228.1.A1_at	DT468194	73865456	Ghi.3228	2.44473	0	moderately similar to XP_463462.1 putative helicase-like transcription factor (Oryza sativa (japonica cultivar-group))	putative helicase-like transcription factor	Oryza sativa (japonica cultivar-group)	XP_463462.1
Ghi.9869.1.S1_s_at	DT465633	73862894	Ghi.6798	0.380517	0	moderately similar to NP_564439.1 ANAC016; transcription factor (Arabidopsis thaliana)	NAC domain containing protein 16	Arabidopsis thaliana	NP_564439.1
Ghi.2174.1.S1_s_at	DT558795	78338521	Ghi.2174	0.265723	0	moderately similar to NP_187571.2 DNA binding transcription factor (Arabidopsis thaliana)	myb family transcription factor	Arabidopsis thaliana	NP_187571.2
Ghi.6104.1.A1_at	CO494805	54119296	Ghi.17362	0.148217	0	moderately similar to NP_566744.1 transcription factor (Arabidopsis thaliana)	myb family transcription factor	Arabidopsis thaliana	NP_566744.1
Ghi.3846.1.A1_s_at	DT461163	73852143	Ghi.3846	0.466513	0	weakly similar to NP_177931.1 RAP2.4; DNA binding transcription factor (Arabidopsis thaliana)	ethylene-responsive transcription factor RAP2-4	Arabidopsis thaliana	NP_177931.1
Ghi.9124.2.S1_s_at	DT466387	73863648	Ghi.17919	0.447023	0	weakly similar to NP_175794.1 RAP2.12; DNA binding transcription factor (Arabidopsis thaliana)	ethylene-responsive transcription factor RAP2-12	Arabidopsis thaliana	NP_175794.1
Ghi.5441.1.A1_s_at	DT047003	72269129	Ghi.5441	0.140595	0	weakly similar to NP_200141.1 DNA binding transcription factor (Arabidopsis thaliana)	ethylene-responsive transcription factor CRF3	Arabidopsis thaliana	NP_200141.1
Ghi.8231.1.S1_s_at	DT051296	72277874	Ghi.17060	0.449095	0	weakly similar to NP_179571.1 nucleic acid binding transcription factor (Arabidopsis thaliana)	zinc finger CCCH domain-containing protein 20	Arabidopsis thaliana	NP_179571.1
Ghi.8131.1.S1_at	AY887895.1	60460511	Ghi.8131	0.353612	0	Gossypium hirsutum putative CCCH-type zinc finger transcription factor (ZFP1) mRNA complete cds.	Gossypium hirsutum putative CCCH-type zinc finger transcription factor (ZFP1) mRNA complete cds.	Gossypium hirsutum
Ghi.9426.1.S1_s_at	DT545095	78324821	Ghi.9426	0.435493	0	moderately similar to NP_565684.1 nucleic acid binding transcription factor zinc ion binding (Arabidopsis thaliana)	C2H2-type zinc finger protein	Arabidopsis thaliana	NP_565684.1
Ghi.1165.1.A1_s_at	DT050989	72277142	Ghi.1165	0.157862	0	weakly similar to NP_200258.2 transcription factor zinc ion binding (Arabidopsis thaliana)	B-box type zinc finger-containing protein	Arabidopsis thaliana	NP_200258.2
Ghi.8170.1.S1_s_at	DT573264	78352990	Ghi.8170	0.364558	0	weakly similar to NP_174998.1 ATBZIP60; DNA binding transcription factor (Arabidopsis thaliana)	bZIP transcription factor 60	Arabidopsis thaliana	NP_174998.1
Ghi.8203.1.S1_x_at	AI729411	5048263	Ghi.8203	0.441663	0.0131618	moderately similar to NP_191371.1 transcription factor (Arabidopsis thaliana)	basic leucine zipper transcription factor-like protein	Arabidopsis thaliana	NP_191371.1
Ghi.2046.1.S1_s_at	CA993577	31073298	Ghi.17978	0.102543	0	moderately similar to NP_565722.1 STH; transcription factor zinc ion binding (Arabidopsis thaliana)	Salt tolerance-like protein	Arabidopsis thaliana	NP_565722.1
Ghi.6543.1.S1_s_at	DN780646	84149346	Ghi.6543	0.449984	0	moderately similar to NP_193191.2 IAA14 (SOLITARY ROOT); transcription factor (Arabidopsis thaliana)	auxin-responsive protein IAA14	Arabidopsis thaliana	NP_193191.2
Ghi.4071.1.A1_at	DT458331	73849311	Ghi.4071	0.340708	0	weakly similar to NP_174025.3 nucleic acid binding transcription factor (Arabidopsis thaliana)	nucleic acid binding transcription factor	Arabidopsis thaliana	NP_174025.3
Ghi.2705.2.A1_x_at	DR460684	84172036	Ghi.2705	0.497993	0	moderately similar to NP_200279.1 DNA binding transcription factor (Arabidopsis thaliana)	transcription factor ILR3	Arabidopsis thaliana	NP_200279.1
Gra.843.1.A1_s_at	CO078262	48747743	Gra.843	0.427981	0	moderately similar to NP_850937.1 transcription factor IIA large subunit TFIIA large subunit (TFIIA-L) (Arabidopsis thaliana)	Transcription factor IIA, alpha/beta subunit	Arabidopsis thaliana	NP_850937.1
Gra.1161.1.A1_s_at	CO069995	48739476	Gra.1161	0.47899	0	weakly similar to NP_191926.1 scarecrow-like transcription factor 6 (SCL6) (Arabidopsis thaliana)	scarecrow-like protein 6	Arabidopsis thaliana	NP_191926.1
Ghi.3126.1.S1_s_at	DT527299	73943991	Ghi.17893	0.384722	0	moderately similar to NP_175475.2 transcription factor (Arabidopsis thaliana)	scarecrow-like protein 5	Arabidopsis thaliana	NP_175475.2
Ghi.2137.1.S1_s_at	DT051002	72277168	Ghi.2137	0.499502	0	strongly similar to NP_190990.1 SCR (SCARECROW); transcription factor (Arabidopsis thaliana)	protein scarecrow	Arabidopsis thaliana	NP_190990.1
Gra.1312.2.S1_s_at	CO085934	48776568	Gra.1312	0.189543	0	moderately similar to NP_190990.1 scarecrow transcription factor	protein scarecrow	Arabidopsis thaliana	NP_190990.1
Ghi.1410.1.A1_s_at	DT052327	72280024	Ghi.17648	0.0275501	0	weakly similar to NP_171614.1 LHY (LATE ELONGATED HYPOCOTYL); DNA binding transcription factor (Arabidopsis thaliana)	protein late elongated hypocotyl	Arabidopsis thaliana	NP_171614.1
Ghi.10472.2.S1_s_at	AJ513465	24976948	Ghi.10472	0.184439	0	weakly similar to NP_197875.2 transcription factor zinc ion binding (Arabidopsis thaliana)	protein CONSTANS-like 4	Arabidopsis thaliana	NP_197875.2
